# Supplementary material for: Systemic exosomal miR-193b-3p delivery attenuates neuroinflammation in early brain injury after subarachnoid hemorrhage in mice
Source: J Neuroinflammation. 2020 Feb 25;17:74. doi: 10.1186/s12974-020-01745-0 (PMC7041199; doi:10.1186/s12974-020-01745-0)
Supplement: Supplementary file 1 — Additional file 1. [file 12974_2020_1745_MOESM1_ESM.xlsx]

## Sheet: Sheet1
red is pvalue<=0.001,orange is pvalue <=0.01,blue is pvalue<=0.05,green is pvalue <=0.1.
Index	miR_name	miR_seq	up/down	fold_change(SAH_3(mean)/HC(mean))	log2(fold_change)	pvalue(t_test)	HC(mean)	SAH_3(mean)	HC/HC_1(norm)	HC/HC_2(norm)	HC/HC_3(norm)	SAH_3/SAH_3_1(norm)	SAH_3/SAH_3_2(norm)	SAH_3/SAH_3_3(norm)	HC/HC_1(raw)	HC/HC_2(raw)	HC/HC_3(raw)	SAH_3/SAH_3_1(raw)	SAH_3/SAH_3_2(raw)	SAH_3/SAH_3_3(raw)	Expression level
1	PC-3p-64531_6	CAACAGGCCTTGCTCTGCTCACA	up	inf	inf	0.00262436	0	2.78548	0	0	0	2.59373	3.06507	2.69763	0	0	0	3	3	3	low
2	hsa-miR-216a-5p	TAATCTCAGCTGGCAACTGTGA	up	9.14108	3.19236	0.00412059	1.12304	10.2658	3.36912	0	0	8.64578	12.2603	9.89132	4	0	0	10	12	11	low
3	mmu-mir-6240-p3_1ss15GT	CCCAGTGCTCTGAATGTCA	up	inf	inf	0.00506716	0	1.53684	0	0	0	1.72916	1.53254	1.34882	0	0	0	2	1.5	1.5	low
4	mmu-mir-6240-p5_1ss15GT	CCCAGTGCTCTGAATGTCA	up	inf	inf	0.00506716	0	1.53684	0	0	0	1.72916	1.53254	1.34882	0	0	0	2	1.5	1.5	low
5	hsa-miR-374c-5p_L-3R-1_1ss21CT	ATACAACCTGCTAAGTGT	down	0.214727	-2.21943	0.00731357	5.18528	1.11342	5.05368	4.33095	6.17119	1.29687	2.04338	0	6	6	3	1.5	2	0	low
6	hsa-miR-410-3p	AATATAACACAGATGGCCTGT	down	0.342283	-1.54674	0.007914	320.314	109.638	311.644	355.138	294.16	161.676	112.386	54.8519	370	492	143	187	110	61	middle
7	hsa-miR-7706_R-1	TGAAGCGCCTGTGCTCTGCCGAG	up	3.69268	1.88467	0.00835769	5.34558	19.7395	3.36912	6.49643	6.17119	16.427	19.4121	23.3795	4	9	3	19	19	26	low
8	hsa-miR-143-5p_R-1	GGTGCAGTGCTGCATCTCTGG	up	2.04944	1.03523	0.00839006	68.8936	141.193	79.1744	67.8516	59.6548	134.01	127.711	161.858	94	94	29	155	125	180	low
9	hsa-miR-211-5p	TTCCCTTTGTCATCCTTCGCCT	up	inf	inf	0.00976677	0	3.6616	0	0	0	4.32289	3.06507	3.59684	0	0	0	5	3	4	low
10	hsa-miR-548f-3p_R+3_1ss10AG	AAAAACTGTGATTACTTTTGCA	up	3.95675	1.98432	0.0116555	1.04274	4.12585	1.68456	1.44365	0	4.75518	3.57592	4.04645	2	2	0	5.5	3.5	4.5	low
11	hsa-miR-454-5p	ACCCTATCAATATTGTCTCTGC	down	0.492756	-1.02105	0.0126072	42.2643	20.826	37.9026	49.806	39.0842	20.7499	25.5423	16.1858	45	69	19	24	25	18	low
12	hsa-miR-1277-5p_L-3R+1_2	TATATATATATATGTACGTATG	down	0.524458	-0.931102	0.0139676	334.033	175.186	295.219	389.064	317.816	205.337	147.124	173.098	350.5	539	154.5	237.5	144	192.5	middle
13	hsa-miR-1277-5p_L-3R+1_1	TATATATATATATGTACGTATA	down	0.524458	-0.931102	0.0139676	334.033	175.186	295.219	389.064	317.816	205.337	147.124	173.098	350.5	539	154.5	237.5	144	192.5	middle
14	hsa-miR-196a-5p	TAGGTAGTTTCATGTTGTTGGG	up	9.77579	3.28921	0.0152066	0.42114	4.11698	1.26342	0	0	3.8906	3.06507	5.39527	1.5	0	0	4.5	3	6	low
15	PC-5p-47387_10	GTGCCCTTCGTCCTGGGA	down	-inf	-inf	0.0153077	8.32121	0	6.73824	7.94008	10.2853	0	0	0	8	11	5	0	0	0	middle
16	hsa-miR-210-3p	CTGTGCGTGTGACAGCGGCTGA	up	1.29163	0.369197	0.0170024	885.204	1143.36	873.445	973.743	808.426	1214.73	1062.56	1152.79	1037	1349	393	1405	1040	1282	middle
17	PC-5p-29607_20	TCCGGTAGGGTTCGGGCCTTC	up	3.71585	1.89369	0.017167	2.8073	10.4315	3.36912	5.05278	0	9.51036	9.19522	12.589	4	7	0	11	9	14	low
18	hsa-miR-193b-3p	AACTGGCCCTCAAAGTCCCGCT	up	2.11949	1.08372	0.0181428	113.072	239.654	72.4361	151.583	115.196	248.998	274.835	195.129	86	210	56	288	269	217	middle
19	hsa-miR-486-3p	CGGGGCAGCTCAGTACAGGAT	up	2.04309	1.03075	0.0183777	170.853	349.068	147.399	212.939	152.223	305.196	323.876	418.133	175	295	74	353	317	465	middle
20	hsa-let-7c-5p	TGAGGTAGTAGGTTGTATGGTT	up	1.96978	0.978036	0.0185862	234.075	461.077	212.493	291.533	198.198	429.883	549.976	403.371	252.283	403.883	96.35	497.217	538.3	448.583	middle
21	hsa-miR-136-5p_R-1	ACTCCATTTGTTTTGATGATGG	down	0.521051	-0.940504	0.021445	538.412	280.54	504.526	600.559	510.152	273.207	375.982	192.431	599	832	248	316	368	214	middle
22	hsa-miR-412-5p	TGGTCGACCAGTTGGAAAGTAAT	down	0.10019	-3.31919	0.0221489	11.9668	1.19895	11.7919	15.8802	8.22825	0	0	3.59684	14	22	4	0	0	4	low
23	hsa-miR-574-5p_R-2	TGAGTGTGTGTGTGTGAGTGT	up	2.27528	1.18604	0.0227559	52.9466	120.468	58.9596	63.8816	35.9986	98.9942	114.94	147.471	70	88.5	17.5	114.5	112.5	164	low
24	hsa-miR-496	TGAGTATTACATGGCCAATCTC	down	0.442953	-1.17477	0.0230347	66.4539	29.436	54.7482	80.8445	63.769	31.9894	34.7375	21.5811	65	112	31	37	34	24	low
25	hsa-miR-1247-5p	ACCCGTCCCGTTCGTCCCCGGA	up	inf	inf	0.0233197	0	6.47636	0	0	0	7.7812	7.15184	4.49605	0	0	0	9	7	5	low
26	hsa-miR-3143_R-3	ATAACATTGTAAAGCGCTTCTT	up	2.16725	1.11586	0.0233813	12.2077	26.4571	16.8456	11.5492	8.22825	22.479	24.5206	32.3716	20	16	4	26	24	36	low
27	hsa-miR-320a	AAAAGCTGGGTTGAGAGGGCGA	up	1.46101	0.546963	0.0237328	19469.2	28444.7	22076.6	17745.7	18585.4	24676.1	29497.5	31160.4	26210.5	24584.4	9034.92	28541.2	28871.2	34653	high
28	hsa-miR-10b-5p_R-1	TACCCTGTAGAACCGAATTTGT	up	1.86944	0.90261	0.0240145	2067.63	3865.31	1292.9	2433.27	2476.7	3547.36	4325.84	3722.73	1535	3371	1204	4103	4234	4140	middle
29	hsa-miR-1185-5p_R+1	AGAGGATACCCTTTGTATGTTC	down	0.543189	-0.880474	0.0268205	25.5096	13.8565	26.1107	27.7903	22.6277	14.6978	17.8796	8.99211	31	38.5	11	17	17.5	10	middle
30	hsa-miR-195-5p_R+1	TAGCAGCACAGAAATATTGGCA	up	2.04247	1.03031	0.0273494	462.616	944.879	370.323	560.859	456.668	772.645	1138.5	923.49	439.667	777	222	893.667	1114.33	1027	middle
31	hsa-miR-93-3p_R+1	ACTGCTGAGCTAGCACTTCCCGA	up	1.39621	0.481516	0.0291904	351.048	490.136	378.184	374.628	300.331	460.82	455.674	553.914	449	519	146	533	446	616	middle
32	hsa-miR-142-5p	CATAAAGTAGAAAGCACTACT	down	0.882794	-0.179852	0.0305097	77913.5	68781.5	81507.5	75918	76315	68467.7	72542.1	65334.9	96770	105175	37099	79192	71002	72658	high
33	hsa-miR-192-3p_R-1	CTGCCAATTCCATAGGTCACA	up	4.33835	2.11715	0.0307993	3.50071	15.1873	0	4.33095	6.17119	15.5624	10.2169	19.7826	0	6	3	18	10	22	low
34	hsa-miR-148a-5p	AAAGTTCTGAGACACTCCGACT	down	0.647719	-0.626561	0.0313237	37.1636	24.0716	40.4295	36.0913	34.9701	27.6665	26.564	17.9842	48	50	17	32	26	20	low
35	hsa-miR-1-5p	ACATACTTCTTTATATGCCCAT	up	5.12115	2.35647	0.0329793	0.84228	4.31345	2.52684	0	0	3.45831	4.08676	5.39527	3	0	0	4	4	6	low
36	hsa-miR-151a-5p_L-1	CGAGGAGCTCACAGTCTAGT	down	0.654882	-0.610693	0.0336626	132.847	86.9991	136.871	124.876	136.795	89.9161	103.191	67.8904	162.5	173	66.5	104	101	75.5	middle
37	hsa-miR-1277-5p_L-3	TATATATATATATGTACGTAT	down	0.607284	-0.719558	0.0336821	646.566	392.649	577.383	750.338	611.976	507.075	308.04	362.832	685.5	1039.5	297.5	586.5	301.5	403.5	middle
38	ptr-miR-92_R+3	TATTGCACTTGTCCCGGCCTGTAAG	up	6.09916	2.60861	0.0345119	0.84228	5.1372	2.52684	0	0	6.05205	3.06507	6.29448	3	0	0	7	3	7	low
39	hsa-miR-143-3p_R+1	TGAGATGAAGCACTGTAGCTCT	up	1.34081	0.423106	0.0347675	5268.37	7063.89	5842.06	4396.64	5566.41	7590.99	6654.27	6946.4	6936	6091	2706	8780	6513	7725	high
40	hsa-miR-369-3p	AATAATACATGGTTGATCTTT	down	0.445339	-1.16703	0.036225	794.385	353.77	672.982	1014.89	695.287	337.185	482.238	241.888	799	1406	338	390	472	269	middle
41	hsa-miR-3194-3p	AGCTCTGCTGCTCACTGGCAGT	down	0.13647	-2.87334	0.0372244	6.58908	0.899211	9.26508	4.33095	6.17119	0	0	2.69763	11	6	3	0	0	3	low
42	hsa-miR-4701-5p	TTGGCCACCACACCTACCCCTT	down	0.189224	-2.40184	0.0373435	13.7072	2.59373	16.0033	8.66191	16.4565	7.7812	0	0	19	12	8	9	0	0	low
43	hsa-miR-374b-3p_L-1	TTAGCAGGTTGTATTATCATT	down	0.196306	-2.34883	0.038754	3.05378	0.599474	2.1057	3.97004	3.08559	0	0	1.79842	2.5	5.5	1.5	0	0	2	low
44	hsa-miR-494-3p_R+1	TGAAACATACACGGGAAACCTCT	down	0.623298	-0.682007	0.0388533	207.305	129.213	212.255	238.924	170.736	98.5619	146.102	142.975	252	331	83	114	143	159	middle
45	hsa-miR-424-5p_R-1	CAGCAGCAATTCATGTTTTGA	up	1.63474	0.709061	0.041471	5788.64	9462.93	4462.4	5963	6940.53	8330.21	11370.4	8688.18	5298	8261	3374	9635	11129	9662	high
46	hsa-miR-136-3p_L-1	ATCATCGTCTCAAATGAGTCT	down	0.479696	-1.05981	0.0415105	503.281	241.422	391.66	626.545	491.638	242.946	332.05	149.269	465	868	239	281	325	166	middle
47	hsa-miR-130a-3p_L-4	GCAATGTTAAAAGGGCAT	down	0.312161	-1.67964	0.0428702	17.9601	5.60644	17.2667	19.1284	17.485	8.64578	8.17353	0	20.5	26.5	8.5	10	8	0	low
48	mmu-miR-5124a_L-1_1ss5CA	GTCAAGTGACTAAGAGCAT	up	4.94005	2.30452	0.0430488	1.12304	5.54787	3.36912	0	0	6.91662	6.13015	3.59684	4	0	0	8	6	4	low
49	hsa-miR-26a-5p	TTCAAGTAATCCAGGATAGGCT	down	0.755595	-0.404315	0.0436668	61508.3	46475.3	64808.6	55890.4	63825.9	51994.1	38635.9	48796	76944.2	77429.2	31027.7	60138.2	37815.7	54265.3	high
50	hsa-miR-340-5p_R-4	TTATAAAGCAATGAGACT	down	0.246636	-2.01954	0.0439558	16.1634	3.98647	16.4245	10.4665	21.5992	9.07807	1.53254	1.34882	19.5	14.5	10.5	10.5	1.5	1.5	low
51	bta-miR-2478_L-1_1ss2TA	AATCCCACTTCTGACACCA	up	5.3166	2.4105	0.0453245	0.721826	3.83766	0	2.16548	0	3.8906	3.57592	4.04645	0	3	0	4.5	3.5	4.5	low
52	PC-3p-25762_25	CCTTCTCGAGCCTTGAGTGTGC	down	0.299013	-1.74172	0.0460667	6.30832	1.88627	8.4228	4.33095	6.17119	2.59373	3.06507	0	10	6	3	3	3	0	low
53	hsa-mir-548q-p5	GTGCAAAAGTAATGGCGGTTT	up	4.00838	2.00302	0.0461493	3.48897	13.9851	2.52684	7.94008	0	8.64578	15.3254	17.9842	3	11	0	10	15	20	low
54	hsa-mir-4286-p5_1ss18AG	ACCCCACTCCTGGTACCG	down	0.421355	-1.24689	0.0464525	17.9096	7.54628	13.0553	18.0456	22.6277	10.8072	8.68437	3.14724	15.5	25	11	12.5	8.5	3.5	low
55	hsa-miR-4286_R+1_1	ACCCCACTCCTGGTACCA	down	0.421355	-1.24689	0.0464525	17.9096	7.54628	13.0553	18.0456	22.6277	10.8072	8.68437	3.14724	15.5	25	11	12.5	8.5	3.5	low
56	hsa-miR-4286_R+1_2	ACCCCACTCCTGGTACCG	down	0.421355	-1.24689	0.0464525	17.9096	7.54628	13.0553	18.0456	22.6277	10.8072	8.68437	3.14724	15.5	25	11	12.5	8.5	3.5	low
57	hsa-miR-4286_R+1_3	ACCCCACTCCTGGTACCT	down	0.421355	-1.24689	0.0464525	17.9096	7.54628	13.0553	18.0456	22.6277	10.8072	8.68437	3.14724	15.5	25	11	12.5	8.5	3.5	low
58	bta-miR-1249	ACGCCCTTCCCCCCCTTCTTCA	down	0.361783	-1.4668	0.0481214	134.477	48.6514	143.188	89.5064	170.736	28.5311	41.8893	75.5337	170	124	83	33	41	84	low
59	rno-miR-1843b-3p_R+1	TCTGATCGTTCCCCTCCATACA	down	0.552566	-0.855782	0.0483887	81.4404	45.0012	79.1744	66.408	98.739	57.0621	27.5857	50.3558	94	92	48	66	27	56	middle
60	hsa-miR-4685-3p	TCTCCCTTCCTGCCCTGGCTAG	up	2.36817	1.24377	0.0488288	8.20879	19.4398	5.89596	4.33095	14.3994	16.427	19.4121	22.4803	7	6	7	19	19	25	low
61	hsa-miR-500a-3p_L+1R-3	AATGCACCTGGGCAAGGATT	up	1.63905	0.712861	0.0494611	167.424	274.416	154.98	123.071	224.22	248.566	270.748	303.933	184	170.5	109	287.5	265	338	middle
62	hsa-miR-550a-3-5p	AGTGCCTGAGGGAGTAAGAG	up	2.27918	1.18851	0.0498662	12.9034	29.4092	16.4245	13.7147	8.5711	20.894	36.6106	30.723	19.5	19	4.16667	24.1667	35.8333	34.1667	low
63	hsa-miR-550a-5p_R-3	AGTGCCTGAGGGAGTAAGAG	up	2.27918	1.18851	0.0498662	12.9034	29.4092	16.4245	13.7147	8.5711	20.894	36.6106	30.723	19.5	19	4.16667	24.1667	35.8333	34.1667	low
Following miRNAs do not show significant difference (p-value<=0.05).
64	hsa-miR-34a-5p	TGGCAGTGTCTTAGCTGGTTGT	up	1.69404	0.760469	0.0507418	505.965	857.125	406.821	621.492	489.581	941.525	971.628	658.222	483	861	238	1089	951	732	middle
65	hsa-miR-574-3p_R-3	CACGCTCATGCACACACCC	up	4.76529	2.25256	0.0507633	0.42114	2.00686	1.26342	0	0	1.72916	2.04338	2.24803	1.5	0	0	2	2	2.5	low
66	hsa-miR-3173-5p	TGCCCTGCCTGTTTTCTCCTTT	up	2.73177	1.44984	0.0529578	5.6949	15.5572	8.4228	8.66191	0	16.427	12.2603	17.9842	10	12	0	19	12	20	middle
67	hsa-miR-551b-3p_R+1	GCGACCCATACTTGGTTTCAGT	down	0.586068	-0.770859	0.0544049	158.893	93.1224	181.933	148.696	146.051	131.416	71.5184	76.4329	216	206	71	152	70	85	middle
68	hsa-miR-502-3p	AATGCACCTGGGCAAGGATTCA	up	1.74187	0.800635	0.0553797	280.348	488.329	301.536	216.548	322.959	389.492	476.619	598.874	358	300	157	450.5	466.5	666	middle
69	hsa-miR-125b-5p	TCCCTGAGACCCTAACTTGTGA	up	2.41511	1.27209	0.0554758	761.45	1838.98	503.262	993.232	787.855	1522.52	2457.68	1536.75	597.5	1376	383	1761	2405.5	1709	middle
70	hsa-miR-495-3p	AAACAAACATGGTGCACTTCTT	down	0.557003	-0.844244	0.0556908	912.021	507.998	855.757	1139.76	740.543	378.685	597.689	547.619	1016	1579	360	438	585	609	middle
71	hsa-miR-214-3p	ACAGCAGGCACAGACAGGCAGT	up	5.78603	2.53257	0.0576245	120.104	694.923	111.181	127.763	121.367	555.059	983.888	545.821	132	177	59	642	963	607	middle
72	cgr-miR-1260	ATCCCACCGCTGCCACCA	down	0.431781	-1.21163	0.0591907	504.885	218	432.09	675.268	407.298	296.55	206.382	151.067	513	935.5	198	343	202	168	middle
73	hsa-miR-188-5p_R+1	CATCCCTTGCATGGTGGAGGGT	up	1.65235	0.724515	0.0603348	68.8494	113.763	85.0703	43.3095	78.1684	92.5098	117.494	131.285	101	60	38	107	115	146	middle
74	hsa-miR-223-5p_R+1	CGTGTATTTGACAAGCTGAGTTG	up	1.3591	0.442653	0.063452	611.629	831.266	584.543	705.224	545.122	696.85	910.327	886.622	694	977	265	806	891	986	middle
75	hsa-miR-99b-3p	CAAGCTCGTGTCTGTGGGTCCG	up	2.20416	1.14023	0.064584	26.091	57.5089	21.8993	44.0314	12.3424	57.9267	63.3448	51.255	26	61	6	67	62	57	middle
76	hsa-miR-1277-3p_R-3	TACGTAGATATATATGTAT	up	2.87548	1.5238	0.0650541	1.42373	4.09389	2.1057	2.16548	0	5.61976	3.06507	3.59684	2.5	3	0	6.5	3	4	low
77	hsa-miR-548ar-5p_L-1R-1_1ss13AG	AAAGTAATTGCGGTTTTTG	up	9.42147	3.23595	0.065787	0.721826	6.80066	0	2.16548	0	3.8906	10.2169	6.29448	0	3	0	4.5	10	7	middle
78	hsa-mir-1973-p3_1ss2GA	TAACCGTGCAAAGGTAGCA	down	-inf	-inf	0.0657972	6.23203	0	7.58052	2.8873	8.22825	0	0	0	9	4	4	0	0	0	low
79	hsa-miR-125a-3p_R-1	ACAGGTGAGGTTCTTGGGAGC	up	3.46625	1.79338	0.0663376	4.97278	17.2369	3.36912	11.5492	0	18.1561	17.3687	16.1858	4	16	0	21	17	18	middle
80	hsa-miR-4433b-5p_L-1R-1	TGTCCCACCCCCACTCCTG	down	0.33543	-1.57592	0.0685929	6.51264	2.18453	5.89596	5.41369	8.22825	4.75518	0	1.79842	7	7.5	4	5.5	0	2	low
81	hsa-miR-493-5p	TTGTACATGGTAGGCTTTCATT	down	0.540631	-0.887283	0.068693	138.826	75.0534	119.183	179.013	118.281	73.9214	91.4413	59.7975	141.5	248	57.5	85.5	89.5	66.5	middle
82	chi-miR-493-5p	TTGTACATGGTAGGCTTTCATT	down	0.540631	-0.887283	0.068693	138.826	75.0534	119.183	179.013	118.281	73.9214	91.4413	59.7975	141.5	248	57.5	85.5	89.5	66.5	middle
83	hsa-miR-1197	TAGGACACATGGTCTACTTCT	down	0.514309	-0.959294	0.0690329	45.6847	23.496	36.2181	55.5806	45.2554	31.9894	28.6073	9.89132	43	77	22	37	28	11	middle
84	hsa-miR-340-3p_R+1	TCCGTCTCAGTTACTTTATAGCC	down	0.725132	-0.463685	0.0691408	210.92	152.945	191.198	246.143	195.421	137.468	137.928	183.439	227	341	95	159	135	204	middle
85	hsa-miR-1287-3p	CTCTAGCCACAGATGCAGTGAT	down	0.13706	-2.86712	0.069365	6.30801	0.864578	3.36912	9.38373	6.17119	2.59373	0	0	4	13	3	3	0	0	low
86	hsa-miR-214-5p	TGCCTGTCTACACTTGCTGTGC	up	5.15408	2.36571	0.0695098	15.5673	80.2349	7.58052	14.4365	24.6848	87.3224	109.321	44.0613	9	20	12	101	107	49	middle
87	bta-miR-432	TCTTGGAGTAGGTCATTGGGTGG	down	0.510327	-0.970506	0.0696518	361.873	184.673	335.228	470.63	279.761	205.77	219.664	128.587	398	652	136	238	215	143	middle
88	hsa-miR-4433b-5p_R-2	ATGTCCCACCCCCACTCCT	down	0.111761	-3.16151	0.07138	9.02527	1.00867	11.7919	3.97004	11.3138	3.02602	0	0	14	5.5	5.5	3.5	0	0	middle
89	hsa-miR-200b-5p_R-1	CATCTTACTGGGCAGCATTGG	up	2.96225	1.56669	0.0722584	3.00776	8.90974	2.52684	6.49643	0	11.2395	9.19522	6.29448	3	9	0	13	9	7	middle
90	hsa-miR-376b-3p_R-1	ATCATAGAGGAAAATCCATGT	down	0.466363	-1.10047	0.0727489	194.114	90.5274	170.983	259.135	152.223	78.6766	116.473	76.4329	203	359	74	91	114	85	middle
91	hsa-miR-1260a_R+3_1ss9TG	ATCCCACCGCTGCCACCAAAA	down	0.690856	-0.533543	0.0727978	147.941	102.206	132.238	156.275	155.308	121.905	111.875	72.8361	157	216.5	75.5	141	109.5	81	middle
92	hsa-miR-379-5p	TGGTAGACTATGGAACGTAGG	down	0.446631	-1.16284	0.0730643	133.6	59.6699	135.607	174.682	90.5108	56.1976	86.8437	35.9684	161	242	44	65	85	40	middle
93	hsa-miR-142-3p_L-1	GTAGTGTTTCCTACTTTATGGA	down	0.698059	-0.518579	0.073934	102577	71604.9	118172	83622.8	105937	84738.2	59814.9	70261.6	140300	115849	51499	98011	58545	78137	high
94	hsa-mir-548aa-2-p5_1ss19TG	GCAAAAACCACAATTACTGTTG	up	inf	inf	0.0754676	0	3.60036	0	0	0	4.32289	1.53254	4.94566	0	0	0	5	1.5	5.5	low
95	hsa-miR-6734-5p	TTGAGGGGAGAATGAGGTGGAGA	up	inf	inf	0.075657	0	3.98443	0	0	0	2.59373	3.06507	6.29448	0	0	0	3	3	7	low
96	hsa-miR-574-5p_1ss23TA	TGAGTGTGTGTGTGTGAGTGTGA	up	1.90479	0.929633	0.0763893	11.7781	22.4348	10.1074	10.8274	14.3994	15.5624	26.564	25.1779	12	15	7	18	26	28	middle
97	sha-miR-125a_R+2	TCCCTGAGACCCTAACTTGTGAAA	up	6.46013	2.69156	0.0768059	0.962434	6.21745	0	2.8873	0	7.7812	8.17353	2.69763	0	4	0	9	8	3	low
98	efu-mir-9277-p3_1ss17AC	ATCCTGCCGACTACGCCG	down	0.262404	-1.93014	0.0768746	11.7299	3.07797	7.58052	17.3238	10.2853	5.18747	0	4.04645	9	24	5	6	0	4.5	middle
99	hsa-miR-381-3p	TATACAAGGGCAAGCTCTCTGT	down	0.588332	-0.765297	0.0770191	237.282	139.601	241.734	268.519	201.592	180.697	163.471	74.6345	287	372	98	209	160	83	middle
100	hsa-miR-1277-5p_L-3R-1	TATATATATATATGTACGTA	down	0.567203	-0.818063	0.0777358	31.0735	17.625	29.901	25.2639	38.0557	20.7499	9.19522	22.9299	35.5	35	18.5	24	9	25.5	middle
101	hsa-miR-574-5p_1ss23TG	TGAGTGTGTGTGTGTGAGTGTGG	up	2.56903	1.36123	0.079406	5.97566	15.3517	9.26508	8.66191	0	10.3749	16.3471	19.333	11	12	0	12	16	21.5	middle
102	hsa-miR-543	AAACATTCGCGGTGCACTTCTT	down	0.606646	-0.721073	0.0805863	469.893	285.059	427.878	586.844	394.956	263.696	275.857	315.623	508	813	192	305	270	351	middle
103	hsa-miR-873-5p	GCAGGAACTTGTGAGTCTCCT	down	0.367871	-1.44273	0.0807383	29.2186	10.7487	24.4261	30.3167	32.913	0	21.4555	10.7905	29	42	16	0	21	12	middle
104	hsa-miR-106b-3p_R-2	CCGCACTGTGGGTACTTGCT	up	1.50765	0.5923	0.0817335	1360.16	2050.64	1527.05	1039.43	1514	1754.23	1879.91	2517.79	1813	1440	736	2029	1840	2800	middle
105	hsa-miR-148a-3p	TCAGTGCACTACAGAACTTTGT	down	0.717321	-0.479308	0.0819456	9832.82	7053.29	8390.8	9487.32	11620.3	7178.59	7721.43	6259.86	9962	13143.5	5649	8303	7557.5	6961.5	high
106	hsa-miR-877-5p_R+3	GTAGAGGAGATGGCGCAGGGGAC	up	1.72569	0.78717	0.0829602	82.3235	142.064	85.0703	83.7318	78.1684	178.968	119.538	127.688	101	116	38	207	117	142	middle
107	hsa-miR-369-5p_R-1	AGATCGACCGTGTTATATTCG	down	0.484899	-1.04424	0.0832646	133.386	64.6787	116.235	179.013	104.91	70.8954	74.5834	48.5574	138	248	51	82	73	54	middle
108	PC-5p-27107_23	GTGGACCCACGTTCCCGTGG	down	-inf	-inf	0.0840391	9.01091	0	7.58052	5.05278	14.3994	0	0	0	9	7	7	0	0	0	middle
109	hsa-miR-345-5p_R-1	GCTGACTCCTAGTCCAGGGCT	up	1.22453	0.29223	0.0841571	288.907	353.776	250.157	324.461	292.103	365.284	352.994	343.049	297	449.5	142	422.5	345.5	381.5	middle
110	ggo-miR-345_R-2	GCTGACTCCTAGTCCAGGGCT	up	1.22453	0.29223	0.0841571	288.907	353.776	250.157	324.461	292.103	365.284	352.994	343.049	297	449.5	142	422.5	345.5	381.5	middle
111	hsa-miR-190a-3p_L+1	ACTATATATCAAACATATTCCT	up	1.81456	0.859618	0.0843716	15.3155	27.7909	20.2147	7.21826	18.5136	27.6665	29.629	26.0771	24	10	9	32	29	29	middle
112	hsa-miR-30a-5p	TGTAAACATCCTCGACTGGAAG	up	1.62993	0.704809	0.0851378	3099.3	5051.64	2344.07	4018.4	2935.43	3888.87	6220.57	5045.47	2783	5567	1427	4498	6088.5	5611	middle
113	mdo-miR-200a-3p_R+2	TAACACTGTCTGGTAACGATGTTT	up	2.44363	1.28903	0.0855832	5.97566	14.6023	9.26508	8.66191	0	10.3749	16.3471	17.085	11	12	0	12	16	19	middle
114	hsa-miR-1277-5p_L-3R-2	TATATATATATATGTACGT	down	0.437273	-1.19339	0.0865348	8.37371	3.6616	11.3708	7.57917	6.17119	4.32289	3.06507	3.59684	13.5	10.5	3	5	3	4	middle
115	hsa-miR-6513-5p	TTTGGGATTGACGCCACATGTCT	down	0.216028	-2.21071	0.089809	8.00432	1.72916	5.89596	5.77461	12.3424	5.18747	0	0	7	8	6	6	0	0	middle
116	mmu-miR-322-5p_R-1	CAGCAGCAATTCATGTTTTGG	up	1.66637	0.736707	0.0902565	43.5952	72.6456	32.0067	55.5806	43.1983	52.7393	87.8654	77.3321	38	77	21	61	86	86	middle
117	hsa-miR-877-3p_R+1	TCCTCTTCTCCCTCCTCCCAGT	down	0.45557	-1.13425	0.0903801	26.1185	11.8988	17.6879	33.9258	26.7418	19.0207	4.08676	12.589	21	47	13	22	4	14	middle
118	hsa-miR-337-3p_L-1	TCCTATATGATGCCTTTCTTC	down	0.49004	-1.02903	0.0909919	242.773	118.969	195.409	331.318	201.592	110.666	156.319	89.9211	232	459	98	128	153	100	middle
119	hsa-miR-548aq-3p_L+1R-1	GCAAAAACTGCAATTACTTTTG	down	0.236721	-2.07874	0.0917437	2.53241	0.599474	1.26342	3.24822	3.08559	0	0	1.79842	1.5	4.5	1.5	0	0	2	low
120	mdo-miR-22-3p	AAGCTGCCAGTTGAAGAACTGC	up	1.44014	0.526207	0.0924013	112.878	162.561	123.394	108.274	106.967	195.827	154.275	137.579	146.5	150	52	226.5	151	153	middle
121	eca-mir-8969-p3_1ss14GT	GGTGGTTCAGTGGTAGAA	down	0.208045	-2.26503	0.0929219	6.73703	1.40161	3.79026	6.13552	10.2853	2.16145	2.04338	0	4.5	8.5	5	2.5	2	0	middle
122	eca-mir-8969-p5_1ss14GT	GGTGGTTCAGTGGTAGAA	down	0.208045	-2.26503	0.0929219	6.73703	1.40161	3.79026	6.13552	10.2853	2.16145	2.04338	0	4.5	8.5	5	2.5	2	0	middle
123	hsa-miR-4433b-5p_L-1	TGTCCCACCCCCACTCCTGT	down	0.320328	-1.64238	0.0944797	30.9084	9.90082	21.8993	24.5421	46.2839	18.1561	2.55423	8.99211	26	34	22.5	21	2.5	10	middle
124	mmu-miR-1187_R-2_1ss8GA	TATGTGTATGTGTATGTGTGT	up	inf	inf	0.0949893	0	3.33406	0	0	0	1.29687	5.10846	3.59684	0	0	0	1.5	5	4	low
125	hsa-miR-532-5p	CATGCCTTGAGTGTAGGACCGT	up	1.46381	0.549729	0.0956096	533.219	780.531	662.875	358.747	578.035	712.412	778.529	850.653	787	497	281	824	762	946	middle
126	mdo-miR-106-5p_L+1_1ss13TC	CAAAAGTGCTTACAGTGCAGGTAG	up	5.34962	2.41944	0.0958427	16.1828	86.5718	35.3758	2.8873	10.2853	58.7913	63.3448	137.579	42	4	5	68	62	153	middle
127	hsa-miR-584-3p_R-2	TCAGTTCCAGGCCAACCAGG	up	inf	inf	0.0960132	0	5.56477	0	0	0	2.59373	5.10846	8.99211	0	0	0	3	5	10	low
128	hsa-miR-431-5p	TGTCTTGCAGGCCGTCATGCA	down	0.473287	-1.07921	0.0966888	440.459	208.464	405.979	602.724	312.674	229.978	260.531	134.882	482	835	152	266	255	150	middle
129	hsa-miR-548ae-5p_1ss2AT	ATAAGTAATTGTGGTTTTTG	up	5.95549	2.57422	0.097342	0.56152	3.34413	1.68456	0	0	2.59373	2.04338	5.39527	2	0	0	3	2	6	low
130	bta-miR-92b	TATTGCACTCGTCCCGGCCTCC	up	1.47478	0.560505	0.0973439	203.176	299.641	166.772	269.963	172.793	305.196	287.095	306.631	198	374	84	353	281	341	middle
131	hsa-miR-1260b_1ss9AG	ATCCCACCGCTGCCACCAT	down	0.570148	-0.810592	0.0988364	1456.97	830.688	1170.77	1808.53	1391.6	1259.69	712.63	519.744	1390	2505.5	676.5	1457	697.5	578	middle
132	PC-5p-33641_17	GACGAGATGGCCGAGCTG	up	4.38098	2.13125	0.0990086	1.44365	6.3246	0	4.33095	0	6.91662	3.06507	8.99211	0	6	0	8	3	10	low
133	hsa-miR-376a-2-5p_L-2R+2	TAGATTTTCCTTCTATGGTTA	down	0.534071	-0.904895	0.0992156	5.98023	3.19387	4.63254	5.59415	7.71399	3.8906	4.34219	1.34882	5.5	7.75	3.75	4.5	4.25	1.5	low
134	hsa-miR-3913-5p	TTTGGGACTGATCTTGATGTCT	up	1.87903	0.909985	0.100253	3.01363	5.66269	1.26342	4.69187	3.08559	6.48434	5.10846	5.39527	1.5	6.5	1.5	7.5	5	6	low
135	hsa-miR-30b-5p	TGTAAACATCCTACACTCAGCT	down	0.747684	-0.419499	0.100946	10826.5	8094.8	10644.7	10978.2	10856.5	7474.28	6851.8	9958.31	12638	15209	5277.67	8645	6706.33	11074.5	high
136	hsa-miR-376c-3p	AACATAGAGGAAATTCCACGT	down	0.519375	-0.945152	0.101021	432.88	224.827	405.979	579.987	312.674	179.832	293.225	201.423	482	803.5	152	208	287	224	middle
137	chi-miR-376c-3p	AACATAGAGGAAATTCCACGT	down	0.519375	-0.945152	0.101021	432.88	224.827	405.979	579.987	312.674	179.832	293.225	201.423	482	803.5	152	208	287	224	middle
138	hsa-miR-374a-5p_L-4R+1	AATACAACCTGATAAGTGA	down	0.2755	-1.85988	0.101509	2.47233	0.681127	2.52684	1.80456	3.08559	0	2.04338	0	3	2.5	1.5	0	2	0	low
139	hsa-miR-497-5p	CAGCAGCACACTGTGGTTTGT	up	1.79704	0.845622	0.101976	767.459	1379.15	576.12	829.378	896.879	1346.15	1794.09	997.225	684	1149	436	1557	1756	1109	middle
140	hsa-miR-423-5p	TGAGGGGCAGAGAGCGAGACTTT	up	1.46978	0.555605	0.102169	7901.9	11614.1	8727.71	7967.51	7010.47	9498.25	11129.3	14214.7	10362	11038	3408	10986	10893	15808	high
141	hsa-miR-1246_L-1R+3	ATGGATTTTTGGAGCAGGGAG	up	1.78482	0.835779	0.103349	53.129	94.8258	29.4798	81.5663	48.341	78.6766	119.027	86.7738	35	113	23.5	91	116.5	96.5	middle
142	hsa-miR-766-3p	ACTCCAGCCCCACAGCCTCAGC	down	0.708046	-0.498085	0.103785	737.772	522.376	897.871	622.214	693.23	615.58	451.587	499.961	1066	862	337	712	442	556	middle
143	hsa-miR-539-5p_R+1	GGAGAAATTATCCTTGGTGTGTT	down	0.552212	-0.856706	0.103786	35.4194	19.559	40.4295	41.1441	24.6848	9.51036	27.5857	21.5811	48	57	12	11	27	24	middle
144	PC-3p-22069_31	GAAGCAGCGCCTGTCGCAACTCG	up	3.69438	1.88533	0.104022	2.24608	8.29787	6.73824	0	0	6.05205	7.15184	11.6897	8	0	0	7	7	13	middle
145	hsa-miR-1277-5p_L-5R+1	TATATATATATGTACGTATG	down	0.355746	-1.49108	0.104089	15.6437	5.56519	10.9496	13.3538	22.6277	5.61976	6.13015	4.94566	13	18.5	11	6.5	6	5.5	middle
146	hsa-miR-197-3p	TTCACCACCTTCTCCACCCAGC	down	0.846756	-0.239982	0.104689	1513.47	1281.54	1351.86	1645.76	1542.8	1148.16	1340.46	1356.01	1605	2280	750	1328	1312	1508	middle
147	hsa-miR-874-3p	CTGCCCTGGCCCGAGGGACCGA	up	1.61669	0.693046	0.105155	71.1153	114.972	83.3858	62.077	67.8831	146.978	90.9305	107.006	99	86	33	170	89	119	middle
148	hsa-miR-154-5p	TAGGTTATCCGTGTTGCCTTCG	down	0.579073	-0.788183	0.106032	219.174	126.918	198.778	288.008	170.736	135.739	146.102	98.9132	236	399	83	157	143	110	middle
149	hsa-miR-299-3p	TATGTGGGATGGTAAACCGCTT	down	0.760288	-0.395382	0.106483	32.7403	24.8921	36.2181	33.204	28.7989	23.3436	30.6507	20.6818	43	46	14	27	30	23	middle
150	hsa-miR-140-3p_R+1	TACCACAGGGTAGAACCACGGA	up	1.4836	0.5691	0.106488	4552.26	6753.72	5918.7	3247.49	4490.57	5421.77	6920.94	7918.45	7027	4499	2183	6271	6774	8806	high
151	hsa-mir-4286-p5_1ss1CA	AACCCCACTCCTGGTACCA	down	0.485074	-1.04372	0.106817	19.9848	9.69413	15.5822	16.602	27.7704	11.6718	10.2169	7.19369	18.5	23	13.5	13.5	10	8	middle
152	hsa-miR-4286_L+1R+1	AACCCCACTCCTGGTACCA	down	0.485074	-1.04372	0.106817	19.9848	9.69413	15.5822	16.602	27.7704	11.6718	10.2169	7.19369	18.5	23	13.5	13.5	10	8	middle
153	hsa-miR-376a-5p_R+1	GTAGATTCTCCTTCTATGAGTAC	down	0.715267	-0.483446	0.107643	141.472	101.19	149.084	158.08	117.253	99.4265	127.711	76.4329	177	219	57	115	125	85	middle
154	mml-miR-130a-5p	GCTCTTTTCACATTGTGCTACT	down	0.645496	-0.631521	0.108722	22.4692	14.5038	16.8456	23.8202	26.7418	14.6978	15.3254	13.4882	20	33	13	17	15	15	middle
155	hsa-miR-28-5p	AAGGAGCTCACAGTCTATTGAG	down	0.718172	-0.477598	0.108857	2972.68	2134.9	3054.11	2648.74	3215.19	2779.62	1926.91	1698.16	3626	3669.5	1563	3215	1886	1888.5	middle
156	bta-miR-1246_L+1R-1	AAATGGATTTTTGGAGCAG	down	0.223881	-2.1592	0.112601	1.93089	0.432289	1.26342	1.44365	3.08559	1.29687	0	0	1.5	2	1.5	1.5	0	0	low
157	hsa-miR-374a-3p_R-1	CTTATCAGATTGTATTGTAAT	up	1.33052	0.411994	0.113444	16.9995	22.6182	15.161	17.3238	18.5136	18.1561	24.5206	25.1779	18	24	9	21	24	28	middle
158	hsa-miR-487b-3p	AATCGTACAGGGTCATCCACTT	down	0.520768	-0.941289	0.11349	717.83	373.822	640.975	983.848	528.665	319.029	490.412	312.026	761	1363	257	369	480	347	middle
159	hsa-miR-1180-3p_R-2	TTTCCGGCTCGCGTGGGTGT	up	3.74201	1.90381	0.113964	47.4832	177.682	67.3824	33.9258	41.1413	85.5932	192.078	255.376	80	47	20	99	188	284	middle
160	PC-3p-30532_19	AGAGAAAATTCTTGGGTGA	up	3.66292	1.87299	0.114101	1.20304	4.40664	0	3.60913	0	2.59373	6.13015	4.49605	0	5	0	3	6	5	low
161	hsa-miR-30a-3p_R-1	CTTTCAGTCGGATGTTTGCAG	up	1.55697	0.638743	0.114468	173.074	269.471	152.874	154.471	211.877	320.326	294.758	193.33	181.5	214	103	370.5	288.5	215	middle
162	hsa-miR-34b-5p_L-1R+1	AGGCAGTGTCATTAGCTGATTGT	up	7.59367	2.9248	0.115124	0.962434	7.30841	0	2.8873	0	2.59373	11.2386	8.0929	0	4	0	3	11	9	middle
163	hsa-miR-548ae-5p_2ss8AG12TC	AAAAGTAGTTGCGGTTTTTG	up	inf	inf	0.115286	0	5.29699	0	0	0	1.72916	5.6193	8.5425	0	0	0	2	5.5	9.5	low
164	hsa-miR-548am-5p_R-2_1ss8AG	AAAAGTAGTTGCGGTTTTTG	up	inf	inf	0.115286	0	5.29699	0	0	0	1.72916	5.6193	8.5425	0	0	0	2	5.5	9.5	low
165	hsa-miR-1292-5p_R-3	TGGGAACGGGTTCCGGCAGACG	up	3.50986	1.81142	0.11576	1.68426	5.91152	0	5.05278	0	5.18747	7.15184	5.39527	0	7	0	6	7	6	low
166	hsa-let-7d-3p	CTATACGACCTGCTGCCTTTCT	up	1.201	0.264234	0.116022	1354.34	1626.56	1139.61	1485.52	1437.89	1617.63	1565.23	1696.81	1353	2058	699	1871	1532	1887	middle
167	ssc-mir-1285-p3_1ss21TA_2	TAGCGAGACCCCGTCTCTTTA	down	0.3443	-1.53826	0.116994	8.59811	2.96033	9.26508	8.301	8.22825	1.72916	7.15184	0	11	11.5	4	2	7	0	low
168	ssc-mir-1285-p3_1ss21TA_1	CATAGCGAGACCCCGTCTCTA	down	0.3443	-1.53826	0.116994	8.59811	2.96033	9.26508	8.301	8.22825	1.72916	7.15184	0	11	11.5	4	2	7	0	low
169	hsa-miR-10a-5p_R-1	TACCCTGTAGATCCGAATTTGT	up	1.36995	0.454124	0.117159	1527.17	2092.15	1149.71	1642.15	1789.64	1864.03	2505.19	1907.23	1365	2275	870	2156	2452	2121	middle
170	hsa-miR-624-5p	TAGTACCAGTACCTTGTGTTCA	up	1.68476	0.75254	0.117781	194.292	327.334	218.151	163.133	201.592	236.03	326.941	419.032	259	226	98	273	320	466	middle
171	mmu-mir-1983-p5_1ss1GA	AAAAGCATGCTCCAGTGGCGC	up	1.32874	0.41006	0.118091	14.9504	19.8653	16.8456	11.5492	16.4565	23.3436	17.3687	18.8834	20	16	8	27	17	21	middle
172	bta-miR-95_R+1	TTCAACGGGTATTTATTGAGCAA	up	1.88758	0.916539	0.118137	10.8805	20.5378	18.5302	7.94008	6.17119	19.8853	25.5423	16.1858	22	11	3	23	25	18	middle
173	hsa-miR-574-3p	CACGCTCATGCACACACCCACA	up	1.37553	0.459986	0.118321	563.218	774.723	494.84	589.01	605.805	658.376	723.868	941.923	587.5	816	294.5	761.5	708.5	1047.5	middle
174	bta-miR-2904_L-1R+3	GGAGCCTCGGTTGGCCTCGGA	down	0.257984	-1.95465	0.118331	98.3997	25.3855	150.768	49.806	94.6249	41.4997	26.564	8.0929	179	69	46	48	26	9	middle
175	hsa-miR-4659a-3p_L-1R+1	TTCTTCTTAGACATGGCAACGT	up	5.15201	2.36513	0.119109	0.962434	4.95847	0	2.8873	0	8.21349	3.06507	3.59684	0	4	0	9.5	3	4	low
176	PC-3p-50883_9	GATGGAAGGTAAATGCTTTCT	up	inf	inf	0.121169	0	4.5839	0	0	0	2.59373	3.06507	8.0929	0	0	0	3	3	9	low
177	hsa-miR-376a-3p_1ss6AG	ATCATGGAGGAAAATCCACGT	down	0.481844	-1.05336	0.123865	411.537	198.297	440.513	549.309	244.79	133.145	296.29	165.455	523	761	119	154	290	184	middle
178	hsa-miR-660-5p	TACCCATTGCATATCGGAGTTG	up	1.82326	0.866521	0.123971	1649.16	3006.85	1677.82	1348.37	1921.3	1969.51	3190.74	3860.31	1992	1868	934	2278	3123	4293	middle
179	hsa-miR-140-5p	CAGTGGTTTTACCCTATGGTAG	up	1.1579	0.211512	0.124575	2569.42	2975.14	2749.2	2564.65	2394.42	2745.9	2874.02	3305.5	3264	3553	1164	3176	2813	3676	middle
180	bta-miR-2478_L-2R+1_2	ATCCCACTTCTGACACCAT	down	0.514397	-0.959047	0.124578	9.14728	4.70533	7.15938	7.94008	12.3424	7.7812	4.08676	2.24803	8.5	11	6	9	4	2.5	middle
181	bta-miR-2478_L-2R+1_1	ATCCCACTTCTGACACCAA	down	0.514397	-0.959047	0.124578	9.14728	4.70533	7.15938	7.94008	12.3424	7.7812	4.08676	2.24803	8.5	11	6	9	4	2.5	middle
182	hsa-miR-93-5p	CAAAGTGCTGTTCGTGCAGGTAG	up	1.72856	0.789568	0.125596	26897.4	46493.8	30299.4	23291.1	27101.8	34648.8	43180.8	61651.7	35973	32267	13175	40076	42264	68562	high
183	mmu-mir-3968-p3_1ss11AT	ATCCCACTCCTGACACCAT	down	0.513117	-0.96264	0.127018	320.208	164.304	221.099	445.366	294.16	218.738	168.068	106.107	262.5	617	143	253	164.5	118	middle
184	mmu-mir-3968-p5_1ss11AT	ATCCCACTCCTGACACCAT	down	0.513117	-0.96264	0.127018	320.208	164.304	221.099	445.366	294.16	218.738	168.068	106.107	262.5	617	143	253	164.5	118	middle
185	mmu-miR-3968_L-2_1ss14AT	AATCCCACTCCTGACACCA	down	0.66952	-0.578801	0.127528	45.0941	30.1914	49.6945	45.475	40.1127	42.7966	23.4989	24.2787	59	63	19.5	49.5	23	27	middle
186	hsa-miR-409-3p	GAATGTTGCTCGGTGAACCCCT	down	0.57287	-0.803719	0.127581	688.397	394.362	599.704	934.764	530.722	395.977	497.564	289.546	712	1295	258	458	487	322	middle
187	hsa-miR-1-3p	TGGAATGTAAAGAAGTATGTAT	up	1.62403	0.699581	0.128035	123.523	200.605	138.976	147.252	84.3396	191.504	261.042	149.269	165	204	41	221.5	255.5	166	middle
188	hsa-miR-489-3p_R-1	GTGACATCACATATACGGCAG	up	9.73422	3.28307	0.129198	0.721826	7.02641	0	2.16548	0	4.32289	12.2603	4.49605	0	3	0	5	12	5	middle
189	hsa-let-7i-5p	TGAGGTAGTAGTTTGTGCTGTT	up	1.22581	0.293732	0.129293	25069.5	30730.4	29368.1	22165.8	23674.7	29861.2	27797.7	34532.4	34867.3	30708	11509	34538.5	27207.5	38403	high
190	bta-miR-4286_R+2	ACCCCACTCCTGGTACCAA	down	0.561849	-0.831747	0.129956	68.2478	38.3449	46.3254	89.5064	68.9116	45.8226	48.5303	20.6818	55	124	33.5	53	47.5	23	middle
191	hsa-miR-190b_R+1	TGATATGTTTGATATTGGGTTG	up	1.62295	0.69862	0.132043	22.6181	36.7081	22.7416	24.5421	20.5706	25.0728	41.8893	43.1621	27	34	10	29	41	48	middle
192	hsa-miR-181a-2-3p_R-1	ACCACTGACCGTTGACTGTAC	down	0.689813	-0.535723	0.132545	180.412	124.45	203.832	137.869	199.535	129.687	157.34	86.3242	242	191	97	150	154	96	middle
193	PC-3p-28235_22	TGAGCACCCCAGGACCTGCGCT	up	inf	inf	0.133344	0	7.93957	0	0	0	4.32289	5.10846	14.3874	0	0	0	5	5	16	middle
194	hsa-miR-411-5p	TAGTAGACCGTATAGCGTACG	down	0.6886	-0.538261	0.133347	140.331	96.6319	114.55	176.847	129.595	95.9682	117.494	76.4329	136	245	63	111	115	85	middle
195	hsa-miR-145-3p	GGATTCCTGGAAATACTGTTCT	up	1.44951	0.535565	0.134263	159.57	231.298	110.339	181.178	187.193	236.03	278.922	178.943	131	251	91	273	273	199	middle
196	hsa-miR-544a_1ss22CT	ATTCTGCATTTTTAGCAAGTTT	down	0.499088	-1.00264	0.13711	8.53773	4.26108	5.47482	11.9101	8.22825	4.32289	3.06507	5.39527	6.5	16.5	4	5	3	6	middle
197	hsa-miR-487a-3p	AATCATACAGGGACATCCAGTT	down	0.547199	-0.869863	0.137188	105.186	57.5574	90.9663	144.365	80.2255	55.333	56.193	61.1463	108	200	39	64	55	68	middle
198	hsa-miR-375	TTTGTTCGTTCGGCTCGCGTGA	up	2.45971	1.29849	0.137332	1045.86	2572.51	973.676	271.406	1892.5	2670.68	3649.48	1397.37	1156	376	920	3089	3572	1554	middle
199	cgr-miR-1260_L-1R+2_3	TCCCACCGCTGCCACCATA	down	0.334163	-1.58138	0.138105	10.8193	3.61543	5.89596	10.1056	16.4565	7.7812	3.06507	0	7	14	8	9	3	0	middle
200	cgr-miR-1260_L-1R+2_1	TCCCACCGCTGCCACCAAA	down	0.334163	-1.58138	0.138105	10.8193	3.61543	5.89596	10.1056	16.4565	7.7812	3.06507	0	7	14	8	9	3	0	middle
201	cgr-miR-1260_L-1R+2_2	TCCCACCGCTGCCACCAAT	down	0.334163	-1.58138	0.138105	10.8193	3.61543	5.89596	10.1056	16.4565	7.7812	3.06507	0	7	14	8	9	3	0	middle
202	mmu-miR-1839-5p	AAGGTAGATAGAACAGGTCTTG	up	1.20553	0.269666	0.138328	1168.57	1408.74	1096.65	1374.36	1034.7	1505.23	1275.07	1445.93	1302	1904	503	1741	1248	1608	middle
203	mdo-miR-22-3p_R+1	AAGCTGCCAGTTGAAGAACTGCA	up	2.20139	1.13842	0.138476	1.80471	3.97288	2.52684	2.8873	0	3.45831	3.06507	5.39527	3	4	0	4	3	6	low
204	hsa-miR-20a-5p	TAAAGTGCTTATAGTGCAGGTAG	up	1.85107	0.888363	0.139422	45025.2	83345	53621	39666.1	41788.5	56636.9	79688.8	113709	63661.7	54952.5	20314.7	65508.2	77997	126454	high
205	cgr-miR-378-5p	CTCCTGACTCCAGGTCCTGTGT	up	1.53901	0.622007	0.139584	81.2934	125.112	96.02	63.5207	84.3396	87.3224	152.232	135.781	114	88	41	101	149	151	middle
206	hsa-miR-500b-5p_L+1R+4	TAATCCTTGCTACCTGGGTGAGA	up	2.46833	1.30354	0.140364	34.9524	86.2741	45.9043	27.0685	31.8845	51.4424	79.6919	127.688	54.5	37.5	15.5	59.5	78	142	middle
207	hsa-miR-18a-3p_R-2	ACTGCCCTAAGTGCTCCTTCT	up	1.83689	0.877265	0.141419	119.896	220.236	130.553	111.883	117.253	166.864	189.013	304.832	155	155	57	193	185	339	middle
208	hsa-miR-323b-3p_R-1	CCCAATACACGGTCGACCTCT	down	0.411631	-1.28058	0.141936	88.3539	36.3692	65.6979	133.538	65.826	37.1769	44.9544	26.9763	78	185	32	43	44	30	middle
209	hsa-miR-125b-2-3p_L-2	ACAAGTCAGGCTCTTGGGAC	up	2.29741	1.20001	0.142739	11.0405	25.3645	11.7919	15.1583	6.17119	32.854	30.6507	12.589	14	21	3	38	30	14	middle
210	hsa-miR-7641_L+5_1ss6TC	CTCGTCTGATCTCGGAAGCTAAGC	down	0.483282	-1.04906	0.143028	41.2706	19.9454	53.9059	26.7076	43.1983	28.5311	28.6073	2.69763	64	37	21	33	28	3	middle
211	mdo-miR-22-5p_L+1_1ss16GA	CAGTTCTTCAGTGGCAAGCTTTA	up	1.26309	0.336958	0.1441	10.3085	13.0205	10.9496	8.66191	11.3138	12.5364	11.2386	15.2866	13	12	5.5	14.5	11	17	middle
212	hsa-miR-4433b-5p_R+1	ATGTCCCACCCCCACTCCTGTT	down	0.624857	-0.678401	0.145323	4975.6	3109.04	5948.18	3428.67	5549.96	4411.08	2205.83	2710.22	7062	4750	2698	5102	2159	3014	middle
213	hsa-miR-511-5p	GTGTCTTTTGCTCTGCAGTCA	up	1.66303	0.733817	0.145643	11.7858	19.6002	6.73824	10.1056	18.5136	20.7499	17.3687	20.6818	8	14	9	24	17	23	middle
214	hsa-miR-3200-5p_R+1	AATCTGAGAAGGCGCACAAGGTT	up	3.24468	1.69808	0.146277	20.3924	66.1667	25.2684	5.05278	30.8559	26.8019	74.5834	97.1148	30	7	15	31	73	108	middle
215	hsa-miR-504-5p_R-1	AGACCCTGGTCTGCACTCTAT	up	2.60823	1.38307	0.146469	6.57704	17.1544	6.73824	12.9929	0	12.1041	13.282	26.0771	8	18	0	14	13	29	middle
216	mmu-miR-5124a_L-1R-1_1ss5CA	GTCAAGTGACTAAGAGCA	up	3.72194	1.89605	0.146622	1.68456	6.26983	5.05368	0	0	6.91662	9.19522	2.69763	6	0	0	8	9	3	low
217	bta-miR-1260b_R+1_1ss9AG	ATCCCACCGCTGCCACCAC	down	0.422273	-1.24375	0.147492	4.28091	1.80771	3.36912	4.33095	5.14266	3.8906	1.53254	0	4	6	2.5	4.5	1.5	0	low
218	hsa-miR-374a-5p_L-4	AATACAACCTGATAAGTG	down	0.507888	-0.977419	0.148365	11.0667	5.62066	16.0033	7.94008	9.25678	6.05205	7.66268	3.14724	19	11	4.5	7	7.5	3.5	middle
219	hsa-miR-17-5p	CAAAGTGCTTACAGTGCAGGTAG	up	1.7622	0.817375	0.14919	25825.8	45510.2	30582.6	20477.7	26417.1	32237.5	41731.8	62561.2	36309.3	28369.3	12842.2	37287	40845.8	69573.5	high
220	hsa-miR-106a-5p_1ss1AC	CAAAGTGCTTACAGTGCAGGTAG	up	1.7622	0.817375	0.14919	25825.8	45510.2	30582.6	20477.7	26417.1	32237.5	41731.8	62561.2	36309.3	28369.3	12842.2	37287	40845.8	69573.5	high
221	bta-miR-132	TAACAGTCTACAGCCATGGTCG	up	1.37872	0.463331	0.149788	266.163	366.965	278.795	231.706	287.989	347.56	298.334	455.001	331	321	140	402	292	506	middle
222	hsa-miR-643	ACTTGTATGCTAGCTCAGGTAG	up	1.9212	0.942011	0.150413	7.1506	13.7378	10.9496	4.33095	6.17119	7.7812	16.3471	17.085	13	6	3	9	16	19	middle
223	ptr-miR-320d_R+4	AAAAGCTGGGTTGAGAGGGCAA	up	2.13588	1.09483	0.150839	46.0857	98.4335	65.6979	38.6177	33.9415	51.8747	110.343	133.083	78	53.5	16.5	60	108	148	middle
224	ggo-miR-320b_1ss2GA	AAAAGCTGGGTTGAGAGGGCAA	up	2.13588	1.09483	0.150839	46.0857	98.4335	65.6979	38.6177	33.9415	51.8747	110.343	133.083	78	53.5	16.5	60	108	148	middle
225	hsa-miR-181a-3p_R-1	ACCATCGACCGTTGATTGTAC	down	0.663913	-0.590934	0.151232	199.53	132.471	186.986	154.471	257.133	116.718	173.687	107.006	222	214	125	135	170	119	middle
226	hsa-miR-337-5p	GAACGGCTTCATACAGGAGTT	down	0.573409	-0.802363	0.15174	423.805	243.014	357.969	563.746	349.701	242.946	371.896	114.2	425	781	170	281	364	127	middle
227	hsa-miR-191-5p	CAACGGAATCCCAAAAGCAGCTG	down	0.912258	-0.132487	0.152007	39500	36034.2	41893.3	39820.2	36786.5	34958.3	34584.2	38560	49738	55166	17883	40434	33850	42882	high
228	hsa-miR-548t-3p_L-2R-3	AAACCACAATTACTTTTGCA	up	2.53097	1.33969	0.152614	4.6619	11.7991	3.79026	5.05278	5.14266	6.05205	12.2603	17.085	4.5	7	2.5	7	12	19	middle
229	hsa-miR-576-3p_R-1	AAGATGTGGAAAAATTGGAAT	up	1.36981	0.45398	0.152722	27.5547	37.7449	26.1107	33.9258	22.6277	42.3643	28.6073	42.2629	31	47	11	49	28	47	middle
230	hsa-miR-625-5p	AGGGGGAAAGTTCTATAGTCC	up	1.22856	0.29697	0.152935	137.388	168.79	125.5	165.298	121.367	183.291	174.709	148.37	149	229	59	212	171	165	middle
231	hsa-miR-486-5p	TCCTGTACTGAGCTGCCCCGAG	up	2.78335	1.47682	0.154263	16751.1	46624	19677.8	11762.5	18812.9	23279.2	46377.6	70215.3	23362.5	16295.5	9145.5	26925.5	45393	78085.5	high
232	hsa-let-7b-5p	TGAGGTAGTAGGTTGTGTGGTT	up	1.95597	0.967886	0.154747	23114.7	45211.7	27918.1	20102.5	21323.5	27463.5	45620.8	62550.8	33145.8	27849.5	10366	31765.2	44652.2	69561.8	high
233	hsa-miR-1271-5p_R-1	CTTGGCACCTAGCAAGCACTC	down	0.738585	-0.437163	0.15608	23.7028	17.5066	23.1627	26.3466	21.5992	19.8853	20.9447	11.6897	27.5	36.5	10.5	23	20.5	13	middle
234	hsa-miR-203a-3p	GTGAAATGTTTAGGACCACTAG	up	3.89939	1.96325	0.156604	10.0419	39.1573	11.7919	10.1056	8.22825	24.2082	65.3882	27.8755	14	14	4	28	64	31	middle
235	hsa-miR-378a-3p_R-1	ACTGGACTTGGAGTCAGAAGG	up	1.34778	0.430581	0.157442	536.189	722.663	542.85	461.968	603.748	561.543	866.394	740.051	644.5	640	293.5	649.5	848	823	middle
236	hsa-miR-4286_R+3_2	ACCCCACTCCTGGTACCAAT	down	0.585916	-0.771233	0.159017	73.8375	43.2626	67.8036	98.1683	55.5407	67.8694	32.6941	29.2244	80.5	136	27	78.5	32	32.5	middle
237	hsa-miR-4286_R+3_1	ACCCCACTCCTGGTACCAAA	down	0.585916	-0.771233	0.159017	73.8375	43.2626	67.8036	98.1683	55.5407	67.8694	32.6941	29.2244	80.5	136	27	78.5	32	32.5	middle
238	hsa-miR-4286_R+3_3	ACCCCACTCCTGGTACCATT	down	0.585916	-0.771233	0.159017	73.8375	43.2626	67.8036	98.1683	55.5407	67.8694	32.6941	29.2244	80.5	136	27	78.5	32	32.5	middle
239	hsa-miR-4286_R+3_4	ACCCCACTCCTGGTACCTTA	down	0.585916	-0.771233	0.159017	73.8375	43.2626	67.8036	98.1683	55.5407	67.8694	32.6941	29.2244	80.5	136	27	78.5	32	32.5	middle
240	hsa-miR-145-5p_R-2	GTCCAGTTTTCCCAGGAATCC	up	1.7789	0.830984	0.15935	2499.53	4446.41	2316.27	2107.01	3075.31	2791.72	5968.72	4578.78	2750	2919	1495	3229	5842	5092	middle
241	hsa-miR-483-3p_R-1	TCACTCCTCTCCTCCCGTCT	up	6.43312	2.68552	0.159556	0.56152	3.61233	1.68456	0	0	6.48434	2.55423	1.79842	2	0	0	7.5	2.5	2	low
242	hsa-miR-18a-5p	TAAGGTGCATCTAGTGCAGATAG	up	1.46903	0.554864	0.159585	6845.89	10056.8	7942.7	5716.14	6878.82	7779.91	9418.97	12971.6	9430	7919	3344	8998.5	9219	14425.5	high
243	hsa-miR-193a-5p	TGGGTCTTTGCGGGCGAGATGA	up	1.409	0.494673	0.159708	400.255	563.96	311.644	543.535	345.587	450.445	656.947	584.487	370	753	168	521	643	650	middle
244	hsa-miR-320c_R-1	AAAAGCTGGGTTGAGAGGG	up	1.47329	0.559045	0.160071	112.53	165.789	88.4394	105.326	143.823	126.012	211.745	159.61	105	145.917	69.9167	145.75	207.25	177.5	middle
245	hsa-miR-503-5p	TAGCAGCGGGAACAGTTCTGCAG	up	1.62344	0.699057	0.160234	168.166	273.009	218.993	114.77	170.736	368.31	249.293	201.423	260	159	83	426	244	224	middle
246	hsa-miR-548d-3p	CAAAAACCACAGTTTCTTTTGC	up	1.56988	0.650654	0.160349	12.5924	19.7685	13.0553	14.4365	10.2853	19.8853	13.7928	25.6275	15.5	20	5	23	13.5	28.5	middle
247	hsa-miR-889-3p	TTAATATCGGACAACCATTGT	down	0.456391	-1.13166	0.16054	116.145	53.0075	85.9126	176.125	86.3966	61.385	64.3665	33.2708	102	244	42	71	63	37	middle
248	hsa-miR-107_R-2	AGCAGCATTGTACAGGGCTAT	up	1.40979	0.495483	0.161557	6702.17	9448.67	7088.63	5183.91	7833.98	7072.25	9698.23	11575.5	8416	7181.67	3808.33	8180	9492.33	12873	high
249	hsa-miR-642a-3p_R-2	AGACACATTTGGAGAGGGAA	up	2.4009	1.26357	0.164088	4.5839	11.0055	7.58052	0	6.17119	10.3749	16.3471	6.29448	9	0	3	12	16	7	middle
250	hsa-mir-451a-p3	TTTAGTAATGGTAATGGTTCT	up	1.78251	0.833913	0.165132	54.2041	96.6196	71.5938	37.5349	53.4836	57.0621	126.69	106.107	85	52	26	66	124	118	middle
251	hsa-miR-3605-3p_R-2	CCTCCGTGTTACCTGTCCTCT	up	3.73958	1.90288	0.167297	4.93293	18.4471	7.58052	7.21826	0	6.05205	28.6073	20.6818	9	10	0	7	28	23	middle
252	hsa-miR-106b-5p	TAAAGTGCTGACAGTGCAGAT	up	1.59308	0.671816	0.167323	26291.2	41883.8	29424.2	21999.8	27449.4	28314.9	42902.9	54433.7	34934	30478	13344	32750	41992	60535	high
253	hsa-miR-4524a-3p	TGAGACAGGCTTATGCTGCTAT	up	2.61713	1.38799	0.168307	2.04532	5.35288	2.52684	3.60913	0	5.18747	8.17353	2.69763	3	5	0	6	8	3	low
254	hsa-miR-1277-3p_R+1	TACGTAGATATATATGTATTTTT	down	0.518446	-0.947735	0.169393	4.12061	2.13631	5.05368	2.16548	5.14266	1.72916	1.53254	3.14724	6	3	2.5	2	1.5	3.5	low
255	bta-miR-1277_R+1	TACGTAGATATATATGTATTTTT	down	0.518446	-0.947735	0.169393	4.12061	2.13631	5.05368	2.16548	5.14266	1.72916	1.53254	3.14724	6	3	2.5	2	1.5	3.5	low
256	hsa-miR-574-5p_R-1	TGAGTGTGTGTGTGTGAGTGTG	up	2.479	1.30976	0.169803	1.52395	3.77789	1.68456	2.8873	0	1.72916	5.10846	4.49605	2	4	0	2	5	5	low
257	hsa-miR-377-3p	ATCACACAAAGGCAACTTTTGT	down	0.638514	-0.647211	0.173232	863.149	551.132	707.515	1172.24	709.687	515.288	642.644	495.465	840	1624	345	596	629	551	middle
258	hsa-miR-4433b-5p_L+2R-2	TTATGTCCCACCCCCACTCCT	down	0.298152	-1.74588	0.174058	33.6042	10.0192	39.5872	10.8274	50.398	22.0467	3.06507	4.94566	47	15	24.5	25.5	3	5.5	middle
259	hsa-miR-449a	TGGCAGTGTATTGTTAGCTGGT	up	2.0512	1.03647	0.17533	3.46086	7.09893	4.2114	0	6.17119	6.05205	7.15184	8.0929	5	0	3	7	7	9	low
260	hsa-miR-186-5p_R+1	CAAAGAATTCTCCTTTTGGGCTT	up	1.27058	0.345489	0.176308	5968.86	7583.93	6449.34	6137.68	5319.56	7753.54	6093.37	8904.88	7657	8503	2586	8968	5964	9903	high
261	hsa-miR-95-3p	TTCAACGGGTATTTATTGAGCA	up	1.28704	0.364055	0.176786	21.8661	28.1426	24.005	15.8802	25.7133	23.7759	29.629	31.0228	28.5	22	12.5	27.5	29	34.5	middle
262	hsa-miR-517a-3p	ATCGTGCATCCCTTTAGAGTGT	up	4.04464	2.01601	0.177422	0.641623	2.59513	0	1.92487	0	0.864578	2.72451	4.19632	0	2.66667	0	1	2.66667	4.66667	low
263	hsa-miR-517c-3p_1ss12TC	ATCGTGCATCCCTTTAGAGTGT	up	4.04464	2.01601	0.177422	0.641623	2.59513	0	1.92487	0	0.864578	2.72451	4.19632	0	2.66667	0	1	2.66667	4.66667	low
264	hsa-miR-127-3p	TCGGATCCGTCTGAGCTTGGCT	down	0.681204	-0.553842	0.177564	535.504	364.787	469.992	677.794	458.725	441.799	440.349	212.214	558	939	223	511	431	236	middle
265	hsa-miR-25-3p	CATTGCACTTGTCTCGGTCTGA	up	1.68177	0.749977	0.177823	24297.1	40862.1	25146.3	21065	26680.1	26490.7	41064.8	55030.8	29855	29183	12970	30640	40193	61199	high
266	hsa-miR-548a-5p_R-2	AAAAGTAATTGCGAGTTTTA	up	2.46622	1.3023	0.178721	4.69202	11.5715	2.52684	11.5492	0	13.401	12.7711	8.5425	3	16	0	15.5	12.5	9.5	middle
267	hsa-miR-101-3p_R+1	TACAGTACTGTGATAACTGAAG	up	1.33385	0.415595	0.178842	19538.7	26061.6	21509.3	15600.1	21506.6	19518.7	29702.6	28963.6	25537	21612	10455	22576	29072	32210	high
268	hsa-miR-627-3p	TCTTTTCTTTGAGACTCACT	down	0.59102	-0.758722	0.178901	9.11562	5.38751	11.7919	9.38373	6.17119	2.59373	8.17353	5.39527	14	13	3	3	8	6	middle
269	hsa-miR-491-5p_R+1	AGTGGGGAACCCTTCCATGAGGA	down	0.708042	-0.498092	0.179213	49.2351	34.8605	56.4328	56.3024	34.9701	32.854	35.7592	35.9684	67	78	17	38	35	40	middle
270	hsa-miR-1285-3p_R-1	TCTGGGCAACAAAGTGAGACC	up	1.75513	0.811578	0.179793	3.53715	6.20816	5.05368	1.44365	4.11413	3.8906	6.64099	8.0929	6	2	2	4.5	6.5	9	low
271	hsa-miR-30e-3p_1ss22CT	CTTTCAGTCGGATGTTTACAGT	down	0.764024	-0.38831	0.179842	2049.96	1566.22	2245.94	1704.95	2199	1994.15	1523.85	1180.66	2666.5	2362	1069	2306.5	1491.5	1313	middle
272	oan-miR-15c-5p_R-1	TAGCAGCACATCATGGTTTG	up	1.90983	0.933442	0.179851	11.5013	21.9655	10.1074	7.94008	16.4565	12.9687	21.4555	31.4724	12	11	8	15	21	35	middle
273	mmu-miR-370-3p	GCCTGCTGGGGTGGAACCTGGT	down	0.574449	-0.799749	0.180195	65.2555	37.486	58.1173	92.3937	45.2554	42.3643	29.629	40.4645	69	128	22	49	29	45	middle
274	hsa-miR-183-3p_L-1	TGAATTACCGAAGGGCCATAA	up	2.6933	1.42938	0.181054	6.29688	16.9594	16.0033	2.8873	0	10.3749	15.3254	25.1779	19	4	0	12	15	28	middle
275	hsa-miR-200b-3p	TAATACTGCCTGGTAATGATGA	up	1.68252	0.750627	0.181151	101.119	170.135	93.4931	96.7246	113.138	199.285	209.958	101.161	111	134	55	230.5	205.5	112.5	middle
276	hsa-miR-3200-3p_R-1	CACCTTGCGCTACTCAGGTCT	up	2.14224	1.09912	0.181492	44.1974	94.6817	52.2214	16.602	63.769	44.0935	111.364	128.587	62	23	31	51	109	143	middle
277	hsa-miR-28-3p_L-1	ACTAGATTGTGAGCTCCTGGA	down	0.60398	-0.727427	0.182027	46.391	28.0193	50.5368	31.0385	57.5978	43.2289	25.5423	15.2866	60	43	28	50	25	17	middle
278	hsa-miR-151a-5p_L-2R+1	GAGGAGCTCACAGTCTAGTA	down	0.350076	-1.51426	0.182061	20.7989	7.28117	17.2667	11.1883	33.9415	8.21349	8.68437	4.94566	20.5	15.5	16.5	9.5	8.5	5.5	middle
279	hsa-miR-377-5p	AGAGGTTGCCCTTGGTGAATTC	down	0.418483	-1.25676	0.182085	13.6473	5.71118	16.0033	18.7675	6.17119	6.91662	10.2169	0	19	26	3	8	10	0	middle
280	hsa-miR-329-3p	AACACACCTGGTTAACCTCTTT	down	0.52316	-0.934677	0.182541	116.724	61.0652	81.2801	173.238	95.6534	63.9788	75.6051	43.6117	96.5	240	46.5	74	74	48.5	middle
281	hsa-let-7e-3p_R-1	CTATACGGCCTCCTAGCTTTC	up	1.51308	0.597492	0.183487	11.1764	16.9108	7.58052	11.5492	14.3994	12.9687	22.4772	15.2866	9	16	7	15	22	17	middle
282	hsa-miR-151a-5p_R-1_1ss1TG	GCGAGGAGCTCACAGTCTAG	up	inf	inf	0.183661	0	1.17586	0	0	0	1.72916	0	1.79842	0	0	0	2	0	2	low
283	hsa-mir-619-p3_1ss6AG	CCAAAGTGCTGGGATTACAGG	up	inf	inf	0.183661	0	0.881894	0	0	0	1.29687	0	1.34882	0	0	0	1.5	0	1.5	low
284	hsa-miR-4526	GCTGACAGCAGGGCTGGCCGCT	up	inf	inf	0.183661	0	2.35172	0	0	0	3.45831	0	3.59684	0	0	0	4	0	4	low
285	hsa-miR-361-5p_L-2R-1	ATCAGAATCTCCAGGGGTA	down	-inf	-inf	0.183716	4.02238	0	5.89596	0	6.17119	0	0	0	7	0	3	0	0	0	low
286	hsa-miR-6882-5p_R+1	TACAAGTCAGGAGCTGAAGCAGC	up	inf	inf	0.183825	0	2.80322	0	0	0	4.32289	4.08676	0	0	0	0	5	4	0	low
287	ssc-mir-4335-p3_1ss9TG	GCCCCACGGTGGGCGCCA	up	1.46682	0.55269	0.184286	3.99629	5.86183	4.2114	4.69187	3.08559	4.32289	5.6193	7.64329	5	6.5	1.5	5	5.5	8.5	low
288	sha-mir-93-p3	ACTGCTGAGCTAGCACTTCT	up	inf	inf	0.18443	0	2.86094	0	0	0	0	4.08676	4.49605	0	0	0	0	4	5	low
289	hsa-miR-185-5p	TGGAGAGAAAGGCAGTTCCTGA	up	1.72966	0.790487	0.18476	9504.94	16440.3	10522.6	9691.95	8300.25	13621.4	12248	23451.4	12493	13427	4035	15755	11988	26080	high
290	hsa-miR-515-3p	GAGTGCCTTCTTTTGGAGCGTT	up	inf	inf	0.184983	0	2.17446	0	0	0	3.45831	3.06507	0	0	0	0	4	3	0	low
291	hsa-miR-197-5p_R-2	CGGGTAGAGAGGGCAGTGGGA	up	inf	inf	0.185158	0	1.9209	0	0	0	0	3.06507	2.69763	0	0	0	0	3	3	low
292	oan-miR-145-5p_R+1	GTCCAGTTTTCCCAGGAATA	up	inf	inf	0.185158	0	2.5612	0	0	0	0	4.08676	3.59684	0	0	0	0	4	4	low
293	ppy-mir-1268-p3_1ss6GA	CCTGTAGTCCCAGCTACTTGGGAGGC	up	inf	inf	0.185158	0	0.960451	0	0	0	0	1.53254	1.34882	0	0	0	0	1.5	1.5	low
294	ppy-mir-1268-p5_1ss6GA	CCTGTAGTCCCAGCTACTTGGGAGGC	up	inf	inf	0.185158	0	0.960451	0	0	0	0	1.53254	1.34882	0	0	0	0	1.5	1.5	low
295	hsa-miR-493-3p	TGAAGGTCTACTGTGTGCCAGG	down	0.530895	-0.913502	0.185198	47.5898	25.2652	37.0603	70.7389	34.9701	31.1248	27.5857	17.085	44	98	17	36	27	19	middle
296	hsa-miR-616-3p_L+1R-2	AAGTCATTGGAGGGTTTGAGC	down	-inf	-inf	0.185307	1.80471	0	2.52684	2.8873	0	0	0	0	3	4	0	0	0	0	low
297	hsa-mir-548d-1-p5_1ss21CT	AAAGTAATTGTGGTTTTTGCT	up	6.99342	2.806	0.185368	0.922433	6.45096	1.68456	1.08274	0	5.61976	2.04338	11.6897	2	1.5	0	6.5	2	13	middle
298	hsa-miR-362-3p	AACACACCTATTCAAGGATTCA	up	1.42929	0.515297	0.1854	361.648	516.9	334.385	295.949	454.611	357.935	588.494	604.27	397	410	221	414	576	672	middle
299	hsa-mir-1273f-p5_1ss18TC	GGAGGATTGCTTGAGCCC	down	-inf	-inf	0.185914	1.56411	0	2.52684	2.16548	0	0	0	0	3	3	0	0	0	0	low
300	hsa-mir-3199-1-p5	ACTGCCTTAGGAGAAAGTTTCT	down	-inf	-inf	0.185914	0.782053	0	1.26342	1.08274	0	0	0	0	1.5	1.5	0	0	0	0	low
301	hsa-mir-3199-2-p5	ACTGCCTTAGGAGAAAGTTTCT	down	-inf	-inf	0.185914	0.782053	0	1.26342	1.08274	0	0	0	0	1.5	1.5	0	0	0	0	low
302	hsa-miR-6876-5p	CAGGAAGGAGACAGGCAGTTCA	down	-inf	-inf	0.185914	1.56411	0	2.52684	2.16548	0	0	0	0	3	3	0	0	0	0	low
303	mmu-mir-6240-p3_1ss17GT_1	TGCCCAGTGCTCTGAATGT	down	-inf	-inf	0.185914	1.04274	0	1.68456	1.44365	0	0	0	0	2	2	0	0	0	0	low
304	mmu-mir-6240-p3_1ss17GT_2	TGCCCAGTGCTCTGAATGTC	down	-inf	-inf	0.185914	1.04274	0	1.68456	1.44365	0	0	0	0	2	2	0	0	0	0	low
305	hsa-miR-548ar-5p_R-2_1ss10TC	AAAAGTAATCGCAGTTTTT	up	inf	inf	0.186092	0	1.11032	0	0	0	0	1.53254	1.79842	0	0	0	0	1.5	2	low
306	hsa-miR-548f-5p_L-3_1ss14AG	AAAAGTAATCGCAGTTTTT	up	inf	inf	0.186092	0	1.11032	0	0	0	0	1.53254	1.79842	0	0	0	0	1.5	2	low
307	hsa-miR-4637	TACTAACTGCAGATTCAAGTGA	up	inf	inf	0.186092	0	2.22064	0	0	0	0	3.06507	3.59684	0	0	0	0	3	4	low
308	hsa-miR-4632-3p	TGCCGCCCTCTCGCTGCTCTAG	up	inf	inf	0.186321	0	1.88627	0	0	0	2.59373	3.06507	0	0	0	0	3	3	0	low
309	hsa-miR-4775	TTAATTTTTTGTTTCGGTCACT	up	inf	inf	0.186321	0	1.88627	0	0	0	2.59373	3.06507	0	0	0	0	3	3	0	low
310	hsa-miR-6770-5p_R-1	TGAGAAGGCACAGCTTGCACGTG	up	inf	inf	0.186321	0	1.88627	0	0	0	2.59373	3.06507	0	0	0	0	3	3	0	low
311	hsa-miR-7977_R+4_1ss6AG	TTCCCGGCCAACGCACCAAAAA	up	inf	inf	0.186321	0	1.88627	0	0	0	2.59373	3.06507	0	0	0	0	3	3	0	low
312	cgr-miR-322-5p_R+1_1ss20GT	CAGCAGCAATTCATGTTTTTGA	up	inf	inf	0.186321	0	1.88627	0	0	0	2.59373	3.06507	0	0	0	0	3	3	0	low
313	mmu-miR-1187_1ss8GA	TATGTGTATGTGTATGTGTGTAA	up	inf	inf	0.186913	0	2.63991	0	0	0	4.32289	0	3.59684	0	0	0	5	0	4	low
314	hsa-miR-1285-3p_R-2	TCTGGGCAACAAAGTGAGAC	up	1.82953	0.871472	0.18694	7.17639	13.1294	7.58052	4.69187	9.25678	6.91662	15.8362	16.6354	9	6.5	4.5	8	15.5	18.5	middle
315	hsa-mir-1285-2-p5	TCTGGGCAACAAAGTGAGAC	up	1.82953	0.871472	0.18694	7.17639	13.1294	7.58052	4.69187	9.25678	6.91662	15.8362	16.6354	9	6.5	4.5	8	15.5	18.5	middle
316	mmu-miR-194-1-3p_R-2_1ss10CA	CCAGTGGAGATGCTGTTACT	down	-inf	-inf	0.18752	3.74162	0	5.05368	0	6.17119	0	0	0	6	0	3	0	0	0	low
317	hsa-miR-7976_R-1	TGCCCTGAGACTTTTGCT	down	-inf	-inf	0.18752	1.87081	0	2.52684	0	3.08559	0	0	0	3	0	1.5	0	0	0	low
318	bta-miR-2404	TTGCACTGCATGGTATCTGC	down	-inf	-inf	0.18752	1.87081	0	2.52684	0	3.08559	0	0	0	3	0	1.5	0	0	0	low
319	bta-miR-185_L+1	CTGGAGAGAAAGGCAGTTCCTGA	up	2.00469	1.00338	0.188808	100.808	202.09	126.342	79.4008	96.682	149.572	149.167	307.53	150	110	47	173	146	342	middle
320	cgr-miR-28-5p_R+2	AAGGAGCTCACAGTCTATTGAGT	down	0.778266	-0.361665	0.189207	129.931	101.121	157.085	121.628	111.081	122.554	98.0823	82.7274	186.5	168.5	54	141.75	96	92	middle
321	age-miR-28_R+1	AAGGAGCTCACAGTCTATTGAGT	down	0.778266	-0.361665	0.189207	129.931	101.121	157.085	121.628	111.081	122.554	98.0823	82.7274	186.5	168.5	54	141.75	96	92	middle
322	hsa-miR-139-3p	TGGAGACGCGGCCCTGTTGGAGT	up	1.3258	0.406867	0.189351	30.1251	39.94	25.2684	40.4222	24.6848	43.2289	38.8243	37.7669	30	56	12	50	38	42	middle
323	hsa-miR-885-3p_R-1	AGGCAGCGGGGTGTAGTGGAT	up	inf	inf	0.190364	0	1.32573	0	0	0	1.72916	0	2.24803	0	0	0	2	0	2.5	low
324	eca-miR-885-3p_R-1	AGGCAGCGGGGTGTAGTGGAT	up	inf	inf	0.190364	0	1.32573	0	0	0	1.72916	0	2.24803	0	0	0	2	0	2.5	low
325	hsa-miR-548z_L-1_1ss2AC	CAAAACCGCAATTACTTTTGCA	up	inf	inf	0.191169	0	1.58034	0	0	0	0	2.04338	2.69763	0	0	0	0	2	3	low
326	hsa-miR-574-5p_R-2_1ss21TA	TGAGTGTGTGTGTGTGAGTGA	up	7.18092	2.84417	0.191927	0.360913	2.59169	0	1.08274	0	1.29687	1.53254	4.94566	0	1.5	0	1.5	1.5	5.5	low
327	hsa-miR-28-5p_L-3	GAGCTCACAGTCTATTGAG	down	-inf	-inf	0.193051	2.43233	0	4.2114	0	3.08559	0	0	0	5	0	1.5	0	0	0	low
328	PC-5p-83824_4	AATCCGCTTCCGACCTCCA	up	inf	inf	0.194016	0	2.06353	0	0	0	2.59373	0	3.59684	0	0	0	3	0	4	low
329	bta-miR-20b_R+1	CAAAGTGCTCACAGTGCAGGTAG	up	6.90439	2.78751	0.19466	1.20319	8.30732	2.52684	1.08274	0	15.5624	3.06507	6.29448	3	1.5	0	18	3	7	middle
330	mmu-miR-106a-5p_1ss10AC	CAAAGTGCTCACAGTGCAGGTAG	up	6.90439	2.78751	0.19466	1.20319	8.30732	2.52684	1.08274	0	15.5624	3.06507	6.29448	3	1.5	0	18	3	7	middle
331	mmu-miR-132-5p_L-1R+1	ACCGTGGCTTTCGATTGTTACT	up	1.43646	0.522518	0.194995	8.87501	12.7486	11.7919	8.66191	6.17119	15.5624	9.19522	13.4882	14	12	3	18	9	15	middle
332	hsa-miR-382-5p	GAAGTTGTTCGTGGTGGATTCG	down	0.606407	-0.721643	0.195153	263.644	159.876	229.943	371.74	189.25	181.561	168.579	129.486	273	515	92	210	165	144	middle
333	hsa-miR-660-3p_R+1	ACCTCCTGTGTGCATGGATTAC	up	1.33	0.411421	0.195475	45.9021	61.0495	53.9059	30.3167	53.4836	57.0621	54.1496	71.9369	64	42	26	66	53	80	middle
334	hsa-miR-151a-5p	TCGAGGAGCTCACAGTCTAGT	down	0.814871	-0.295356	0.195585	8391.87	6838.29	8484.71	8112.96	8577.95	8431.15	5705.63	6378.1	10073.5	11239.5	4170	9751.75	5584.5	7093	high
335	eca-miR-151-5p	TCGAGGAGCTCACAGTCTAGT	down	0.814871	-0.295356	0.195585	8391.87	6838.29	8484.71	8112.96	8577.95	8431.15	5705.63	6378.1	10073.5	11239.5	4170	9751.75	5584.5	7093	high
336	hsa-miR-3064-5p	TCTGGCTGTTGTGGTGTGCAA	down	-inf	-inf	0.195757	3.50071	0	0	4.33095	6.17119	0	0	0	0	6	3	0	0	0	low
337	hsa-miR-4662a-3p	AAAGATAGACAATTGGCTAAAT	down	-inf	-inf	0.195916	2.04532	0	2.52684	3.60913	0	0	0	0	3	5	0	0	0	0	low
338	hsa-miR-424-3p	CAAAACGTGAGGCGCTGCTAT	up	1.6307	0.705488	0.196253	157.575	256.957	138.134	163.854	170.736	233.436	357.592	179.842	164	227	83	270	350	200	middle
339	hsa-miR-192-5p	CTGACCTATGAATTGACAGCC	up	1.31518	0.395265	0.196303	1724.21	2267.65	1500.94	1571.41	2100.26	2333.5	1747.09	2722.36	1782	2177	1021	2699	1710	3027.5	middle
340	hsa-miR-3157-5p	TTCAGCCAGGCTAGTGCAGTCT	up	2.89352	1.53283	0.196899	5.01323	14.5059	9.26508	5.77461	0	4.32289	19.4121	19.7826	11	8	0	5	19	22	middle
341	hsa-miR-409-5p	AGGTTACCCGAGCAACTTTGCAT	down	0.553158	-0.854237	0.197175	107.695	59.5721	72.4361	158.08	92.5678	49.2809	74.5834	54.8519	86	219	45	57	73	61	middle
342	hsa-miR-6813-5p	CAGGGGCTGGGGTTTCAGGTTCT	down	-inf	-inf	0.197347	2.36623	0	4.2114	2.8873	0	0	0	0	5	4	0	0	0	0	low
343	hsa-miR-590-3p	TAATTTTATGTATAAGCTAGT	down	0.891429	-0.165808	0.197593	793.099	706.991	830.488	818.55	730.257	756.506	618.123	746.345	986	1134	355	875	605	830	middle
344	hsa-mir-548a-3-p5	TCGGTGCAAAAGTAATTGCGAGT	down	-inf	-inf	0.197671	3.46086	0	4.2114	0	6.17119	0	0	0	5	0	3	0	0	0	low
345	hsa-miR-382-3p_R+1	AATCATTCACGGACAACACTTT	down	0.50438	-0.987416	0.198711	75.7703	38.217	63.171	114.77	49.3695	40.6352	39.846	34.17	75	159	24	47	39	38	middle
346	hsa-miR-654-5p	TGGTGGGCCGCAGAACATGTGC	down	0.544409	-0.877237	0.199075	14.9145	8.11957	15.5822	20.9329	8.22825	11.2395	8.17353	4.94566	18.5	29	4	13	8	5.5	middle
347	ggo-miR-654	TGGTGGGCCGCAGAACATGTGC	down	0.544409	-0.877237	0.199075	14.9145	8.11957	15.5822	20.9329	8.22825	11.2395	8.17353	4.94566	18.5	29	4	13	8	5.5	middle
348	PC-5p-53675_8	ACTATTTTGTGGCCTACATGA	down	-inf	-inf	0.199426	5.14542	0	9.26508	0	6.17119	0	0	0	11	0	3	0	0	0	low
349	rno-mir-3473-p3_1ss13AG	GGAGAGATGGCTGAGTGG	up	inf	inf	0.200099	0	2.26147	0	0	0	0	4.08676	2.69763	0	0	0	0	4	3	low
350	PC-3p-95599_4	ATTCCTTCTCCCGGCACCA	up	inf	inf	0.200099	0	2.26147	0	0	0	0	4.08676	2.69763	0	0	0	0	4	3	low
351	hsa-miR-758-3p_R-1	TTTGTGACCTGGTCCACTAAC	down	0.469382	-1.09117	0.201226	99.5791	46.7406	78.3321	156.636	63.769	50.1455	61.3015	28.7747	93	217	31	58	60	32	middle
352	hsa-mir-548o-p3	CCAAAACTGCAGTTACTTTT	up	inf	inf	0.201363	0	1.73021	0	0	0	0	2.04338	3.14724	0	0	0	0	2	3.5	low
353	hsa-mir-548o-p5	CCAAAACTGCAGTTACTTTT	up	inf	inf	0.201363	0	1.73021	0	0	0	0	2.04338	3.14724	0	0	0	0	2	3.5	low
354	hsa-miR-7849-3p_L-1R+2	ACAATTGTTGATCTTGGGCCTGA	down	-inf	-inf	0.202153	1.84487	0	3.36912	2.16548	0	0	0	0	4	3	0	0	0	0	low
355	PC-3p-83768_4	TAAGGGGCACCTTCATCAG	down	-inf	-inf	0.202153	1.84487	0	3.36912	2.16548	0	0	0	0	4	3	0	0	0	0	low
356	hsa-miR-378d_R+2	ACTGGACTTGGAGTCAGAAAAA	up	inf	inf	0.203161	0	1.11342	0	0	0	1.29687	2.04338	0	0	0	0	1.5	2	0	low
357	hsa-miR-5006-3p_R+1	TTTCCCTTTCCATCCTGGCAGT	up	2.81643	1.49387	0.203745	2.52684	7.11667	7.58052	0	0	7.7812	8.17353	5.39527	9	0	0	9	8	6	low
358	hsa-miR-501-5p_R+1	AATCCTTTGTCCCTGGGTGAGAG	up	3.10939	1.63663	0.204159	25.598	79.5942	32.0067	18.0456	26.7418	35.4477	68.4533	134.882	38	25	13	41	67	150	middle
359	hsa-miR-5003-5p_R-1	TCACAACAACCTTGCAGGGTAG	up	inf	inf	0.204541	0	2.34017	0	0	0	4.32289	0	2.69763	0	0	0	5	0	3	low
360	hsa-miR-3909	TGTCCTCTAGGGCCTGCAGTCT	up	1.42987	0.515881	0.204693	10.4506	14.9429	6.73824	12.271	12.3424	10.3749	17.3687	17.085	8	17	6	12	17	19	middle
361	hsa-miR-7-5p	TGGAAGACTAGTGATTTTGTTGT	up	2.4684	1.30357	0.206231	53.2309	131.395	67.6632	44.0314	47.9981	66.8607	115.111	212.214	80.3333	61	23.3333	77.3333	112.667	236	middle
362	mmu-mir-3084-1-p5	CAGTCTCCTTCAGACAAAA	down	-inf	-inf	0.206375	3.61746	0	6.73824	0	4.11413	0	0	0	8	0	2	0	0	0	low
363	hsa-miR-18b-5p_R-2	TAAGGTGCATCTAGTGCAGTT	up	2.08321	1.05881	0.206509	354.779	739.079	469.15	150.862	444.326	377.388	724.379	1115.47	557	209	216	436.5	709	1240.5	middle
364	hsa-miR-433-3p	ATCATGATGGGCTCCTCGGTGT	down	0.71062	-0.49285	0.206954	83.3897	59.2584	74.1207	106.108	69.9401	49.2809	81.7353	46.759	88	147	34	57	80	52	middle
365	hsa-miR-576-3p_R-2	AAGATGTGGAAAAATTGGAA	up	2.62255	1.39097	0.207834	2.55249	6.69403	1.68456	2.8873	3.08559	4.75518	4.08676	11.2401	2	4	1.5	5.5	4	12.5	middle
366	hsa-miR-501-3p	AATGCACCCGGGCAAGGATTCT	up	1.42297	0.508909	0.208971	173.11	246.331	201.305	141.117	176.907	167.728	305.996	265.267	239	195.5	86	194	299.5	295	middle
367	hsa-miR-548l_R-1	AAAAGTATTTGCGGGTTTTGT	up	2.72104	1.44416	0.209121	7.72325	21.0153	0	10.8274	12.3424	14.6978	35.7592	12.589	0	15	6	17	35	14	middle
368	PC-3p-53574_8	TTGTCCCTCTCCCTTCCCAGT	down	-inf	-inf	0.210155	1.63005	0	0	1.80456	3.08559	0	0	0	0	2.5	1.5	0	0	0	low
369	hsa-mir-548ad-p3_1ss8GA	TGCAAAAATAATTGTGGTTT	up	5.45342	2.44716	0.210213	3.25439	17.7475	3.79026	2.8873	3.08559	3.8906	17.8796	31.4724	4.5	4	1.5	4.5	17.5	35	middle
370	hsa-mir-4676-p5	CACTGTTTCACCACTGGCTCTT	down	-inf	-inf	0.210371	3.04791	0	3.36912	5.77461	0	0	0	0	4	8	0	0	0	0	low
371	hsa-miR-6815-5p_R-2	TAGGTGGCGCCGGAGGAGTCA	up	4.05685	2.02036	0.210797	2.52684	10.251	7.58052	0	0	2.59373	17.3687	10.7905	9	0	0	3	17	12	middle
372	PC-3p-21234_33	TCCACCACCGTTCCCGTG	down	0.534377	-0.90407	0.211153	10.8996	5.82452	7.58052	8.66191	16.4565	8.64578	6.13015	2.69763	9	12	8	10	6	3	middle
373	hsa-mir-1294-p5	ACAACAGTGCCAACCTCACA	up	inf	inf	0.211398	0	2.36326	0	0	0	2.59373	0	4.49605	0	0	0	3	0	5	low
374	hsa-miR-548q_R+2	GCTGGTGCAAAAGTAATGGCGGTT	up	inf	inf	0.212815	0	3.76015	0	0	0	0	4.08676	7.19369	0	0	0	0	4	8	low
375	PC-5p-21376_32	CTGCTGTGATGACATTCCA	down	-inf	-inf	0.21356	11.4139	0	21.8993	0	12.3424	0	0	0	26	0	6	0	0	0	middle
376	hsa-miR-301a-3p	CAGTGCAATAGTATTGTCAAAGC	up	1.16307	0.217937	0.213697	1464.92	1703.81	1596.96	1359.92	1437.89	1468.05	1708.27	1935.1	1896	1884	699	1698	1672	2152	middle
377	hsa-miR-411-3p_R-1	TATGTAACACGGTCCACTAAC	down	0.625246	-0.677503	0.213958	36.9907	23.1283	29.4798	52.6933	28.7989	20.7499	30.6507	17.9842	35	73	14	24	30	20	middle
378	bta-miR-16b_L+1R+1	GTAGCAGCACGTAAATATTGGCG	up	2.69372	1.4296	0.215214	50.3405	135.603	71.1727	33.5649	46.2839	53.1715	133.331	220.307	84.5	46.5	22.5	61.5	130.5	245	middle
379	hsa-miR-378a-3p_L-1R-1	CTGGACTTGGAGTCAGAAGG	up	1.48864	0.57399	0.215828	35.7152	53.1669	30.7432	33.204	43.1983	37.1769	71.5184	50.8054	36.5	46	21	43	70	56.5	middle
380	mmu-miR-103-1-5p_R+1	GGCTTCTTTACAGTGCTGCCTTGT	up	2.35836	1.23778	0.215897	12.0596	28.4408	19.7936	12.271	4.11413	12.1041	44.4436	28.7747	23.5	17	2	14	43.5	32	middle
381	mdo-miR-22-5p_L+2_1ss17GA	TCAGTTCTTCAGTGGCAAGCTTTA	up	inf	inf	0.215982	0	3.25093	0	0	0	3.45831	0	6.29448	0	0	0	4	0	7	low
382	PC-3p-10839_78	GAGAAACTCTATTTTTAA	up	2.14674	1.10215	0.216634	13.0898	28.1005	15.161	15.8802	8.22825	14.6978	25.5423	44.0613	18	22	4	17	25	49	middle
383	hsa-miR-3130-3p	GCTGCACCGGAGACTGGGTAA	up	8.02039	3.00367	0.217834	0.42114	3.37771	1.26342	0	0	5.18747	0	4.94566	1.5	0	0	6	0	5.5	low
384	PC-3p-50197_9	TTGCCTGCCCTCTTCCTCCAGT	down	-inf	-inf	0.218458	3.44912	0	6.73824	3.60913	0	0	0	0	8	5	0	0	0	0	low
385	hsa-miR-4521_R+1	GCTAAGGAAGTCCTGTGCTCAGT	up	3.18093	1.66945	0.218463	3.80989	12.119	4.2114	7.21826	0	8.64578	6.13015	21.5811	5	10	0	10	6	24	middle
386	mmu-miR-101c_L+1R+2	TACAGTACTGTGATAACTGATC	up	1.74987	0.807244	0.218971	6.78953	11.8808	8.4228	5.77461	6.17119	6.05205	14.3037	15.2866	10	8	3	7	14	17	middle
387	hsa-miR-20b-5p	CAAAGTGCTCATAGTGCAGGTAG	up	2.82012	1.49576	0.219043	2878.91	8118.86	3956.47	1362.21	3318.04	3645.2	6868.49	13842.9	4697.33	1887.17	1613	4216.17	6722.67	15394.5	high
388	hsa-miR-4732-5p	TGTAGAGCAGGGAGCAGGAAGCT	up	4.19693	2.06934	0.219395	19.9674	83.8018	21.8993	19.4893	18.5136	23.3436	79.6919	148.37	26	27	9	27	78	165	middle
389	hsa-miR-1285-3p_R+1_1	TCTGGGCAACAAAGTGAGACCTA	down	0.320161	-1.64313	0.219439	5.14914	1.64855	5.05368	2.16548	8.22825	0	0	4.94566	6	3	4	0	0	5.5	low
390	hsa-miR-1285-3p_R+1_2	TCTGGGCAACAAAGTGAGACCTT	down	0.320161	-1.64313	0.219439	5.14914	1.64855	5.05368	2.16548	8.22825	0	0	4.94566	6	3	4	0	0	5.5	low
391	hsa-miR-499b-5p_L+1	CACAGACTTGCTGTGATGTTCA	up	inf	inf	0.219862	0	2.60203	0	0	0	0	5.10846	2.69763	0	0	0	0	5	3	low
392	cgr-miR-199b_2ss10TC22TC	CCCAGTGTTCAGACTACCTGTCC	up	inf	inf	0.220403	0	1.97799	0	0	0	3.8906	2.04338	0	0	0	0	4.5	2	0	low
393	sha-mir-199a-p5	CCCAGTGTTCAGACTACCTGTCC	up	inf	inf	0.220403	0	1.97799	0	0	0	3.8906	2.04338	0	0	0	0	4.5	2	0	low
394	hsa-miR-374c-5p_L-2R-2	AATACAACCTGCTAAGTG	up	1.29694	0.375108	0.220722	5.80487	7.52854	5.05368	7.21826	5.14266	9.07807	7.66268	5.84487	6	10	2.5	10.5	7.5	6.5	low
395	hsa-miR-1277-3p	TACGTAGATATATATGTATTTT	down	0.720797	-0.472335	0.220973	486.802	350.886	447.251	500.947	512.209	501.023	236.011	315.623	531	694	249	579.5	231	351	middle
396	PC-3p-53755_8	TCTTGATTTTCAGTACGAA	down	-inf	-inf	0.222538	2.12563	0	4.2114	2.16548	0	0	0	0	5	3	0	0	0	0	low
397	hsa-miR-654-3p_R-2	TATGTCTGCTGACCATCACC	down	0.501152	-0.99668	0.222725	175.886	88.1454	128.027	278.264	121.367	88.187	120.049	56.2007	152	385.5	59	102	117.5	62.5	middle
398	hsa-miR-3140-5p	ACCTGAATTACCAAAAGCTTT	down	-inf	-inf	0.223007	4.14655	0	4.2114	0	8.22825	0	0	0	5	0	4	0	0	0	low
399	hsa-miR-141-5p_R-1	CATCTTCCAGTACAGTGTTGG	up	inf	inf	0.223826	0	2.5674	0	0	0	2.59373	5.10846	0	0	0	0	3	5	0	low
400	hsa-mir-1273c-p3_1	CAGAGTCTCGTTCTGTTGCC	up	inf	inf	0.223826	0	1.2837	0	0	0	1.29687	2.55423	0	0	0	0	1.5	2.5	0	low
401	hsa-mir-1273c-p3_2	CAGAGTCTCGTTCTGTTGCCCA	up	inf	inf	0.223826	0	1.2837	0	0	0	1.29687	2.55423	0	0	0	0	1.5	2.5	0	low
402	PC-5p-11422_74	GATAGTTTGATGCCAGGAT	down	0.701442	-0.511605	0.224157	6.74923	4.73419	5.05368	9.02282	6.17119	5.61976	4.08676	4.49605	6	12.5	3	6.5	4	5	low
403	hsa-miR-16-5p	TAGCAGCACGTAAATATTGGCG	up	2.18047	1.12464	0.224988	160714	350432	184795	120960	176386	179002	315833	556460	219399	167575	85746.5	207040	309128	618832	high
404	hsa-miR-15a-3p	CAGGCCATATTGTGCTGCCTCA	up	1.48864	0.573991	0.225357	64.5262	96.0561	74.1207	57.7461	61.7119	65.7079	92.9739	129.486	88	80	30	76	91	144	middle
405	hsa-miR-380-5p_L+1R-1	ATGGTTGACCATAGAACATGCG	down	-inf	-inf	0.225385	2.52654	0	2.52684	5.05278	0	0	0	0	3	7	0	0	0	0	low
406	hsa-miR-1291_L+1R-2	GTGGCCCTGACTGAAGACCAGCA	down	-inf	-inf	0.225385	2.52654	0	2.52684	5.05278	0	0	0	0	3	7	0	0	0	0	low
407	hsa-miR-324-5p	CGCATCCCCTAGGGCATTGGTGT	up	1.23052	0.299268	0.225635	1144.79	1408.68	1281.95	1082.74	1069.67	1404.07	1142.25	1679.73	1522	1500	520	1624	1118	1868	middle
408	hsa-miR-656-3p	AATATTATACAGTCAACCTCT	down	0.432983	-1.20762	0.225788	69.221	29.9715	49.6945	114.77	43.1983	33.7185	33.7158	22.4803	59	159	21	39	33	25	middle
409	hsa-miR-1185-1-3p	ATATACAGGGGGAGACTCTTAT	down	0.64371	-0.635517	0.225884	140.293	90.3083	144.03	188.397	88.4537	89.0515	91.9522	89.9211	171	261	43	103	90	100	middle
410	hsa-miR-15a-5p_R-1	TAGCAGCACATAATGGTTTGT	up	1.35486	0.438149	0.226254	60866	82465.1	63860.4	51031.3	67706.2	60439.6	82371.3	104585	75818.5	70697.5	32914	69906.5	80622.5	116307	high
411	hsa-miR-380-3p_R-1	TATGTAATATGGTCCACATCT	down	0.510415	-0.970257	0.226339	45.6569	23.304	35.3758	70.7389	30.8559	25.9373	36.7809	7.19369	42	98	15	30	36	8	middle
412	ssc-mir-1285-p3_1ss20TA_1	ATAGCGAGACCCCGTCTCTA	down	0.767577	-0.381617	0.226595	513.897	394.455	484.732	636.289	420.669	481.138	404.59	297.639	575.5	881.5	204.5	556.5	396	331	middle
413	ssc-mir-1285-p5_1ss20TA	ATAGCGAGACCCCGTCTCTA	down	0.767577	-0.381617	0.226595	513.897	394.455	484.732	636.289	420.669	481.138	404.59	297.639	575.5	881.5	204.5	556.5	396	331	middle
414	hsa-miR-675-3p_R+2	CTGTATGCCCTCACCGCTCAGC	up	1.87033	0.903295	0.227005	6.11127	11.4301	0	10.1056	8.22825	11.2395	12.2603	10.7905	0	14	4	13	12	12	middle
415	hsa-miR-4732-3p	GCCCTGACCTGTCCTGTTCTG	up	1.79106	0.840815	0.227191	22.7429	40.7339	31.1644	14.4365	22.6277	22.479	59.2581	40.4645	37	20	11	26	58	45	middle
416	hsa-miR-3138_L-5R+2	ACAGTGAGGTAGAGGGAGTGC	down	0.519134	-0.945821	0.227477	14.3488	7.44893	14.3188	12.271	16.4565	15.5624	4.08676	2.69763	17	17	8	18	4	3	middle
417	hsa-miR-378a-3p_L-1_1ss22CA	CTGGACTTGGAGTCAGAAGGA	up	1.97944	0.98509	0.227869	13.0342	25.8004	21.057	18.0456	0	21.6145	37.8026	17.9842	25	25	0	25	37	20	middle
418	hsa-miR-202-5p_R-1	TTCCTATGCATATACTTCTTT	up	8.09293	3.01666	0.229099	1.44365	11.6834	0	4.33095	0	3.45831	23.4989	8.0929	0	6	0	4	23	9	middle
419	hsa-miR-548z_L-2_1ss11AC	AAAACCGCCATTACTTTTGCA	up	inf	inf	0.229505	0	1.3315	0	0	0	1.29687	0	2.69763	0	0	0	1.5	0	3	low
420	hsa-miR-1285-3p	TCTGGGCAACAAAGTGAGACCT	up	inf	inf	0.229505	0	2.21917	0	0	0	2.16145	0	4.49605	0	0	0	2.5	0	5	low
421	hsa-miR-181b-3p	CTCACTGAACAATGAATGCAA	down	-inf	-inf	0.230176	6.07945	0	5.89596	0	12.3424	0	0	0	7	0	6	0	0	0	middle
422	PC-5p-14065_56	AAAGGTGTTGGTTGATAT	down	0.323759	-1.62701	0.230287	24.2751	7.8593	39.5872	6.49643	26.7418	5.18747	18.3904	0	47	9	13	6	18	0	middle
423	mdo-miR-153-1-5p_L+1	GTCATTTTTGTGATCTGCAGCT	down	0.113287	-3.14195	0.230808	9.01864	1.02169	4.2114	4.33095	18.5136	0	3.06507	0	5	6	9	0	3	0	middle
424	hsa-miR-548ae-5p_R+1_1ss14GA	AAAAGTAATTGTGATTTTTGT	up	2.3942	1.25954	0.231149	1.80471	4.32084	2.52684	2.8873	0	6.48434	1.53254	4.94566	3	4	0	7.5	1.5	5.5	low
425	hsa-miR-3177-3p	TGCACGGCACTGGGGACACGT	up	1.8799	0.910656	0.232076	4.89278	9.19793	6.73824	7.94008	0	12.1041	9.19522	6.29448	8	11	0	14	9	7	middle
426	cgr-mir-1285-p3_1ss16GA	CTGCACTCCAGCCTGAGCA	down	-inf	-inf	0.232387	1.50975	0	0	1.44365	3.08559	0	0	0	0	2	1.5	0	0	0	low
427	hsa-miR-4742-3p	TCTGTATTCTCCTTTGCCTGCAG	up	2.0905	1.06385	0.232528	3.28852	6.87465	3.36912	6.49643	0	3.45831	8.17353	8.99211	4	9	0	4	8	10	low
428	hsa-miR-200c-3p	TAATACTGCCGGGTAATGATGGA	up	1.17499	0.23265	0.232896	195.805	230.069	234.996	177.569	174.85	251.16	234.478	204.57	279	246	85	290.5	229.5	227.5	middle
429	hsa-miR-363-3p_R-1	AATTGCACGGTATCCATCTGT	up	1.59305	0.671793	0.233075	3230.29	5146.02	3666.45	1725.16	4299.26	3366.67	4938.85	7132.54	4353	2390	2090	3894	4834	7932	high
430	hsa-miR-10b-3p_L-1	CAGATTCGATTCTAGGGGAAT	up	1.78607	0.836788	0.233665	23.3591	41.7209	11.7919	27.4294	30.8559	25.0728	62.3232	37.7669	14	38	15	29	61	42	middle
431	PC-5p-14310_55	GTTCTACAGTCCTCCCGTGG	down	0.521203	-0.940083	0.233752	14.6376	7.62914	16.8456	6.49643	20.5706	11.2395	7.15184	4.49605	20	9	10	13	7	5	middle
432	eca-miR-451_L+1_1ss20TA	CAAACCGTTACCATTACTGAGTT	up	2.99299	1.58159	0.233776	6973.16	20870.6	9364.47	2707.57	8847.43	6128.99	21450.4	35032.4	11118	3751	4301	7089	20995	38959	high
433	hsa-miR-451a	AAACCGTTACCATTACTGAGTT	up	2.80604	1.48853	0.234504	1.02943e+06	2.88861e+06	1.24781e+06	492937	1.34753e+06	1.04016e+06	2.72238e+06	4.90328e+06	1481463	682903	655077	1203080	2664583	5452875	high
434	efu-miR-9298_R-4_1ss12TC	GCTGATTGTCACGTTCTGATT	down	0.127661	-2.96962	0.235121	21.5481	2.75085	37.9026	0	26.7418	5.18747	3.06507	0	45	0	13	6	3	0	middle
435	hsa-miR-548ar-3p	TAAAACTGCAGTTATTTTTGC	up	7.90092	2.98202	0.235352	1.90494	15.0508	2.1057	3.60913	0	18.5884	26.564	0	2.5	5	0	21.5	26	0	middle
436	hsa-miR-548ar-5p_R-1_1ss13AG	AAAAGTAATTGCGGTTTTTG	up	1.74227	0.800967	0.235992	8.94311	15.5813	12.2131	4.33095	10.2853	9.51036	14.3037	22.9299	14.5	6	5	11	14	25.5	middle
437	hsa-miR-130a-3p_R-2	CAGTGCAATGTTAAAAGGGC	up	1.26297	0.336819	0.236103	106.392	134.369	89.2817	106.469	123.424	138.332	160.916	103.859	106	147.5	60	160	157.5	115.5	middle
438	hsa-miR-22-3p	AAGCTGCCAGTTGAAGAACTGT	up	1.14583	0.196393	0.236496	77775.7	89117.7	75320.1	80682.1	77325	101436	77736.4	88181.1	89424	111775	37590	117324	76086	98065	high
439	hsa-miR-30e-5p_R+2	TGTAAACATCCTTGACTGGAAGCT	up	1.39103	0.476159	0.236967	28492.7	39634.4	28103.1	31667.9	25707.1	31544.1	34303.3	53055.7	33365.5	43872	12497	36485	33575	59002.5	high
440	ggo-miR-887	GTGAACGGGCGCCATCCCGAGGCT	up	5.58417	2.48134	0.237353	0.84228	4.70344	2.52684	0	0	6.91662	0	7.19369	3	0	0	8	0	8	low
441	hsa-miR-485-3p	GTCATACACGGCTCTCCTCTCT	down	0.574319	-0.800077	0.237407	137.758	79.1169	124.657	204.277	84.3396	75.2183	84.8004	77.3321	148	283	41	87	83	86	middle
442	hsa-miR-218-5p	TTGTGCTTGATCTAACCATGT	up	3.35893	1.748	0.237681	3.53715	11.881	5.05368	1.44365	4.11413	3.45831	20.9447	11.2401	6	2	2	4	20.5	12.5	middle
443	hsa-miR-212-3p_R+1	TAACAGTCTCCAGTCACGGCCA	up	3.5328	1.82081	0.238467	4.01034	14.1677	3.36912	8.66191	0	5.18747	11.2386	26.0771	4	12	0	6	11	29	middle
444	hsa-miR-2355-5p_R+1	ATCCCCAGATACAATGGACAAT	down	0.7385	-0.43733	0.238602	206.774	152.703	197.094	236.037	187.193	217.874	128.733	111.502	234	327	91	252	126	124	middle
445	efu-miR-9277_L-3R+1	TCGAATCCTGCCGACTACGCC	up	inf	inf	0.239006	0	1.4713	0	0	0	0	3.06507	1.34882	0	0	0	0	3	1.5	low
446	PC-5p-63055_6	TCATCGTGATAGGGATAGAT	up	inf	inf	0.239006	0	2.94259	0	0	0	0	6.13015	2.69763	0	0	0	0	6	3	low
447	hsa-mir-548ad-p5_1ss9GA_2	GTGCAAAAATAATTGTGGTTT	up	1.85213	0.889186	0.239019	5.60055	10.3729	7.58052	6.13552	3.08559	7.7812	7.15184	16.1858	9	8.5	1.5	9	7	18	middle
448	hsa-mir-548ad-p5_1ss9GA_1	GTGCAAAAATAATTGTGGTT	up	1.85213	0.889186	0.239019	5.60055	10.3729	7.58052	6.13552	3.08559	7.7812	7.15184	16.1858	9	8.5	1.5	9	7	18	middle
449	hsa-miR-374a-3p	CTTATCAGATTGTATTGTAATT	down	0.791679	-0.337012	0.239948	56.7388	44.9189	43.3774	68.2125	58.6263	51.4424	42.4002	40.9141	51.5	94.5	28.5	59.5	41.5	45.5	middle
450	ggo-miR-374a_R+1	CTTATCAGATTGTATTGTAATT	down	0.791679	-0.337012	0.239948	56.7388	44.9189	43.3774	68.2125	58.6263	51.4424	42.4002	40.9141	51.5	94.5	28.5	59.5	41.5	45.5	middle
451	eca-mir-8986b-p5_1ss1CG	GCCGAGACTAGAGTCACATCC	down	0.229704	-2.12215	0.240114	17.9668	4.12705	31.1644	2.16548	20.5706	5.18747	0	7.19369	37	3	10	6	0	8	middle
452	hsa-miR-16-2-3p_L+1R-1	ACCAATATTACTGTGCTGCTTT	up	1.66713	0.737364	0.242572	1861.07	3102.64	1869.02	1461.7	2252.48	1836.36	2985.38	4486.16	2219	2025	1095	2124	2922	4989	middle
453	hsa-miR-545-3p_L+1R-1	ATCAGCAAACATTTATTGTGTG	down	-inf	-inf	0.242998	3.76973	0	3.36912	7.94008	0	0	0	0	4	11	0	0	0	0	low
454	hsa-miR-374b-5p	ATATAATACAACCTGCTAAGTG	down	0.853752	-0.228111	0.243203	4969.34	4242.58	4930.29	5347.28	4630.45	4609.5	3350.64	4767.62	5853.5	7408	2251	5331.5	3279.5	5302	middle
455	hsa-miR-92b-3p_R-2	TATTGCACTCGTCCCGGCCT	up	1.50917	0.593758	0.243303	73.467	110.874	59.8019	57.7461	102.853	76.0829	152.232	104.308	71	80	50	88	149	116	middle
456	oan-miR-20a-5p_R+2	TAAAGTGCTTATAGTGCAGGCA	up	2.40628	1.2668	0.243518	24.8089	59.6971	40.4295	21.6548	12.3424	16.427	81.7353	80.929	48	30	6	19	80	90	middle
457	hsa-miR-362-5p_R-2	AATCCTTGGAACCTAGGTGTGA	up	2.15166	1.10545	0.244877	111.193	239.25	109.496	106.83	117.253	130.551	195.143	392.056	130	148	57	151	191	436	middle
458	hsa-miR-3130-5p_R-2_1ss12CT	TACCCAGTCTCTGGTGCAG	up	1.8344	0.875307	0.24545	3.2201	5.90695	1.68456	1.80456	6.17119	6.05205	3.57592	8.0929	2	2.5	3	7	3.5	9	low
459	PC-5p-89844_4	ATTAAAACAAAGCATTGTG	up	inf	inf	0.24623	0	2.96274	0	0	0	2.59373	0	6.29448	0	0	0	3	0	7	low
460	hsa-miR-331-5p_L+2R-2	TTCTAGGTATGGTCCCAGGGAT	up	1.22611	0.294083	0.246505	50.5904	62.0292	60.6442	39.7004	51.4266	73.4891	54.1496	58.4487	72	55	25	85	53	65	middle
461	hsa-miR-130b-5p_R+1	ACTCTTTCCCTGTTGCACTACT	down	0.725411	-0.463129	0.246721	167.887	121.787	123.815	163.854	215.992	153.895	83.7787	127.688	147	227	105	178	82	142	middle
462	hsa-miR-652-3p_L-3R+1	GGCGCCACTAGGGTTGTGG	down	-inf	-inf	0.246932	2.89934	0	2.52684	0	6.17119	0	0	0	3	0	3	0	0	0	low
463	hsa-miR-708-3p	CAACTAGACTGTGAGCTTCTAG	down	-inf	-inf	0.246932	3.86579	0	3.36912	0	8.22825	0	0	0	4	0	4	0	0	0	low
464	hsa-miR-3684	TTAGACCTAGTACACGTCCTT	down	-inf	-inf	0.246932	2.89934	0	2.52684	0	6.17119	0	0	0	3	0	3	0	0	0	low
465	hsa-miR-4753-3p_L+1	GTTCTCTTTCTTTAGCCTTGTGT	down	-inf	-inf	0.246932	2.89934	0	2.52684	0	6.17119	0	0	0	3	0	3	0	0	0	low
466	hsa-miR-6791-3p	TGCCTCCTTGGTCTCCGGCAG	down	-inf	-inf	0.246932	2.89934	0	2.52684	0	6.17119	0	0	0	3	0	3	0	0	0	low
467	hsa-miR-7704_R-1	CGGGGTCGGCGGCGACGT	down	-inf	-inf	0.246932	2.89934	0	2.52684	0	6.17119	0	0	0	3	0	3	0	0	0	low
468	hsa-mir-7852-p5	TTTGACTACTACATACATATGCC	down	-inf	-inf	0.246932	2.89934	0	2.52684	0	6.17119	0	0	0	3	0	3	0	0	0	low
469	mmu-miR-3084-3p_R+1_1ss2TG	TGCTGCCAGTCTCCTTCAGACA	down	-inf	-inf	0.246932	1.44967	0	1.26342	0	3.08559	0	0	0	1.5	0	1.5	0	0	0	low
470	hsa-miR-101-5p_L+1R-2	TCAGTTATCACAGTGCTGATG	up	1.7046	0.769435	0.246968	327.214	557.77	348.704	192.727	440.211	300.009	579.299	794.003	414	267	214	347	567	883	middle
471	hsa-miR-133b_R-1	TTTGGTCCCCTTCAACCAGCT	up	1.89352	0.921073	0.247216	3.45417	6.54056	2.8076	4.81217	2.74275	8.06939	8.85466	2.69763	3.33333	6.66667	1.33333	9.33333	8.66667	3	low
472	hsa-miR-19a-3p	TGTGCAAATCTATGCAAAACTGA	up	2.09211	1.06496	0.24731	9623.22	20132.9	8997.52	10459	9413.12	12834.1	14450.5	33114	10682.3	14489.7	4576	14844.3	14143.7	36825.7	high
473	hsa-miR-542-3p	TGTGACAGATTGATAACTGAAA	up	1.75476	0.811277	0.248066	125.288	219.851	101.074	147.252	127.538	207.499	327.963	124.091	120	204	62	240	321	138	middle
474	hsa-miR-32-5p_R-1	TATTGCACATTACTAAGTTGC	up	1.155	0.207888	0.249438	4539.36	5242.95	4606.43	4033.56	4978.09	4521.74	5207.56	5999.53	5469	5588	2420	5230	5097	6672	middle
475	hsa-miR-28-5p_R-2	AAGGAGCTCACAGTCTATTG	down	0.631088	-0.664088	0.251055	127.506	80.4676	101.074	95.281	186.164	101.588	89.9088	49.9062	120	132	90.5	117.5	88	55.5	middle
476	PC-5p-18964_38	AAAGGTGTTGGTTGATATA	down	0.642714	-0.637751	0.251507	7.88015	5.06468	7.58052	5.77461	10.2853	4.32289	8.17353	2.69763	9	8	5	5	8	3	middle
477	hsa-miR-378d	ACTGGACTTGGAGTCAGAAA	down	0.639023	-0.64606	0.252147	9.94354	6.35415	10.1074	10.4665	9.25678	5.18747	10.7278	3.14724	12	14.5	4.5	6	10.5	3.5	middle
478	hsa-miR-574-5p_R-3	TGAGTGTGTGTGTGTGAGTG	up	2.68611	1.42552	0.25232	3.19416	8.57987	2.52684	3.97004	3.08559	4.32289	6.13015	15.2866	3	5.5	1.5	5	6	17	middle
479	hsa-miR-665_R+2	ACCAGGAGGCTGAGGCCCCTCA	down	0.580184	-0.785418	0.253132	21.596	12.5297	27.7953	26.7076	10.2853	9.51036	9.19522	18.8834	33	37	5	11	9	21	middle
480	hsa-miR-133a-3p_L-1R+1	TTGGTCCCCTTCAACCAGCTGT	up	1.46515	0.551051	0.254504	229.194	335.804	186.004	312.671	188.907	300.729	462.996	243.686	220.833	433.167	91.8333	347.833	453.167	271	middle
481	hsa-miR-154-3p	AATCATACACGGTTGACCTATT	down	0.635418	-0.654223	0.254858	31.798	20.205	32.8489	44.0314	18.5136	17.2916	16.3471	26.9763	39	61	9	20	16	30	middle
482	hsa-miR-151a-3p_L-2R+1	AGACTGAAGCTCCTTGAGGA	down	0.383486	-1.38275	0.254971	7.51507	2.88193	4.2114	10.1056	8.22825	8.64578	0	0	5	14	4	10	0	0	middle
483	hsa-miR-548ar-5p_R-1_1ss10TC	AAAAGTAATCGCAGTTTTTG	up	3.2742	1.71114	0.255526	3.01378	9.86772	3.79026	2.16548	3.08559	1.72916	11.2386	16.6354	4.5	3	1.5	2	11	18.5	middle
484	hsa-miR-6511a-3p_R+1	CCTCACCATCCCTTCTGCCTGCA	up	1.39979	0.485214	0.255932	16.0775	22.5052	21.057	8.66191	18.5136	27.6665	17.3687	22.4803	25	12	9	32	17	25	middle
485	hsa-mir-4472-2-p3_1ss11CT	AGTCTTGCTCTGTCGCCCAG	up	inf	inf	0.256041	0	1.64158	0	0	0	0	3.57592	1.34882	0	0	0	0	3.5	1.5	low
486	hsa-miR-744-3p_R-1	CTGTTGCCACTAACCTCAACC	down	0.644533	-0.633674	0.256604	33.2886	21.4556	22.7416	33.9258	43.1983	27.6665	28.6073	8.0929	27	47	21	32	28	9	middle
487	hsa-miR-19b-3p	TGTGCAAATCCATGCAAAACTGA	up	2.18914	1.13036	0.256625	15612.2	34177.2	15574.9	16064	15197.6	20566.9	24257.7	57707	18491.3	22254.7	7388	23788.3	23742.7	64175.2	high
488	bta-mir-2478-p3_1ss20GT	ATCCCACTTCTGACACCATT	down	0.392089	-1.35075	0.257629	2.57256	1.00867	2.1057	2.52639	3.08559	3.02602	0	0	2.5	3.5	1.5	3.5	0	0	low
489	hsa-mir-106a-p3	TACTGCAATGTAAGCACTTCT	up	1.66211	0.733016	0.257914	81.5637	135.568	69.9093	53.4151	121.367	100.291	103.191	203.222	83	74	59	116	101	226	middle
490	hsa-miR-153-3p_R+2	TTGCATAGTCACAAAAGTGATCAT	up	1.21309	0.278682	0.258746	42.1622	51.1464	40.4295	48.0014	38.0557	51.8747	40.8676	60.6967	48	66.5	18.5	60	40	67.5	middle
491	hsa-miR-450a-2-3p_L-1	TTGGGGACATTTTGCATTCAT	down	-inf	-inf	0.258998	2.68715	0	5.89596	2.16548	0	0	0	0	7	3	0	0	0	0	low
492	hsa-miR-516a-5p_R-1	TTCTCGAGGAAAGAAGCACTTT	up	1.78088	0.832588	0.259711	0.782053	1.39274	1.26342	1.08274	0	1.29687	1.53254	1.34882	1.5	1.5	0	1.5	1.5	1.5	low
493	PC-5p-43973_11	AGGCTGGTCCGATGGTAGTGGGT	down	0.369295	-1.43715	0.260198	3.90193	1.44096	3.36912	2.16548	6.17119	4.32289	0	0	4	3	3	5	0	0	low
494	bta-miR-2424_L-4	CTTTGGTAATCTGATGGCT	down	-inf	-inf	0.260661	10.3233	0	22.7416	0	8.22825	0	0	0	27	0	4	0	0	0	middle
495	oan-miR-1386_L+1_1	ACTCCTGGCTGGCTCGCCA	down	0.712535	-0.488968	0.261118	7.13022	5.08053	5.47482	9.74465	6.17119	5.18747	5.10846	4.94566	6.5	13.5	3	6	5	5.5	low
496	oan-miR-1386_L+1_2	CCTCCTGGCTGGCTCGCCA	down	0.712535	-0.488968	0.261118	7.13022	5.08053	5.47482	9.74465	6.17119	5.18747	5.10846	4.94566	6.5	13.5	3	6	5	5.5	low
497	hsa-miR-4326_R+3	TGTTCCTCTGTCTCCCAGACTCT	up	1.54744	0.62988	0.26255	13.9917	21.6513	12.6342	10.8274	18.5136	18.1561	15.3254	31.4724	15	15	9	21	15	35	middle
498	hsa-miR-550a-3p_R-1	TGTCTTACTCCCTCAGGCACA	up	1.59323	0.671954	0.263001	40.4817	64.4965	51.6599	19.7299	50.0552	34.8713	77.9891	80.6292	61.3333	27.3333	24.3333	40.3333	76.3333	89.6667	middle
499	hsa-miR-4508_L+2R-1	AAGCGGGGCTGGGCGCGC	up	1.3196	0.400103	0.264043	35.4355	46.7607	43.7986	29.5949	32.913	52.7393	55.1713	32.3716	52	41	16	61	54	36	middle
500	hsa-mir-548aj-2-p5_1ss7GT	AGGTTGTTGCAAAAGTAATTGC	down	-inf	-inf	0.264051	1.85259	0	0	1.44365	4.11413	0	0	0	0	2	2	0	0	0	low
501	hsa-mir-548c-p3_1ss7GT	AGGTTGTTGCAAAAGTAATTGC	down	-inf	-inf	0.264051	1.85259	0	0	1.44365	4.11413	0	0	0	0	2	2	0	0	0	low
502	ppy-mir-1273a-p3_1	CACGCCACTGCACTCCAGCCT	down	-inf	-inf	0.264051	1.38944	0	0	1.08274	3.08559	0	0	0	0	1.5	1.5	0	0	0	low
503	ppy-mir-1273a-p3_2	CAGCCTGGGTGACAGAGCAAGACT	down	-inf	-inf	0.264051	1.38944	0	0	1.08274	3.08559	0	0	0	0	1.5	1.5	0	0	0	low
504	PC-3p-14930_52	TCCCTGTTCGGGCGCCTTT	down	0.628333	-0.670398	0.264259	10.4509	6.56662	11.7919	7.21826	12.3424	11.2395	3.06507	5.39527	14	10	6	13	3	6	middle
505	efu-mir-9298-p5_1ss17CT	ACAGATGATGAACTTATT	down	0.100082	-3.32075	0.265906	8.63871	0.864578	17.6879	0	8.22825	2.59373	0	0	21	0	4	3	0	0	middle
506	hsa-miR-28-3p_R-2	CACTAGATTGTGAGCTCCTG	down	0.645723	-0.631012	0.266798	10.174	6.56956	9.26508	6.85734	14.3994	6.91662	9.19522	3.59684	11	9.5	7	8	9	4	middle
507	hsa-miR-130a-3p_1ss5GA	CAGTACAATGTTAAAAGGGCAT	up	2.67682	1.42052	0.268363	3.36882	9.01773	5.05368	5.05278	0	16.427	6.13015	4.49605	6	7	0	19	6	5	middle
508	oan-miR-126-5p_L+1	CCATTATTACTTTTGGTACGCG	down	0.889837	-0.168387	0.26937	91.0462	81.0163	100.231	84.4536	88.4537	71.76	78.6702	92.6187	119	117	43	83	77	103	middle
509	oan-miR-103-3p_R+1	AGCAGCATTGTACAGGGCTATGAG	up	1.27188	0.346965	0.269974	5.66263	7.2022	6.73824	6.13552	4.11413	6.48434	6.13015	8.99211	8	8.5	2	7.5	6	10	low
510	ssc-miR-451_L+2	TCAAACCGTTACCATTACTGAGTT	up	3.75346	1.90822	0.270569	2091.41	7850.01	2628.76	814.941	2830.52	1978.15	6509.19	15062.7	3121	1129	1376	2288	6371	16751	high
511	hsa-miR-99a-3p_R-1	CAAGCTCGCTTCTATGGGTCT	up	1.79588	0.84469	0.272196	12.1351	21.7932	11.7919	12.271	12.3424	31.9894	23.4989	9.89132	14	17	6	37	23	11	middle
512	hsa-miR-1275_R+1	GTGGGGGAGAGGCTGTCG	down	0.195283	-2.35636	0.272568	4.42731	0.864578	5.05368	0	8.22825	2.59373	0	0	6	0	4	3	0	0	low
513	hsa-miR-618	AAACTCTACTTGTCCTTCTGAGT	down	0.653473	-0.613801	0.272638	94.0068	61.4309	58.1173	116.936	106.967	29.3957	91.9522	62.9448	69	162	52	34	90	70	middle
514	hsa-miR-1537-5p	AGCTGTAATTAGTCAGTTTTCT	up	1.374	0.458382	0.272709	45.5645	62.6056	38.7449	52.6933	45.2554	41.4997	65.3882	80.929	46	73	22	48	64	90	middle
515	hsa-miR-5193	TCCTCCTCTACCTCATCCCAGT	down	0.76287	-0.390492	0.272902	16.9476	12.9288	16.8456	21.6548	12.3424	11.2395	12.2603	15.2866	20	30	6	13	12	17	middle
516	bta-miR-2404_R+1	TTGCACTGCATGGTATCTGCA	down	-inf	-inf	0.274646	4.25727	0	9.68622	0	3.08559	0	0	0	11.5	0	1.5	0	0	0	low
517	hsa-miR-379-3p_R-1	TATGTAACATGGTCCACTAAC	down	0.472479	-1.08168	0.274738	30.1492	14.2449	22.7416	51.2496	16.4565	14.6978	16.3471	11.6897	27	71	8	17	16	13	middle
518	hsa-miR-7976_R+3	TGCCCTGAGACTTTTGCTCTAA	up	1.70767	0.77203	0.275121	25.0557	42.7869	19.3724	18.7675	37.0271	25.9373	36.7809	65.6424	23	26	18	30	36	73	middle
519	hsa-miR-5001-3p_R-1	TTCTGCCTCTGTCCAGGTCCT	up	7.37851	2.88333	0.275178	0.721826	5.326	0	2.16548	0	5.18747	0	10.7905	0	3	0	6	0	12	middle
520	cgr-miR-378-3p	ACTGGACTTGGAGTCAGAAGGC	up	1.32972	0.411122	0.275838	1471.89	1957.2	1719.94	1224.94	1470.8	1402.35	2536.86	1932.4	2042	1697	715	1622	2483	2149	middle
521	mmu-mir-6240-p5_1ss2GA_1	CAATGTGATTTCTGCCCAG	up	4.38313	2.13196	0.276188	0.902357	3.95515	1.26342	1.44365	0	1.72916	2.04338	8.0929	1.5	2	0	2	2	9	low
522	mmu-mir-6240-p5_1ss2GA_3	CAATGTGATTTCTGCCCAGTG	up	4.38313	2.13196	0.276188	0.902357	3.95515	1.26342	1.44365	0	1.72916	2.04338	8.0929	1.5	2	0	2	2	9	low
523	hsa-miR-125a-5p_R-2	TCCCTGAGACCCTTTAACCTGT	up	1.35713	0.440559	0.276399	2268.65	3078.85	1471.46	3324.73	2009.75	2830.63	3104.92	3301	1747	4606	977	3274	3039	3671	middle
524	hsa-miR-6741-3p	TCGGCTCTCTCCCTCACCCTAG	down	0.235602	-2.08558	0.276545	7.33931	1.72916	12.6342	9.38373	0	5.18747	0	0	15	13	0	6	0	0	middle
525	hsa-miR-429	TAATACTGTCTGGTAAAACCGT	up	1.57885	0.658877	0.27695	28.4724	44.9537	21.8993	22.3766	41.1413	49.2809	61.3015	24.2787	26	31	20	57	60	27	middle
526	hsa-miR-148b-3p	TCAGTGCATCACAGAACTTTGT	down	0.808015	-0.307545	0.277439	7073.34	5715.37	7381.74	6027.61	7810.67	7462.17	4499.53	5184.4	8764	8350.5	3797	8631	4404	5765.5	high
527	hsa-miR-423-3p	AGCTCGGTCTGAGGCCCCTCAGT	down	0.778087	-0.361996	0.277691	4831.52	3759.35	5784.78	3756.38	4953.41	4986.02	3009.9	3282.12	6868	5204	2408	5767	2946	3650	middle
528	hsa-miR-4662a-5p	TTAGCCAATTGTCCATCTTTAG	down	0.711145	-0.491785	0.27817	19.2737	13.7064	20.2147	25.2639	12.3424	17.2916	11.2386	12.589	24	35	6	20	11	14	middle
529	ssc-mir-1285-p5_3	ACATAGCGAGACCCCGTCTCT	up	1.23739	0.307298	0.278418	57.5897	71.2608	57.6962	52.3324	62.7404	54.4684	72.5401	86.7738	68.5	72.5	30.5	63	71	96.5	middle
530	ssc-mir-1285-p5_6	GCCTGGGCAACATAGCGA	up	1.23739	0.307298	0.278418	57.5897	71.2608	57.6962	52.3324	62.7404	54.4684	72.5401	86.7738	68.5	72.5	30.5	63	71	96.5	middle
531	ssc-mir-1285-p5_2	ACATAGCGAGACCCCGTCT	up	1.23739	0.307298	0.278418	57.5897	71.2608	57.6962	52.3324	62.7404	54.4684	72.5401	86.7738	68.5	72.5	30.5	63	71	96.5	middle
532	ssc-mir-1285-p5_7	GCGCCTGTGAATAGCCACT	up	1.23739	0.307298	0.278418	57.5897	71.2608	57.6962	52.3324	62.7404	54.4684	72.5401	86.7738	68.5	72.5	30.5	63	71	96.5	middle
533	cgr-miR-1285_L-4R+1	CTCCAGCCTGGGCAACATAGC	up	1.23739	0.307298	0.278418	57.5897	71.2608	57.6962	52.3324	62.7404	54.4684	72.5401	86.7738	68.5	72.5	30.5	63	71	96.5	middle
534	ssc-mir-1285-p5_1	AACATAGCGAGACCCCGTCT	up	1.23739	0.307298	0.278418	57.5897	71.2608	57.6962	52.3324	62.7404	54.4684	72.5401	86.7738	68.5	72.5	30.5	63	71	96.5	middle
535	ssc-mir-1285-p5_4	AGCGAGACCCCGTCTCTT	up	1.23739	0.307298	0.278418	57.5897	71.2608	57.6962	52.3324	62.7404	54.4684	72.5401	86.7738	68.5	72.5	30.5	63	71	96.5	middle
536	ssc-mir-1285-p5_5	CTCCAGCCTGGGCAACATAGC	up	1.23739	0.307298	0.278418	57.5897	71.2608	57.6962	52.3324	62.7404	54.4684	72.5401	86.7738	68.5	72.5	30.5	63	71	96.5	middle
537	hsa-miR-1294	TGTGAGGTTGGCATTGTTGTCT	up	2.03252	1.02327	0.279191	11.5106	23.3955	24.4261	10.1056	0	12.9687	34.7375	22.4803	29	14	0	15	34	25	middle
538	PC-3p-10075_86	CCGGGTGCTGTAGGCTTG	down	0.488115	-1.03471	0.279717	42.0974	20.5484	63.171	28.1512	34.9701	46.6872	12.2603	2.69763	75	39	17	54	12	3	middle
539	hsa-miR-548t-3p_L-4	ACCACAATTACTTTTGCACCA	down	0.403049	-1.31097	0.282522	2.91741	1.17586	2.52684	1.08274	5.14266	1.72916	0	1.79842	3	1.5	2.5	2	0	2	low
540	PC-5p-126034_3	ATCTACTTCAAATTCCTCCCT	down	0.152262	-2.71537	0.28323	5.67823	0.864578	2.52684	2.16548	12.3424	2.59373	0	0	3	3	6	3	0	0	middle
541	hsa-miR-1303_R-2	TTTAGAGACGGGGTCTTGCT	up	6.12757	2.61531	0.283613	0.42114	2.58057	1.26342	0	0	5.18747	2.55423	0	1.5	0	0	6	2.5	0	low
542	hsa-miR-340-5p_L-1	TATAAAGCAATGAGACTGATT	down	0.800033	-0.321869	0.284137	32.1349	25.709	37.9026	31.7603	26.7418	31.5571	27.5857	17.9842	45	44	13	36.5	27	20	middle
543	hsa-miR-425-5p	AATGACACGATCACTCCCGTTGA	up	1.25094	0.323017	0.284248	11609.8	14523.3	10736.5	12435.6	11657.4	11958	13097.1	18514.8	12747	17228	5667	13831	12819	20590	high
544	hsa-miR-2277-3p_R+1	TGACAGCGCCCTGCCTGGCTCG	up	1.79562	0.844486	0.284348	7.13886	12.8187	13.4765	7.94008	0	16.427	11.2386	10.7905	16	11	0	19	11	12	middle
545	hsa-miR-30c-1-3p	CTGGGAGAGGGTTGTTTACTCC	down	0.595829	-0.74703	0.284465	20.4449	12.1817	26.1107	18.7675	16.4565	23.3436	5.10846	8.0929	31	26	8	27	5	9	middle
546	PC-3p-918_2370	ATTCCAACGTTCCCGTGG	down	0.624192	-0.679939	0.284977	926.456	578.286	678.878	689.344	1411.15	716.735	511.867	506.256	806	955	686	829	501	563	middle
547	hsa-miR-340-5p_1ss9CT	TTATAAAGTAATGAGACTGATT	down	-inf	-inf	0.286272	1.62433	0	3.79026	1.08274	0	0	0	0	4.5	1.5	0	0	0	0	low
548	hsa-miR-597-5p	TGTGTCACTCGATGACCACTGT	down	0.616205	-0.698518	0.286662	19.947	12.2914	20.2147	10.8274	28.7989	6.91662	17.3687	12.589	24	15	14	8	17	14	middle
549	hsa-miR-1248_R-8	ACCTTCTTGTATAAGCACT	down	0.245928	-2.02369	0.286719	23.578	5.79849	47.1677	5.05278	18.5136	14.6978	0	2.69763	56	7	9	17	0	3	middle
550	hsa-mir-7641-2-p3_3	GCTAAGCAGGGTCGGGCCT	down	0.383879	-1.38128	0.287279	15.9918	6.1389	28.2164	4.33095	15.428	9.07807	6.64099	2.69763	33.5	6	7.5	10.5	6.5	3	middle
551	hsa-mir-7641-2-p5_2	CTAAGCAGGGTCGGGCCTGG	down	0.383879	-1.38128	0.287279	15.9918	6.1389	28.2164	4.33095	15.428	9.07807	6.64099	2.69763	33.5	6	7.5	10.5	6.5	3	middle
552	hsa-mir-7641-2-p3_2	GAAGCTAAGCAGGGTCGGGCCTG	down	0.383879	-1.38128	0.287279	15.9918	6.1389	28.2164	4.33095	15.428	9.07807	6.64099	2.69763	33.5	6	7.5	10.5	6.5	3	middle
553	hsa-mir-7641-2-p3_1	CTAAGCAGGGTCGGGCCTGG	down	0.383879	-1.38128	0.287279	15.9918	6.1389	28.2164	4.33095	15.428	9.07807	6.64099	2.69763	33.5	6	7.5	10.5	6.5	3	middle
554	hsa-miR-3615_R+1	TCTCTCGGCTCCTCGCGGCTCG	up	1.21922	0.285963	0.287608	343.847	419.226	315.013	301.001	415.527	321.623	464.869	471.186	374	417	202	372	455	524	middle
555	hsa-miR-1277-3p_R-1	TACGTAGATATATATGTATTT	down	0.784188	-0.350729	0.289097	87.1281	68.3248	94.7565	82.2881	84.3396	90.7807	44.9544	69.2392	112.5	114	41	105	44	77	middle
556	hsa-miR-206	TGGAATGTAAGGAAGTGTGTGG	up	9.7721	3.28867	0.290794	0.962434	9.40501	0	2.8873	0	7.7812	20.4338	0	0	4	0	9	20	0	middle
557	PC-5p-1180_1656	AATCATATTTACCAACCA	down	0.681622	-0.552955	0.292005	313.78	213.88	411.033	279.347	250.962	261.967	294.247	85.425	488	387	122	303	288	95	middle
558	hsa-miR-539-3p	ATCATACAAGGACAATTTCTTT	down	0.544973	-0.875744	0.293225	59.8883	32.6375	32.8489	97.4465	49.3695	31.9894	39.846	26.0771	39	135	24	37	39	29	middle
559	PC-5p-40326_13	AGTGAAGCTGGCCTAAATGTT	down	0.376192	-1.41046	0.293558	3.62117	1.36225	2.52684	2.16548	6.17119	0	4.08676	0	3	3	3	0	4	0	low
560	age-miR-27a_L+3R-1	ATCTTCACAGTGGCTAAGTTCCGC	up	1.36776	0.451817	0.294312	29.384	40.1903	33.6912	40.0613	14.3994	39.7706	43.9327	36.8676	40	55.5	7	46	43	41	middle
561	hsa-miR-548ae-5p_R-1	AAAAGTAATTGTGGTTTTT	up	1.84733	0.885445	0.294417	8.36352	15.4502	10.5285	3.24822	11.3138	6.05205	17.3687	22.9299	12.5	4.5	5.5	7	17	25.5	middle
562	hsa-miR-6819-3p	AAGCCTCTGTCCCCACCCCAG	down	-inf	-inf	0.29472	3.46458	0	0	2.16548	8.22825	0	0	0	0	3	4	0	0	0	low
563	hsa-miR-6516-5p	TTTGCAGTAACAGGTGTGAGCA	down	0.730128	-0.453779	0.295718	43.4444	31.72	53.0637	50.5278	26.7418	35.4477	25.5423	34.17	63	70	13	41	25	38	middle
564	hsa-miR-323a-3p_L+1	GCACATTACACGGTCGACCTCT	down	0.637285	-0.64999	0.296076	120.119	76.5501	89.2817	182.622	88.4537	67.4371	92.9739	69.2392	106	253	43	78	91	77	middle
565	hsa-miR-485-5p_R+1	AGAGGCTGGCCGTGATGAATTCG	down	0.56607	-0.820947	0.29614	23.372	13.2302	21.8993	31.7603	16.4565	23.3436	16.3471	0	26	44	8	27	16	0	middle
566	hsa-miR-3940-3p_R-1	CAGCCCGGATCCCAGCCCACT	up	3.47405	1.79662	0.296825	6.01582	20.8992	10.1074	7.94008	0	11.2395	9.19522	42.2629	12	11	0	13	9	47	middle
567	hsa-miR-2277-5p_R-1	AGCGCGGGCTGAGCGCTGCCAGT	up	4.85504	2.27948	0.296958	0.721826	3.50449	0	2.16548	0	6.91662	0	3.59684	0	3	0	8	0	4	low
568	hsa-miR-339-3p	TGAGCGCCTCGACGACAGAGCCG	up	1.32983	0.411236	0.297596	687.52	914.282	750.472	637.372	674.717	1206.95	892.958	642.936	891	883	328	1396	874	715	middle
569	hsa-miR-574-5p_R+2	TGAGTGTGTGTGTGTGAGTGTGTGT	up	2.02813	1.02015	0.297994	1.96512	3.98551	2.52684	3.36852	0	4.89928	1.36225	5.695	3	4.66667	0	5.66667	1.33333	6.33333	low
570	bta-miR-574_R+1	TGAGTGTGTGTGTGTGAGTGTGTGT	up	2.02813	1.02015	0.297994	1.96512	3.98551	2.52684	3.36852	0	4.89928	1.36225	5.695	3	4.66667	0	5.66667	1.33333	6.33333	low
571	PC-3p-26050_24	AGCCTCCCAGTCTGGCCTGAGT	down	0.494522	-1.01589	0.29815	5.99112	2.96274	2.52684	7.21826	8.22825	2.59373	0	6.29448	3	10	4	3	0	7	low
572	eca-miR-16_L+4	GATCTAGCAGCACGTAAATATTGGCG	up	5.29066	2.40345	0.298532	112.267	593.965	154.98	70.7389	111.081	140.926	366.787	1274.18	184	98	54	163	359	1417	middle
573	PC-3p-11261_75	AGCCCCATCAGCCACCCCA	up	1.20124	0.264521	0.300215	33.9705	40.8067	26.953	31.7603	43.1983	35.4477	42.911	44.0613	32	44	21	41	42	49	middle
574	hsa-miR-548n_L-1R-1_1ss16AT	AAAAGTAATTGTGGTTTTTG	up	1.3387	0.420833	0.301048	118.237	158.284	117.077	96.7246	140.909	105.911	163.471	205.47	139	134	68.5	122.5	160	228.5	middle
575	hsa-miR-548ae-5p	AAAAGTAATTGTGGTTTTTG	up	1.3387	0.420833	0.301048	118.237	158.284	117.077	96.7246	140.909	105.911	163.471	205.47	139	134	68.5	122.5	160	228.5	middle
576	hsa-miR-5581-3p	TTCCATGCCTCCTAGAAGTTCC	down	0.190888	-2.3892	0.302674	6.03899	1.15277	0	5.77461	12.3424	3.45831	0	0	0	8	6	4	0	0	middle
577	hsa-miR-26b-3p	CCTGTTCTCCATTACTTGGCTC	down	0.817653	-0.29044	0.304195	216.713	177.196	170.141	233.15	246.848	204.905	129.755	196.927	202	323	120	237	127	219	middle
578	chi-miR-421-3p	ATCAACAGACATTAATTGGGCGC	up	1.17707	0.235199	0.305207	461.987	543.791	459.885	555.806	370.271	552.465	463.848	615.06	546	770	180	639	454	684	middle
579	hsa-miR-1307-3p_R+1	ACTCGGCGTGGCGTCGGTCGTGG	down	0.775529	-0.366748	0.305299	1104.07	856.236	1350.18	840.927	1121.1	1155.08	668.186	745.446	1603	1165	545	1336	654	829	middle
580	cgr-miR-486-5p_L+4	GTGGTCCTGTACTGAGCTGCCCCGAG	up	4.46098	2.15736	0.305413	13.7681	61.4191	23.5838	11.5492	6.17119	23.3436	29.629	131.285	28	16	3	27	29	146	middle
581	bta-miR-185_L+2	TCTGGAGAGAAAGGCAGTTCCTGA	up	2.22942	1.15667	0.305687	12.6929	28.2979	17.6879	10.1056	10.2853	17.2916	16.3471	51.255	21	14	5	20	16	57	middle
582	hsa-miR-4755-5p	TTTCCCTTCAGAGCCTGGCTTT	up	3.39666	1.76412	0.3063	0.84228	2.86094	2.52684	0	0	0	4.08676	4.49605	3	0	0	0	4	5	low
583	hsa-miR-374a-3p_R-3	CTTATCAGATTGTATTGTA	up	5.17598	2.37183	0.307507	0.42114	2.17981	1.26342	0	0	0	2.04338	4.49605	1.5	0	0	0	2	5	low
584	hsa-mir-374a-p5	CTTATCAGATTGTATTGTA	up	5.17598	2.37183	0.307507	0.42114	2.17981	1.26342	0	0	0	2.04338	4.49605	1.5	0	0	0	2	5	low
585	hsa-miR-374b-3p_L+1R-1	ACTTAGCAGGTTGTATTATCAT	down	0.78036	-0.357789	0.307661	13.3561	10.4225	11.1602	12.4515	16.4565	14.2655	8.68437	8.3177	13.25	17.25	8	16.5	8.5	9.25	middle
586	hsa-miR-141-3p	TAACACTGTCTGGTAAAGATGG	up	1.36344	0.44725	0.309224	420.001	572.646	398.399	281.512	580.092	576.674	740.215	401.048	473	390	282	667	724.5	446	middle
587	hsa-miR-548d-3p_L-1	AAAAACCACAGTTTCTTTTGC	down	0.28961	-1.78782	0.30947	2.35188	0.681127	0	3.97004	3.08559	0	2.04338	0	0	5.5	1.5	0	2	0	low
588	PC-3p-1534_1118	CAGTCCGCGATCCCCGTGG	down	0.556004	-0.846832	0.309772	541.26	300.943	315.855	417.215	890.708	454.768	242.141	205.919	375	578	433	526	237	229	middle
589	hsa-miR-545-5p_R-1	TCAGTAAATGTTTATTAGATG	up	1.27421	0.349608	0.310926	6.81146	8.67927	6.73824	6.49643	7.19972	6.05205	9.19522	10.7905	8	9	3.5	7	9	12	middle
590	hsa-miR-544b_R-2	ACCTGAGGTTGTGCATTTCT	up	5.65355	2.49916	0.311021	0.721826	4.08087	0	2.16548	0	8.64578	0	3.59684	0	3	0	10	0	4	low
591	cgr-miR-1260_R+2_2	ATCCCACCGCTGCCACCAAG	up	1.26625	0.34056	0.312021	6.90969	8.74937	5.89596	8.66191	6.17119	6.91662	11.2386	8.0929	7	12	3	8	11	9	middle
592	cgr-miR-1260_R+2_1	ATCCCACCGCTGCCACCAAA	up	1.26625	0.34056	0.312021	6.90969	8.74937	5.89596	8.66191	6.17119	6.91662	11.2386	8.0929	7	12	3	8	11	9	middle
593	cgr-miR-1260_R+2_3	ATCCCACCGCTGCCACCAAT	up	1.26625	0.34056	0.312021	6.90969	8.74937	5.89596	8.66191	6.17119	6.91662	11.2386	8.0929	7	12	3	8	11	9	middle
594	hsa-miR-301b-3p	CAGTGCAATGATATTGTCAAAGC	down	0.928408	-0.107169	0.312561	156.2	145.017	147.399	156.636	164.565	160.812	134.863	139.378	175	217	80	186	132	155	middle
595	PC-3p-2877_452	CTTGTTCGTAAGATTTTC	up	1.80346	0.850768	0.312733	24.7433	44.6235	15.5822	48.3623	10.2853	31.1248	69.475	33.2708	18.5	67	5	36	68	37	middle
596	hsa-miR-579-3p	TTCATTTGGTATAAACCGCGATT	up	1.42585	0.511826	0.313662	45.5222	64.9079	59.8019	54.1369	22.6277	41.4997	70.4967	82.7274	71	75	11	48	69	92	middle
597	hsa-miR-545-5p	TCAGTAAATGTTTATTAGATGA	up	1.3685	0.452595	0.313696	27.054	37.0234	32.0067	36.8131	12.3424	37.1769	38.8243	35.0692	38	51	6	43	38	39	middle
598	mmu-mir-6240-p5_1ss2GA_2	CAATGTGATTTCTGCCCAGT	up	5.37964	2.42751	0.313896	0.902357	4.85436	1.26342	1.44365	0	1.72916	2.04338	10.7905	1.5	2	0	2	2	12	middle
599	mmu-mir-6240-p3_1ss2GA	CAATGTGATTTCTGCCCAGT	up	5.37964	2.42751	0.313896	0.902357	4.85436	1.26342	1.44365	0	1.72916	2.04338	10.7905	1.5	2	0	2	2	12	middle
600	hsa-miR-324-3p_R+1	ACTGCCCCAGGTGCTGCTGGT	up	1.16682	0.222581	0.316358	436.514	509.333	484.311	335.649	489.581	568.028	439.327	520.643	575	465	238	657	430	579	middle
601	PC-3p-46983_10	TGCCATCTGGTGCCAGCCTTT	up	3.34229	1.74084	0.317575	2.08547	6.97025	3.36912	2.8873	0	3.45831	3.06507	14.3874	4	4	0	4	3	16	middle
602	hsa-mir-619-p5_1ss16AG	CCTCAGCCTCCCAAAGTGC	up	3.4117	1.77049	0.318694	1.08274	3.69398	0	3.24822	0	6.48434	4.59761	0	0	4.5	0	7.5	4.5	0	low
603	mmu-miR-421-5p	CTCATTAAATGTTTGTTGAAT	up	3.4117	1.77049	0.318694	0.360913	1.23133	0	1.08274	0	2.16145	1.53254	0	0	1.5	0	2.5	1.5	0	low
604	mmu-let-7j_1ss8TG	TGAGGTAGTAGTTTGTGCTGTTAT	up	1.33304	0.414716	0.320688	175.289	233.666	196.251	228.819	100.796	227.384	177.774	295.84	233	317	49	263	174	329	middle
605	hsa-miR-1255b-5p	CGGATGAGCAAAGAAAGTGGTT	up	3.16275	1.66118	0.322197	3.2584	10.3055	4.63254	0	5.14266	5.18747	4.59761	21.1315	5.5	0	2.5	6	4.5	23.5	middle
606	hsa-miR-5010-5p_R-1	AGGGGGATGGCAGAGCAAAAT	up	1.81115	0.85691	0.322241	11.2456	20.3674	21.8993	3.60913	8.22825	11.2395	18.3904	31.4724	26	5	4	13	18	35	middle
607	oan-miR-145-5p_R+1_1ss19TA	GTCCAGTTTTCCCAGGAAAA	up	1.95331	0.965918	0.326952	32.7116	63.8957	27.7953	35.3695	34.9701	40.6352	112.386	38.6661	33	49	17	47	110	43	middle
608	hsa-miR-32-3p_R-1	CAATTTAGTGTGTGTGATATT	down	0.84602	-0.241236	0.328346	77.8959	65.9015	82.5435	60.6334	90.5108	57.9267	63.3448	76.4329	98	84	44	67	62	85	middle
609	hsa-miR-450b-5p_R-1	TTTTGCAATATGTTCCTGAAT	up	1.29475	0.372677	0.330261	71.0332	91.9704	58.9596	65.6861	88.4537	106.343	109.321	60.2471	70	91	43	123	107	67	middle
610	hsa-miR-1228-5p	GTGGGCGGGGGCAGGTGTGTG	up	1.78033	0.832143	0.332722	9.74418	17.3478	0	8.66191	20.5706	19.0207	20.4338	12.589	0	12	10	22	20	14	middle
611	hsa-miR-1270	CTGGAGATATGGAAGAGCTGTGT	up	1.69283	0.759438	0.334022	3.32867	5.63488	4.2114	5.77461	0	3.45831	7.15184	6.29448	5	8	0	4	7	7	low
612	hsa-miR-194-5p_R-1	TGTAACAGCAACTCCATGTGG	up	1.26654	0.340898	0.335288	581.468	736.455	573.172	597.311	573.921	545.981	696.282	967.101	680.5	827.5	279	631.5	681.5	1075.5	middle
613	hsa-miR-628-5p	ATGCTGACATATTTACTAGAGG	down	0.86468	-0.209762	0.335391	84.1643	72.7752	87.5972	88.7846	76.1113	89.0515	58.2364	71.0377	104	123	37	103	57	79	middle
614	hsa-miR-3194-3p_R-2	AGCTCTGCTGCTCACTGGCA	up	3.0408	1.60445	0.335885	0.84228	2.5612	2.52684	0	0	0	4.08676	3.59684	3	0	0	0	4	4	low
615	hsa-miR-10a-3p_R-1	CAAATTCGTATCTAGGGGAAT	up	1.7219	0.784	0.336976	26.1744	45.0697	16.8456	26.7076	34.9701	35.4477	74.5834	25.1779	20	37	17	41	73	28	middle
616	hsa-miR-6721-5p_R+1	TGGGCAGGGGCTTATTGTAGGAGT	up	3.01245	1.59094	0.338432	0.721826	2.17446	0	2.16548	0	3.45831	3.06507	0	0	3	0	4	3	0	low
617	hsa-miR-139-5p	TCTACAGTGCACGTGTCTCCAGT	up	1.19114	0.252344	0.338836	1921.76	2289.09	1495.89	2471.53	1797.87	2119.95	2171.09	2576.24	1776	3424	874	2452	2125	2865	middle
618	hsa-miR-4772-5p_L+2R-3	TCTGATCAGGCAAAATTGCAG	up	4.0766	2.02737	0.340124	0.721826	2.94259	0	2.16548	0	0	6.13015	2.69763	0	3	0	0	6	3	low
619	hsa-miR-1299	TTCTGGAATTCTGTGTGAGGGA	down	0.312427	-1.67841	0.342515	3.68973	1.15277	6.73824	4.33095	0	3.45831	0	0	8	6	0	4	0	0	low
620	hsa-miR-122-3p_R-1	AACGCCATTATCACACTAAAT	down	0.626846	-0.673817	0.343111	92.338	57.8817	43.7986	138.591	94.6249	82.1349	35.7592	55.7511	52	192	46	95	35	62	middle
621	hsa-miR-548aw_R+1	GTGCAAAAGTCATCACGGTTT	up	5.98316	2.58091	0.343252	0.721826	4.3188	0	2.16548	0	0	3.06507	9.89132	0	3	0	0	3	11	low
622	hsa-miR-548e-3p	AAAAACTGAGACTACTTTTGCA	down	0.60971	-0.713804	0.344871	11.4213	6.9637	9.68622	18.4066	6.17119	6.48434	7.66268	6.74408	11.5	25.5	3	7.5	7.5	7.5	middle
623	hsa-miR-548ae-5p_R+2_1ss14GA	AAAAGTAATTGTGATTTTTGTC	up	3.9384	1.97761	0.346286	1.20304	4.73807	0	3.60913	0	4.32289	0	9.89132	0	5	0	5	0	11	low
624	hsa-miR-885-5p	TCCATTACACTACCCTGCCTCT	down	0.665066	-0.58843	0.346888	57.7704	38.4211	29.0587	80.4836	63.769	45.8226	20.4338	49.007	34.5	111.5	31	53	20	54.5	middle
625	hsa-miR-34c-5p	AGGCAGTGTAGTTAGCTGATTGC	up	1.53388	0.617189	0.347818	17.5205	26.8745	10.9496	23.0984	18.5136	20.7499	41.8893	17.9842	13	32	9	24	41	20	middle
626	rno-miR-544-5p_L+1	TCTTGTTAAAAAGCAGATTCT	down	0.576485	-0.794646	0.34785	4.99887	2.88177	5.05368	6.85734	3.08559	3.02602	5.6193	0	6	9.5	1.5	3.5	5.5	0	low
627	hsa-miR-18b-3p_L+3R-3	TACTGCCCTAAATGCCCCTTCT	up	4.64339	2.21518	0.348227	3.97049	18.4366	7.58052	4.33095	0	6.91662	6.13015	42.2629	9	6	0	8	6	47	middle
628	cfa-miR-144_R-1_1ss21AG	TACAGTATAGATGATGTACTG	up	3.23221	1.69252	0.34845	10.4474	33.7683	21.057	0	10.2853	3.45831	28.6073	69.2392	25	0	5	4	28	77	middle
629	hsa-miR-1185-2-3p	ATATACAGGGGGAGACTCTCAT	down	0.352384	-1.50478	0.350692	9.42449	3.32104	10.9496	17.3238	0	4.32289	2.04338	3.59684	13	24	0	5	2	4	middle
630	hsa-miR-299-5p_L+1R-1	ATGGTTTACCGTCCCACATACA	down	0.656539	-0.607048	0.351367	20.0875	13.1882	19.3724	22.3766	18.5136	6.05205	24.5206	8.99211	23	31	9	7	24	10	middle
631	mmu-miR-3084-3p_L-1R+4_1ss2TG	GCTGCCAGTCTCCTTCAGACAAAA	down	0.428717	-1.2219	0.351621	20.7153	8.88099	27.3741	2.8873	31.8845	5.18747	21.4555	0	32.5	4	15.5	6	21	0	middle
632	hsa-miR-3653-5p_R+2	CCTCCTGATGATTCTTCTTCCT	down	-inf	-inf	0.35375	6.33703	0	16.8456	2.16548	0	0	0	0	20	3	0	0	0	0	middle
633	hsa-miR-378a-3p_L-1	CTGGACTTGGAGTCAGAAGGC	up	1.50548	0.590219	0.354674	120.088	180.79	130.553	96.0028	133.709	121.905	281.987	138.478	155	133	65	141	276	154	middle
634	hsa-miR-23b-3p_R+1	ATCACATTGCCAGGGATTACCA	down	0.83178	-0.265725	0.355354	5462.84	4543.89	4273.73	6883.69	5231.11	4059.63	5126.33	4445.7	5074	9536.5	2543	4695.5	5017.5	4944	middle
635	hsa-miR-2115-5p	AGCTTCCATGACTCCTGATGGA	up	1.39466	0.479913	0.355874	30.5668	42.6303	34.5335	32.4822	24.6848	23.3436	46.9978	57.5495	41	45	12	27	46	64	middle
636	PC-3p-14229_55	AAGCCTCTGTCCCCACCCCAGT	down	0.656055	-0.608111	0.35633	16.9399	11.1135	20.2147	22.3766	8.22825	15.5624	13.282	4.49605	24	31	4	18	13	5	middle
637	hsa-miR-942-5p_L-2R+1	TTCTCTGTTTTGGCCATGTGT	up	1.45898	0.544957	0.356594	102.507	149.555	99.3891	103.221	104.91	98.5619	122.603	227.5	118	143	51	114	120	253	middle
638	PC-3p-23091_29	AGCCACTTCTGCGGCTGCCCAGA	up	1.68548	0.753162	0.359599	3.04791	5.1372	3.36912	5.77461	0	6.05205	3.06507	6.29448	4	8	0	7	3	7	low
639	hsa-miR-30d-5p_R+2	TGTAAACATCCCCGACTGGAAGCT	up	1.20321	0.266893	0.359815	17035.4	20497.3	17537.5	20179.4	13389.4	19268.8	16626.5	25596.5	20821.5	27956	6509	22287	16273.5	28465.5	high
640	hsa-miR-15b-3p_R-1	CGAATCATTATTTGCTGCTCT	up	1.26973	0.344526	0.360389	895.926	1137.59	792.586	889.289	1005.9	787.631	1127.95	1497.19	941	1232	489	911	1104	1665	middle
641	hsa-miR-98-5p	TGAGGTAGTAAGTTGTATTGTT	down	0.924629	-0.113053	0.360751	2100.39	1942.09	2363.61	1988.3	1949.27	1906.22	1859.27	2060.77	2806.2	2754.55	947.6	2204.8	1819.8	2291.75	middle
642	hsa-miR-495-5p	GAAGTTGCCCATGTTATTTTCG	down	0.318087	-1.65251	0.361109	5.35331	1.70282	0	5.77461	10.2853	0	5.10846	0	0	8	5	0	5	0	middle
643	hsa-miR-548c-3p_L+1R-1_1ss10TG	GCAAAAATCGCAATTACTTTTG	up	2.79209	1.48134	0.361396	0.42114	1.17586	1.26342	0	0	1.72916	0	1.79842	1.5	0	0	2	0	2	low
644	hsa-miR-580-3p	TTGAGAATGATGAATCATTAGG	down	0.358809	-1.47871	0.361945	2.84745	1.02169	4.2114	4.33095	0	0	3.06507	0	5	6	0	0	3	0	low
645	hsa-miR-548am-5p_R-1_1ss21CA	AAAAGTAATTGCGGTTTTTGA	up	1.89331	0.920909	0.362609	5.09679	9.64979	2.94798	0	12.3424	7.34891	7.66268	13.9378	3.5	0	6	8.5	7.5	15.5	middle
646	hsa-miR-340-5p	TTATAAAGCAATGAGACTGATT	down	0.800626	-0.320799	0.368048	2242.09	1795.08	2128.86	2394.3	2203.11	2541.86	1602.01	1241.36	2527.5	3317	1071	2940	1568	1380.5	middle
647	hsa-miR-15b-5p_R-1	TAGCAGCACATCATGGTTTAC	up	1.19946	0.262382	0.368572	29983.4	35963.8	27947.3	27923.5	34079.4	28600.7	33450.7	45840	33180.5	38684.5	16567	33080.5	32740.5	50978	high
648	hsa-miR-2110_R+1	TTGGGGAAACGGCCGCTGAGTGA	up	1.28841	0.365594	0.369549	114.986	148.149	147.399	111.161	86.3966	108.937	135.885	199.625	175	154	42	126	133	222	middle
649	hsa-miR-425-3p_L+1R-1	CATCGGGAATGTCGTGTCCGCC	up	1.08271	0.114644	0.370425	509.005	551.104	533.163	553.64	440.211	568.892	509.824	574.596	633	767	214	658	499	639	middle
650	hsa-miR-23a-3p_R+1	ATCACATTGCCAGGGATTTCCA	down	0.9337	-0.0989683	0.371503	59878.5	55908.6	53598.5	63557.8	62479.2	51863	56053.5	59809.2	63635	88051.5	30373	59986.5	54863.5	66513	high
651	hsa-miR-22-5p	AGTTCTTCAGTGGCAAGCTTTA	up	1.07545	0.104946	0.37264	2815.3	3027.72	2495.68	3105.29	2844.92	3200.67	2834.17	3048.32	2963	4302	1383	3702	2774	3390	middle
652	hsa-miR-129-5p	CTTTTTGCGGTCTGGGCTTGC	up	1.64666	0.719547	0.373038	2.69487	4.43755	2.52684	1.44365	4.11413	6.91662	4.59761	1.79842	3	2	2	8	4.5	2	low
653	hsa-miR-4772-5p_R-2	TGATCAGGCAAAATTGCAGA	up	3.45248	1.78764	0.37409	0.84228	2.90796	2.52684	0	0	2.59373	6.13015	0	3	0	0	3	6	0	low
654	hsa-miR-4286_R+4	ACCCCACTCCTGGTACCAAAA	down	0.775951	-0.365963	0.375253	14.7398	11.4374	13.0553	19.8502	11.3138	8.64578	15.3254	10.3409	15.5	27.5	5.5	10	15	11.5	middle
655	hsa-miR-548w_R-2	AAAAGTAACTGCGGTTTTTGC	up	1.47409	0.559821	0.375763	22.4156	33.0426	19.3724	38.6177	9.25678	22.0467	42.911	34.17	23	53.5	4.5	25.5	42	38	middle
656	hsa-miR-182-3p_L+2R-1	GGTGGTTCTAGACTTGCCAACT	up	1.40093	0.486384	0.376214	8.79872	12.3264	10.9496	7.21826	8.22825	15.5624	6.13015	15.2866	13	10	4	18	6	17	middle
657	hsa-miR-652-5p_L+1R-2	ACAACCCTAGGAGAGGGTGCCATT	up	1.33695	0.418949	0.37648	31.5064	42.1226	24.8473	35.7304	33.9415	38.4737	28.0965	59.7975	29.5	49.5	16.5	44.5	27.5	66.5	middle
658	cgr-miR-652-5p_L+1R-2	ACAACCCTAGGAGAGGGTGCCATT	up	1.33695	0.418949	0.37648	31.5064	42.1226	24.8473	35.7304	33.9415	38.4737	28.0965	59.7975	29.5	49.5	16.5	44.5	27.5	66.5	middle
659	mmu-miR-2137_L-2R-1_1ss16AG	CGGCGGGAGCCCCGGGGA	up	3.20988	1.68252	0.376897	1.4038	4.50604	4.2114	0	0	4.32289	9.19522	0	5	0	0	5	9	0	low
660	hsa-miR-27a-5p	AGGGCTTAGCTGCTTGTGAGCA	up	1.24298	0.3138	0.377787	9.31979	11.5843	6.73824	12.9929	8.22825	12.9687	9.19522	12.589	8	18	4	15	9	14	middle
661	hsa-miR-144-3p	TACAGTATAGATGATGTACT	up	1.34903	0.431923	0.380493	67947.8	91663.7	87089.3	29324.9	87429.3	64086	102527	108378	103397	40626	42502	74124	100350	120526	high
662	hsa-miR-545-3p_R+1	TCAGCAAACATTTATTGTGTGCC	down	0.504896	-0.985942	0.380593	25.6771	12.9643	21.057	8.66191	47.3124	14.6978	14.3037	9.89132	25	12	23	17	14	11	middle
663	PC-5p-67665_6	CATCCTAGCTTGCCTGAGACT	up	2.66117	1.41206	0.380605	0.721826	1.9209	0	2.16548	0	0	3.06507	2.69763	0	3	0	0	3	3	low
664	bta-miR-3604	TAACCAATGTGCAGACTACTGT	up	3.04815	1.60793	0.380694	0.42114	1.2837	1.26342	0	0	1.29687	2.55423	0	1.5	0	0	1.5	2.5	0	low
665	hsa-miR-28-3p_R-4	CACTAGATTGTGAGCTCC	down	0.440275	-1.18352	0.38189	9.58001	4.21784	3.36912	6.85734	18.5136	3.45831	9.19522	0	4	9.5	9	4	9	0	middle
666	hsa-miR-655-3p	ATAATACATGGTTAACCTCTTT	down	0.66617	-0.586037	0.382914	59.6974	39.7686	53.0637	93.1155	32.913	34.5831	54.1496	30.5732	63	129	16	40	53	34	middle
667	eca-mir-8986a-p5_1ss1GA	ATCGAGGCTAGAGTCACGCTTGG	down	0.687413	-0.540751	0.383103	24.2748	16.6868	34.5335	11.5492	26.7418	21.6145	12.2603	16.1858	41	16	13	25	12	18	middle
668	hsa-miR-3074-3p	GATATCAGCTCAGTAGGCACCG	down	0.298198	-1.74566	0.384308	2.89934	0.864578	2.52684	0	6.17119	2.59373	0	0	3	0	3	3	0	0	low
669	hsa-miR-450a-5p	TTTTGCGATGTGTTCCTAATAT	up	1.27529	0.350828	0.384414	213.687	272.514	203.832	200.668	236.562	244.243	375.471	197.826	242	278	115	282.5	367.5	220	middle
670	hsa-miR-19a-5p_R-2	AGTTTTGCATAGTTGCACTA	up	1.2417	0.312319	0.385275	7.35105	9.12782	10.1074	5.77461	6.17119	11.2395	7.15184	8.99211	12	8	3	13	7	10	middle
671	hsa-miR-181a-5p	AACATTCAACGCTGTCGGTGAGT	down	0.872704	-0.196435	0.386679	5261.31	4591.57	5977.24	4608.5	5198.2	3697.37	5606.02	4471.33	7096.5	6384.5	2527	4276.5	5487	4972.5	middle
672	efu-mir-9277-p5_2	GTAGTCGTGGCCGAGTGGTTAAG	down	0.789378	-0.341212	0.387047	10.5329	8.31441	8.84394	9.38373	13.3709	7.34891	11.7494	5.84487	10.5	13	6.5	8.5	11.5	6.5	middle
673	efu-mir-9277-p5_3	GTAGTCGTGGCCGAGTGGTTAAGG	down	0.789378	-0.341212	0.387047	10.5329	8.31441	8.84394	9.38373	13.3709	7.34891	11.7494	5.84487	10.5	13	6.5	8.5	11.5	6.5	middle
674	efu-mir-9277-p3_3	GTAGTCGTGGCCGAGTGGTTAAG	down	0.789378	-0.341212	0.387047	10.5329	8.31441	8.84394	9.38373	13.3709	7.34891	11.7494	5.84487	10.5	13	6.5	8.5	11.5	6.5	middle
675	efu-mir-9277-p5_1	GTAGTCGTGGCCGAGTGG	down	0.789378	-0.341212	0.387047	10.5329	8.31441	8.84394	9.38373	13.3709	7.34891	11.7494	5.84487	10.5	13	6.5	8.5	11.5	6.5	middle
676	efu-mir-9277-p3_1	GTAGTCGTGGCCGAGTGG	down	0.789378	-0.341212	0.387047	10.5329	8.31441	8.84394	9.38373	13.3709	7.34891	11.7494	5.84487	10.5	13	6.5	8.5	11.5	6.5	middle
677	hsa-miR-128-3p	TCACAGTGAACCGGTCTCTTT	down	0.886298	-0.174136	0.387592	1840.94	1631.62	1847.54	1951.46	1723.82	2003.23	1509.55	1382.09	2193.5	2703.5	838	2317	1477.5	1537	middle
678	hsa-miR-374b-5p_R-3	ATATAATACAACCTGCTAA	down	0.806514	-0.310228	0.387697	2.81317	2.26886	2.1057	3.24822	3.08559	3.02602	1.53254	2.24803	2.5	4.5	1.5	3.5	1.5	2.5	low
679	hsa-miR-3607-3p_L+5	ATGATACTGTAAACGCTTTCTGATG	down	0.267198	-1.90402	0.388501	19.1186	5.10846	42.9563	0	14.3994	0	15.3254	0	51	0	7	0	15	0	middle
680	PC-5p-5768_175	AGTCCTCTTCTGGGCACCA	up	1.36268	0.446444	0.388704	26.2705	35.7982	16.8456	18.7675	43.1983	31.9894	43.9327	31.4724	20	26	21	37	43	35	middle
681	hsa-miR-3136-5p_R-1	CTGACTGAATAGGTAGGGTCAT	up	1.77326	0.826407	0.388755	4.73247	8.39192	8.4228	5.77461	0	11.2395	11.2386	2.69763	10	8	0	13	11	3	middle
682	hsa-mir-4459-p3_1ss5TC	GAGGCGGAGGTTGCAGTGAGCC	up	2.61319	1.38581	0.388917	0.360913	0.943135	0	1.08274	0	1.29687	1.53254	0	0	1.5	0	1.5	1.5	0	low
683	hsa-miR-5586-3p_R-2	CAGAGTGACAAGCTGGTTAA	down	0.391034	-1.35464	0.388953	7.86038	3.07367	8.4228	15.1583	0	3.45831	3.06507	2.69763	10	21	0	4	3	3	middle
684	hsa-miR-671-5p_R+1	AGGAAGCCCTGGAGGGGCTGGAGG	up	1.21439	0.280227	0.388978	41.7917	50.7512	49.6945	32.4822	43.1983	40.6352	45.9761	65.6424	59	45	21	47	45	73	middle
685	hsa-miR-134-5p	TGTGACTGGTTGACCAGAGGGG	down	0.675986	-0.564934	0.392829	232.774	157.352	202.147	364.522	131.652	146.978	206.382	118.696	240	505	64	170	202	132	middle
686	hsa-miR-130b-3p	CAGTGCAATGATGAAAGGGCAT	up	1.11163	0.152675	0.393144	1742.69	1937.22	1856.39	1660.2	1711.48	2198.62	2017.84	1595.2	2204	2300	832	2543	1975	1774	middle
687	hsa-miR-582-5p_L-2	ACAGTTGTTCAACCAGTTACT	down	0.698044	-0.518611	0.393606	22.7577	15.8859	14.3188	23.0984	30.8559	6.05205	24.5206	17.085	17	32	15	7	24	19	middle
688	hsa-let-7i-3p	CTGCGCAAGCTACTGCCTTGCT	up	1.13788	0.186352	0.395154	512.002	582.598	593.808	384.733	557.464	589.642	532.301	625.851	705	533	271	682	521	696	middle
689	hsa-miR-100-5p_R-1	AACCCGTAGATCCGAACTTGT	up	1.57025	0.650998	0.395171	833.667	1309.07	494.84	1085.63	920.536	1058.24	2156.79	712.175	587.5	1504	447.5	1224	2111	792	middle
690	mmu-miR-132-3p_R-2	TAACAGTCTACAGCCATGGT	up	1.44277	0.528843	0.397451	7.28249	10.507	5.89596	3.60913	12.3424	6.91662	10.2169	14.3874	7	5	6	8	10	16	middle
691	hsa-miR-150-3p_R-1	CTGGTACAGGCCTGGGGGACA	down	0.575847	-0.796243	0.399079	61.7442	35.5552	96.02	15.1583	74.0543	55.333	30.6507	20.6818	114	21	36	64	30	23	middle
692	hsa-miR-548ak_R-1	AAAAGTAACTGCGGTTTTTG	up	1.32922	0.410578	0.399132	8.27936	11.0051	10.5285	5.05278	9.25678	7.34891	15.3254	10.3409	12.5	7	4.5	8.5	15	11.5	middle
693	hsa-miR-138-5p	AGCTGGTGTTGTGAATCAGGCCG	up	1.19899	0.261821	0.399455	6.81533	8.17152	5.05368	6.13552	9.25678	7.34891	8.17353	8.99211	6	8.5	4.5	8.5	8	10	low
694	hsa-let-7f-5p	TGAGGTAGTAGATTGTATAGTT	down	0.896815	-0.157118	0.399993	15999.9	14349	17309.6	15851.4	14838.8	12557.9	13133.5	17355.5	20550.8	21960.1	7213.6	14524.9	12854.6	19300.8	high
695	PC-3p-26679_24	TCCCCAACCCCTGCCCGCAGT	down	0.448852	-1.15569	0.40003	5.21369	2.34017	8.4228	7.21826	0	4.32289	0	2.69763	10	10	0	5	0	3	low
696	mmu-miR-3535_R-8	TGGATATGATGACTGATT	down	0.311918	-1.68076	0.401791	3.69575	1.15277	8.00166	0	3.08559	3.45831	0	0	9.5	0	1.5	4	0	0	low
697	hsa-mir-1273a-p5_1ss13AG	GCCTGGGCGACAGAGCAAGACT	up	1.45141	0.537452	0.401871	7.66951	11.1316	3.79026	14.0756	5.14266	11.6718	8.68437	13.0386	4.5	19.5	2.5	13.5	8.5	14.5	middle
698	hsa-miR-5695_R-1	ACTCCAAGAAGAATCTAGACA	up	3.04494	1.60641	0.402078	1.12304	3.41959	3.36912	0	0	0	3.06507	7.19369	4	0	0	0	3	8	low
699	PC-5p-58953_7	GTGGTTCCCGTGGCCGTGG	down	0.362495	-1.46397	0.402282	3.1801	1.15277	3.36912	0	6.17119	3.45831	0	0	4	0	3	4	0	0	low
700	hsa-miR-2115-3p	CATCAGAATTCATGGAGGCTAG	up	4.00789	2.00284	0.402819	1.4038	5.62628	4.2114	0	0	0	13.282	3.59684	5	0	0	0	13	4	middle
701	PC-3p-9035_98	AACCCTCCGTGTCCACCA	up	1.36899	0.453114	0.403202	13.2538	18.1444	9.26508	20.2111	10.2853	10.3749	22.4772	21.5811	11	28	5	12	22	24	middle
702	hsa-miR-144-5p_R-1	GGATATCATCATATACTGTAA	up	1.48679	0.572201	0.403507	1682.36	2501.31	1682.03	1198.95	2166.09	1341.83	2203.79	3958.33	1997	1661	1053	1552	2157	4402	middle
703	hsa-miR-23a-5p	GGGGTTCCTGGGGATGGGATTT	up	1.15217	0.204348	0.404265	18.4394	21.2453	19.3724	19.4893	16.4565	25.0728	22.4772	16.1858	23	27	8	29	22	18	middle
704	hsa-miR-548ax_R-1	AGAAGTAATTGCGGTTTTGCC	down	0.76911	-0.378738	0.404963	46.3784	35.6701	37.9026	49.806	51.4266	51.8747	17.3687	37.7669	45	69	25	60	17	42	middle
705	hsa-miR-98-3p_1ss22CT	CTATACAACTTACTACTTTCCT	down	0.728592	-0.456817	0.40706	57.9437	42.2173	41.2717	72.9044	59.6548	49.2809	15.3254	62.0455	49	101	29	57	15	69	middle
706	PC-5p-53206_8	CACCCACCAGGAGCCTGGCACTGT	down	0.44362	-1.1726	0.407311	4.54747	2.01735	2.52684	2.8873	8.22825	6.05205	0	0	3	4	4	7	0	0	low
707	hsa-miR-149-5p_R-2	TCTGGCTCCGTGTCTTCACTC	down	0.403269	-1.31019	0.407954	4.22254	1.70282	0	6.49643	6.17119	0	5.10846	0	0	9	3	0	5	0	low
708	cfa-miR-708	AAGGAGCTTACAATCTAGCTGGG	down	0.341869	-1.54849	0.409461	18.9864	6.49085	42.9563	5.77461	8.22825	2.59373	13.282	3.59684	51	8	4	3	13	4	middle
709	PC-5p-12912_63	CGTTCCCGTGGTCCCGTGA	up	43.0184	5.42688	0.409597	0.84228	36.2336	2.52684	0	0	104.614	4.08676	0	3	0	0	121	4	0	middle
710	hsa-miR-515-5p_R-3	TTCTCCAAAAGAAAGCACTTT	down	0.44766	-1.15953	0.410599	6.59249	2.95119	0	11.5492	8.22825	3.45831	0	5.39527	0	16	4	4	0	6	middle
711	hsa-mir-548ax-p5_2	CAAAAACCGTAATTACTTTTGT	down	0.78689	-0.345765	0.411035	95.3268	75.0118	94.7565	107.913	83.3111	112.395	46.9978	65.6424	112.5	149.5	40.5	130	46	73	middle
712	hsa-mir-548ax-p5_1	CAAAAACCGTAATTACTTT	down	0.78689	-0.345765	0.411035	95.3268	75.0118	94.7565	107.913	83.3111	112.395	46.9978	65.6424	112.5	149.5	40.5	130	46	73	middle
713	hsa-miR-29a-5p_R+1	ACTGATTTCTTTTGGTGTTCAGA	down	0.774428	-0.368797	0.411874	205.688	159.29	229.1	120.545	267.418	131.416	197.186	149.269	272	167	130	152	193	166	middle
714	hsa-miR-548aq-5p_L-1R+1_1ss13TA	AAAGTAATTGCAGTTTTTGCCA	down	0.311124	-1.68444	0.412774	1.38944	0.432289	0	1.08274	3.08559	1.29687	0	0	0	1.5	1.5	1.5	0	0	low
715	hsa-miR-548am-5p_L-1R+1_1ss13GA	AAAGTAATTGCAGTTTTTGCCA	down	0.311124	-1.68444	0.412774	1.38944	0.432289	0	1.08274	3.08559	1.29687	0	0	0	1.5	1.5	1.5	0	0	low
716	hsa-miR-4676-3p_R+1	CACTGTTTCACCACTGGCTCTTT	down	0.311124	-1.68444	0.412774	2.77889	0.864578	0	2.16548	6.17119	2.59373	0	0	0	3	3	3	0	0	low
717	hsa-miR-450a-1-3p	ATTGGGAACATTTTGCATGTAT	up	1.57636	0.656596	0.414585	4.17095	6.57491	6.73824	5.77461	0	3.45831	8.17353	8.0929	8	8	0	4	8	9	low
718	mmu-miR-30d-5p_L+2R+2	TCTGTAAACATCCCCGACTGGAAGCT	up	3.11307	1.63834	0.414861	5.10899	15.9046	4.2114	2.8873	8.22825	7.7812	3.06507	36.8676	5	4	4	9	3	41	middle
719	hsa-miR-548d-3p_R-1	CAAAAACCACAGTTTCTTTTG	up	1.8405	0.880099	0.415351	2.82738	5.20379	3.79026	4.69187	0	2.59373	3.57592	9.44171	4.5	6.5	0	3	3.5	10.5	low
720	hsa-miR-4772-3p_R-1	CCTGCAACTTTGCCTGATCAG	down	0.400105	-1.32155	0.41583	4.1203	1.64855	0	7.21826	5.14266	0	0	4.94566	0	10	2.5	0	0	5.5	low
721	mmu-miR-486a-5p_L+1	GTCCTGTACTGAGCTGCCCCGAG	up	2.40296	1.26481	0.416631	4.41943	10.6197	5.89596	3.24822	4.11413	0	10.7278	21.1315	7	4.5	2	0	10.5	23.5	middle
722	hsa-miR-25-5p_R+2	AGGCGGAGACTTGGGCAATTGCT	up	1.27734	0.353146	0.416646	17.4612	22.304	21.057	23.0984	8.22825	23.3436	18.3904	25.1779	25	32	4	27	18	28	middle
723	hsa-miR-29c-3p_R-1	TAGCACCATTTGAAATCGGTT	up	1.09066	0.125201	0.41702	9798.87	10687.2	10418.8	8242.53	10735.3	9578.01	11514.5	10969.2	12369.8	11419	5218.75	11078.2	11270	12198.8	high
724	PC-5p-13746_58	GATCCAGAGTTCTACAGT	down	0.579942	-0.786021	0.417467	42.2952	24.5287	32.0067	18.7675	76.1113	36.3123	18.3904	18.8834	38	26	37	42	18	21	middle
725	hsa-miR-200a-3p	TAACACTGTCTGGTAACGATGT	up	1.52303	0.606943	0.417981	159.868	243.483	142.345	121.267	215.992	220.467	394.884	115.099	169	168	105	255	386.5	128	middle
726	hsa-miR-331-3p_R-1	GCCCCTGGGCCTATCCTAGA	down	0.802896	-0.316715	0.418025	900.798	723.248	939.143	897.229	866.024	1048.73	447.501	673.509	1115	1243	421	1213	438	749	middle
727	mmu-miR-1839-3p_R-1	AGACCTACTTATCTACCAACAG	down	0.8643	-0.210396	0.419204	154.227	133.298	147.399	134.26	181.022	97.6973	143.037	159.16	175	186	88	113	140	177	middle
728	eca-miR-1543_L-2R+1_1ss4GA	GATCCTAGTCTGGGTGCAAACA	up	2.56631	1.3597	0.420801	1.26342	3.24233	3.79026	0	0	0	6.13015	3.59684	4.5	0	0	0	6	4	low
729	hsa-miR-548ar-3p_R-1	TAAAACTGCAGTTATTTTTG	up	2.90653	1.5393	0.420957	1.50975	4.38813	0	1.44365	3.08559	3.45831	9.70606	0	0	2	1.5	4	9.5	0	low
730	hsa-miR-151a-5p_1ss2CT	TTGAGGAGCTCACAGTCTAGT	up	2.43622	1.28465	0.421648	0.42114	1.02599	1.26342	0	0	1.72916	0	1.34882	1.5	0	0	2	0	1.5	low
731	PC-3p-47598_10	CGCCTGTCTCATTCTCTGCAGT	up	2.43622	1.28465	0.421648	0.84228	2.05198	2.52684	0	0	3.45831	0	2.69763	3	0	0	4	0	3	low
732	hsa-miR-548z_L-1_1ss12AG	AAAAACCGCAGTTACTTTTGCA	down	0.323586	-1.62778	0.421954	1.38944	0.449605	0	1.08274	3.08559	0	0	1.34882	0	1.5	1.5	0	0	1.5	low
733	PC-3p-63695_6	GGCTAAAACAGTCAGGATG	down	0.323586	-1.62778	0.421954	2.77889	0.899211	0	2.16548	6.17119	0	0	2.69763	0	3	3	0	0	3	low
734	hsa-let-7b-3p_1ss22CT	CTATACAACCTACTGCCTTCCT	up	1.23396	0.303292	0.42202	130.114	160.556	81.7012	152.305	156.337	113.26	177.774	190.633	97	211	76	131	174	212	middle
735	hsa-let-7c-3p	CTGTACAACCTTCTAGCTTTCC	up	inf	inf	0.42265	0	0.864578	0	0	0	2.59373	0	0	0	0	0	3	0	0	low
736	hsa-mir-19b-2-p5	AGTTTTGCAGGTTTGCATTT	down	-inf	-inf	0.42265	0.84228	0	2.52684	0	0	0	0	0	3	0	0	0	0	0	low
737	hsa-miR-28-3p_L-2R-1	CTAGATTGTGAGCTCCTGG	down	-inf	-inf	0.42265	0.360913	0	0	1.08274	0	0	0	0	0	1.5	0	0	0	0	low
738	hsa-miR-28-5p_R-2_1ss5AT	AAGGTGCTCACAGTCTATTG	up	inf	inf	0.42265	0	0.864578	0	0	0	2.59373	0	0	0	0	0	3	0	0	low
739	hsa-miR-28-3p_L-3R+2	TAGATTGTGAGCTCCTGGAGA	up	inf	inf	0.42265	0	0.432289	0	0	0	1.29687	0	0	0	0	0	1.5	0	0	low
740	hsa-miR-30c-2-3p_R-2	CTGGGAGAAGGCTGTTTACT	up	inf	inf	0.42265	0	0.864578	0	0	0	2.59373	0	0	0	0	0	3	0	0	low
741	hsa-miR-33b-3p_R-1	CAGTGCCTCGGCAGTGCAGCC	down	-inf	-inf	0.42265	0.721826	0	0	2.16548	0	0	0	0	0	3	0	0	0	0	low
742	hsa-miR-133a-5p	AGCTGGTAAAATGGAACCAAAT	down	-inf	-inf	0.42265	0.360913	0	0	1.08274	0	0	0	0	0	1.5	0	0	0	0	low
743	hsa-miR-135b-5p	TATGGCTTTTCATTCCTATGTGA	up	inf	inf	0.42265	0	0.864578	0	0	0	2.59373	0	0	0	0	0	3	0	0	low
744	hsa-miR-151a-3p_R-2_1ss19AT	CTAGACTGAAGCTCCTTGT	down	-inf	-inf	0.42265	0.721826	0	0	2.16548	0	0	0	0	0	3	0	0	0	0	low
745	hsa-miR-152-5p	AGGTTCTGTGATACACTCCGACT	down	-inf	-inf	0.42265	0.721826	0	0	2.16548	0	0	0	0	0	3	0	0	0	0	low
746	hsa-miR-194-3p_R-1	CCAGTGGGGCTGCTGTTATCT	up	inf	inf	0.42265	0	1.15277	0	0	0	3.45831	0	0	0	0	0	4	0	0	low
747	hsa-miR-195-3p_R+1	CCAATATTGGCTGTGCTGCTCCA	up	inf	inf	0.42265	0	0.864578	0	0	0	2.59373	0	0	0	0	0	3	0	0	low
748	hsa-miR-205-3p	GATTTCAGTGGAGTGAAGTTC	up	inf	inf	0.42265	0	1.02169	0	0	0	0	3.06507	0	0	0	0	0	3	0	low
749	hsa-miR-212-5p	ACCTTGGCTCTAGACTGCTTACT	up	inf	inf	0.42265	0	0.864578	0	0	0	2.59373	0	0	0	0	0	3	0	0	low
750	hsa-miR-216b-5p_R-2	AAATCTCTGCAGGCAAATGT	down	-inf	-inf	0.42265	0.84228	0	2.52684	0	0	0	0	0	3	0	0	0	0	0	low
751	mmu-miR-218-1-3p_R-4	AAACATGGTTCCGTCAAG	up	inf	inf	0.42265	0	1.02169	0	0	0	0	3.06507	0	0	0	0	0	3	0	low
752	hsa-miR-296-3p_1ss22CT	GAGGGTTGGGTGGAGGCTCTCT	up	inf	inf	0.42265	0	1.15277	0	0	0	3.45831	0	0	0	0	0	4	0	0	low
753	hsa-miR-323a-5p_R-1	AGGTGGTCCGTGGCGCGTTCG	down	-inf	-inf	0.42265	0.962434	0	0	2.8873	0	0	0	0	0	4	0	0	0	0	low
754	hsa-miR-345-5p_L-2R+1	TGACTCCTAGTCCAGGGCTCA	down	-inf	-inf	0.42265	0.721826	0	0	2.16548	0	0	0	0	0	3	0	0	0	0	low
755	hsa-miR-376c-3p_R-2	AACATAGAGGAAATTCCAC	down	-inf	-inf	0.42265	0.962434	0	0	2.8873	0	0	0	0	0	4	0	0	0	0	low
756	hsa-miR-378e_R-1	ACTGGACTTGGAGTCAGG	down	-inf	-inf	0.42265	0.601521	0	0	1.80456	0	0	0	0	0	2.5	0	0	0	0	low
757	hsa-miR-378a-3p_L-3	GGACTTGGAGTCAGAAGGC	down	-inf	-inf	0.42265	0.56152	0	1.68456	0	0	0	0	0	2	0	0	0	0	0	low
758	hsa-miR-378a-5p_R-3	CTCCTGACTCCAGGTCCTG	down	-inf	-inf	0.42265	0.601521	0	0	1.80456	0	0	0	0	0	2.5	0	0	0	0	low
759	hsa-miR-383-5p	AGATCAGAAGGTGATTGTGGCT	up	inf	inf	0.42265	0	1.02169	0	0	0	0	3.06507	0	0	0	0	0	3	0	low
760	hsa-miR-412-3p_L-1R-1_1ss22GT	CTTCACCTGGTCCACTAGCCT	down	-inf	-inf	0.42265	0.721826	0	0	2.16548	0	0	0	0	0	3	0	0	0	0	low
761	hsa-miR-432-3p	CTGGATGGCTCCTCCATGTCT	up	inf	inf	0.42265	0	2.04338	0	0	0	0	6.13015	0	0	0	0	0	6	0	low
762	hsa-miR-432-3p_L+1	ACTGGATGGCTCCTCCATGTCT	down	-inf	-inf	0.42265	1.20304	0	0	3.60913	0	0	0	0	0	5	0	0	0	0	low
763	hsa-miR-433-5p	TACGGTGAGCCTGTCATTATTC	down	-inf	-inf	0.42265	0.721826	0	0	2.16548	0	0	0	0	0	3	0	0	0	0	low
764	hsa-miR-483-5p_R-2_1ss20GA	AAGACGGGAGGAAAGAAGGA	down	-inf	-inf	0.42265	1.20304	0	0	3.60913	0	0	0	0	0	5	0	0	0	0	low
765	hsa-miR-483-3p_L-1R-1	CACTCCTCTCCTCCCGTCT	up	inf	inf	0.42265	0	0.432289	0	0	0	1.29687	0	0	0	0	0	1.5	0	0	low
766	hsa-miR-483-3p_R-2	TCACTCCTCTCCTCCCGTC	up	inf	inf	0.42265	0	0.432289	0	0	0	1.29687	0	0	0	0	0	1.5	0	0	low
767	hsa-miR-487b-5p	GTGGTTATCCCTGTCCTGTTCG	down	-inf	-inf	0.42265	1.12304	0	3.36912	0	0	0	0	0	4	0	0	0	0	0	low
768	hsa-miR-488-3p_R+1	TTGAAAGGCTATTTCTTGGTCT	up	inf	inf	0.42265	0	1.02169	0	0	0	0	3.06507	0	0	0	0	0	3	0	low
769	hsa-miR-493-5p_R-3	TTGTACATGGTAGGCTTTC	up	inf	inf	0.42265	0	0.432289	0	0	0	1.29687	0	0	0	0	0	1.5	0	0	low
770	hsa-miR-500b-3p_L+2R-1	GTGCACCCAGGCAAGGATTCT	up	inf	inf	0.42265	0	0.864578	0	0	0	2.59373	0	0	0	0	0	3	0	0	low
771	hsa-miR-508-3p_R-4	TGATTGTAGCCTTTTGGAG	up	inf	inf	0.42265	0	1.02169	0	0	0	0	3.06507	0	0	0	0	0	3	0	low
772	hsa-miR-510-5p_R-1	TACTCAGGAGAGTGGCAATCA	up	inf	inf	0.42265	0	1.02169	0	0	0	0	3.06507	0	0	0	0	0	3	0	low
773	hsa-miR-513c-5p_R-2	TTCTCAAGGAGGTGTCGTTT	down	-inf	-inf	0.42265	0.721826	0	0	2.16548	0	0	0	0	0	3	0	0	0	0	low
774	hsa-miR-519b-3p_R+1	AAAGTGCATCCTTTTAGAGGTTT	down	-inf	-inf	0.42265	0.962434	0	0	2.8873	0	0	0	0	0	4	0	0	0	0	low
775	hsa-miR-522-3p	AAAATGGTTCCCTTTAGAGTGT	down	-inf	-inf	0.42265	0.962434	0	0	2.8873	0	0	0	0	0	4	0	0	0	0	low
776	hsa-miR-519c-3p	AAAGTGCATCTTTTTAGAGGAT	down	-inf	-inf	0.42265	0.721826	0	0	2.16548	0	0	0	0	0	3	0	0	0	0	low
777	hsa-miR-518b	CAAAGCGCTCCCCTTTAGAGGT	down	-inf	-inf	0.42265	0.721826	0	0	2.16548	0	0	0	0	0	3	0	0	0	0	low
778	hsa-miR-519e-5p_R-2	TTCTCCAAAAGGGAGCACTT	up	inf	inf	0.42265	0	1.02169	0	0	0	0	3.06507	0	0	0	0	0	3	0	low
779	hsa-mir-544b-p5_1ss16TG	AAAATGCAGAATCCAGTTC	down	-inf	-inf	0.42265	0.481217	0	0	1.44365	0	0	0	0	0	2	0	0	0	0	low
780	hsa-miR-544a_L-4	TGCATTTTTAGCAAGTTC	up	inf	inf	0.42265	0	0.432289	0	0	0	1.29687	0	0	0	0	0	1.5	0	0	low
781	hsa-miR-545-5p_L-1	CAGTAAATGTTTATTAGATGA	up	inf	inf	0.42265	0	0.510846	0	0	0	0	1.53254	0	0	0	0	0	1.5	0	low
782	hsa-miR-545-3p_L+1R-2_1ss21TG	ATCAGCAAACATTTATTGTGG	down	-inf	-inf	0.42265	1.20304	0	0	3.60913	0	0	0	0	0	5	0	0	0	0	low
783	hsa-miR-545-5p_R-3	TCAGTAAATGTTTATTAGA	down	-inf	-inf	0.42265	0.42114	0	1.26342	0	0	0	0	0	1.5	0	0	0	0	0	low
784	hsa-miR-548ac_L-2R-1	AAAACCGGCAATTACTTTT	up	inf	inf	0.42265	0	0.681127	0	0	0	0	2.04338	0	0	0	0	0	2	0	low
785	hsa-mir-548a-1-p5	AAAAGTAATTGTGATTTT	up	inf	inf	0.42265	0	0.432289	0	0	0	1.29687	0	0	0	0	0	1.5	0	0	low
786	hsa-miR-548at-5p_R-2_1ss19GT	AAAAGTTATTGCGGTTTTTG	down	-inf	-inf	0.42265	0.240609	0	0	0.721826	0	0	0	0	0	1	0	0	0	0	low
787	hsa-miR-548ae-5p_R-1_1ss6TC	AAAAGCAATTGTGGTTTTT	up	inf	inf	0.42265	0	0.864578	0	0	0	2.59373	0	0	0	0	0	3	0	0	low
788	hsa-mir-548h-2-p3	TTTGCACCAACCTAATATAA	down	-inf	-inf	0.42265	0.360913	0	0	1.08274	0	0	0	0	0	1.5	0	0	0	0	low
789	hsa-mir-548z-p3_1ss9AG	CCGCAATTGCTTTTGCACCAA	down	-inf	-inf	0.42265	0.360913	0	0	1.08274	0	0	0	0	0	1.5	0	0	0	0	low
790	hsa-miR-548f-5p_L-2R+2_1ss14AG	CAAAAGTAATCGCAGTTTTTGC	up	inf	inf	0.42265	0	1.15277	0	0	0	3.45831	0	0	0	0	0	4	0	0	low
791	hsa-miR-548aq-5p_R-2_1ss20GT	GAAAGTAATTGCTGTTTTTT	up	inf	inf	0.42265	0	0.510846	0	0	0	0	1.53254	0	0	0	0	0	1.5	0	low
792	hsa-miR-548c-3p_R-3_1ss9TG	CAAAAATCGCAATTACTTT	down	-inf	-inf	0.42265	0.42114	0	1.26342	0	0	0	0	0	1.5	0	0	0	0	0	low
793	hsa-miR-548ae-5p_R+2_1	AAAAGTAATTGTGGTTTTTGCA	down	-inf	-inf	0.42265	0.98266	0	2.94798	0	0	0	0	0	3.5	0	0	0	0	0	low
794	hsa-miR-548z_R-4_1ss7CT	CAAAAATCGCAATTACTTT	down	-inf	-inf	0.42265	0.42114	0	1.26342	0	0	0	0	0	1.5	0	0	0	0	0	low
795	hsa-mir-548c-p3	TTGGTGCAAAAGTAATTGCGGT	down	-inf	-inf	0.42265	0.360913	0	0	1.08274	0	0	0	0	0	1.5	0	0	0	0	low
796	hsa-miR-548e-5p_L-2R-1_1ss11CT	AAAGCAATTGCGGTTTTTG	up	inf	inf	0.42265	0	0.510846	0	0	0	0	1.53254	0	0	0	0	0	1.5	0	low
797	hsa-mir-548n-p3_1ss9AG	CCGCAATTGCTTTTGCACCAA	down	-inf	-inf	0.42265	0.360913	0	0	1.08274	0	0	0	0	0	1.5	0	0	0	0	low
798	hsa-miR-548aq-5p	GAAAGTAATTGCTGTTTTTGCC	up	inf	inf	0.42265	0	1.36225	0	0	0	0	4.08676	0	0	0	0	0	4	0	low
799	hsa-mir-548ad-p5	GGTGCAAAAGTAATTGTGGTTT	up	inf	inf	0.42265	0	0.851409	0	0	0	0	2.55423	0	0	0	0	0	2.5	0	low
800	hsa-mir-548ad-p3_1ss9GA	GTGCAAAAATAATTGTGGTTTT	down	-inf	-inf	0.42265	0.42114	0	1.26342	0	0	0	0	0	1.5	0	0	0	0	0	low
801	hsa-miR-548ae-5p_R+1_1ss10TC	AAAAGTAATCGTGGTTTTTGC	down	-inf	-inf	0.42265	0.360913	0	0	1.08274	0	0	0	0	0	1.5	0	0	0	0	low
802	hsa-miR-548aq-3p_L+2R-3	TGCAAAAACTGCAATTACTTT	down	-inf	-inf	0.42265	0.360913	0	0	1.08274	0	0	0	0	0	1.5	0	0	0	0	low
803	hsa-mir-548ah-p5_1ss9GA	CAAAAACTACAGTTACTTTTG	down	-inf	-inf	0.42265	0.42114	0	1.26342	0	0	0	0	0	1.5	0	0	0	0	0	low
804	hsa-mir-548aw-p3_1ss22TC	AAAACCGCGATGACTTTTGCAC	down	-inf	-inf	0.42265	1.12304	0	3.36912	0	0	0	0	0	4	0	0	0	0	0	low
805	hsa-miR-548ae-5p_R+2_2	AAAAGTAATTGTGGTTTTTGCC	down	-inf	-inf	0.42265	0.98266	0	2.94798	0	0	0	0	0	3.5	0	0	0	0	0	low
806	hsa-mir-548h-2-p5	TTTGCACCAACCTAATATAA	down	-inf	-inf	0.42265	0.360913	0	0	1.08274	0	0	0	0	0	1.5	0	0	0	0	low
807	hsa-miR-548z_R-4_1ss12AG	CAAAAACCGCAGTTACTTT	down	-inf	-inf	0.42265	0.481217	0	0	1.44365	0	0	0	0	0	2	0	0	0	0	low
808	hsa-miR-548s_L+1R-3	AATGGCCAAAACTGCAGTTAT	up	inf	inf	0.42265	0	1.02169	0	0	0	0	3.06507	0	0	0	0	0	3	0	low
809	hsa-miR-548b-5p_R-2	AAAAGTAATTGTGGTTTTGG	down	-inf	-inf	0.42265	0.84228	0	2.52684	0	0	0	0	0	3	0	0	0	0	0	low
810	hsa-miR-552-5p_L+1	TGTTTAACCTTTTGCCTGTTGG	down	-inf	-inf	0.42265	1.92487	0	0	5.77461	0	0	0	0	0	8	0	0	0	0	low
811	hsa-miR-552-3p	AACAGGTGACTGGTTAGACAA	down	-inf	-inf	0.42265	0.721826	0	0	2.16548	0	0	0	0	0	3	0	0	0	0	low
812	hsa-mir-558-p5	GTGTGTGTGTGTGTGTGTGG	down	-inf	-inf	0.42265	0.360913	0	0	1.08274	0	0	0	0	0	1.5	0	0	0	0	low
813	hsa-mir-558-p3	GTGTGTGTGTGTGTGTGTGG	down	-inf	-inf	0.42265	0.360913	0	0	1.08274	0	0	0	0	0	1.5	0	0	0	0	low
814	hsa-mir-1273d-p3	CAGTGAGCCAAGATCGTGCCAC	down	-inf	-inf	0.42265	0.84228	0	2.52684	0	0	0	0	0	3	0	0	0	0	0	low
815	hsa-mir-566-p5_1ss5AG	CCCAGCTACTCAGGAGGC	down	-inf	-inf	0.42265	0.962434	0	0	2.8873	0	0	0	0	0	4	0	0	0	0	low
816	hsa-mir-566-p3_1ss12AG	CCCGGGAGGCGGAGGTTGCAGT	up	inf	inf	0.42265	0	0.510846	0	0	0	0	1.53254	0	0	0	0	0	1.5	0	low
817	hsa-miR-574-5p_R-1_1ss22GT	TGAGTGTGTGTGTGTGAGTGTT	down	-inf	-inf	0.42265	1.12304	0	3.36912	0	0	0	0	0	4	0	0	0	0	0	low
818	hsa-miR-574-5p_L-1R-2	GAGTGTGTGTGTGTGAGTGT	up	inf	inf	0.42265	0	0.510846	0	0	0	0	1.53254	0	0	0	0	0	1.5	0	low
819	hsa-miR-584-5p_R-1_1ss4TG	TTAGGGTTTGCCTGGGACTGA	up	inf	inf	0.42265	0	4.0347	0	0	0	12.1041	0	0	0	0	0	14	0	0	middle
820	hsa-miR-592	TTGTGTCAATATGCGATGATGT	up	inf	inf	0.42265	0	0.864578	0	0	0	2.59373	0	0	0	0	0	3	0	0	low
821	hsa-miR-605-5p_1ss23TA	TAAATCCCATGGTGCCTTCTCCA	down	-inf	-inf	0.42265	2.8873	0	0	8.66191	0	0	0	0	0	12	0	0	0	0	low
822	hsa-miR-610	TGAGCTAAATGTGTGCTGGGA	down	-inf	-inf	0.42265	1.12304	0	3.36912	0	0	0	0	0	4	0	0	0	0	0	low
823	hsa-miR-615-3p	TCCGAGCCTGGGTCTCCCTCTT	up	inf	inf	0.42265	0	1.15277	0	0	0	3.45831	0	0	0	0	0	4	0	0	low
824	hsa-miR-617_L+2R-1_1ss23GT	CTAGACTTCCCATTTGAAGGTGT	down	-inf	-inf	0.42265	0.721826	0	0	2.16548	0	0	0	0	0	3	0	0	0	0	low
825	hsa-miR-619-5p_1ss6GA	GCTGGAATTACAGGCATGAGCC	down	-inf	-inf	0.42265	0.360913	0	0	1.08274	0	0	0	0	0	1.5	0	0	0	0	low
826	hsa-mir-619-p5_1ss2AG	AGTGCTGGGATTACAGGC	up	inf	inf	0.42265	0	1.00867	0	0	0	3.02602	0	0	0	0	0	3.5	0	0	low
827	hsa-mir-619-p5_1ss13GA	CCCAAAATGCTGAGATTAC	down	-inf	-inf	0.42265	0.360913	0	0	1.08274	0	0	0	0	0	1.5	0	0	0	0	low
828	hsa-mir-619-p3_1ss13GA	CCCAAAATGCTGAGATTAC	down	-inf	-inf	0.42265	0.360913	0	0	1.08274	0	0	0	0	0	1.5	0	0	0	0	low
829	hsa-miR-619-5p_1ss16AG	GCTGGGATTACAGGCGTGAGCC	up	inf	inf	0.42265	0	0.510846	0	0	0	0	1.53254	0	0	0	0	0	1.5	0	low
830	hsa-miR-642b-3p_R-3	AGACACATTTGGAGAGGGA	up	inf	inf	0.42265	0	0.681127	0	0	0	0	2.04338	0	0	0	0	0	2	0	low
831	hsa-miR-659-5p_L-1	GGACCTTCCCTGAACCAAGGA	up	inf	inf	0.42265	0	0.864578	0	0	0	2.59373	0	0	0	0	0	3	0	0	low
832	hsa-miR-664b-5p_R-1	TGGGCTAAGGGAGATGATTGGGT	down	-inf	-inf	0.42265	0.84228	0	2.52684	0	0	0	0	0	3	0	0	0	0	0	low
833	hsa-miR-668-3p_R-2	TGTCACTCGGCTCGGCCCACT	up	inf	inf	0.42265	0	1.02169	0	0	0	0	3.06507	0	0	0	0	0	3	0	low
834	hsa-miR-676-3p_R-1	CTGTCCTAAGGTTGTTGAGT	up	inf	inf	0.42265	0	1.02169	0	0	0	0	3.06507	0	0	0	0	0	3	0	low
835	hsa-miR-708-5p_R-3	AAGGAGCTTACAATCTAGCT	down	-inf	-inf	0.42265	0.42114	0	1.26342	0	0	0	0	0	1.5	0	0	0	0	0	low
836	hsa-mir-765-p3_1ss20GA	TCTGGAGGAGAAGGAAGGTA	down	-inf	-inf	0.42265	0.721826	0	0	2.16548	0	0	0	0	0	3	0	0	0	0	low
837	hsa-miR-874-5p_R-2	CGGCCCCACGCACCAGGGTAA	down	-inf	-inf	0.42265	0.962434	0	0	2.8873	0	0	0	0	0	4	0	0	0	0	low
838	hsa-miR-876-5p_R-1	TGGATTTCTTTGTGAATCACC	down	-inf	-inf	0.42265	1.20304	0	0	3.60913	0	0	0	0	0	5	0	0	0	0	low
839	hsa-miR-876-3p_R-1	TGGTGGTTTACAAAGTAATTC	down	-inf	-inf	0.42265	0.721826	0	0	2.16548	0	0	0	0	0	3	0	0	0	0	low
840	hsa-miR-889-5p	AATGGCTGTCCGTAGTATGGTC	down	-inf	-inf	0.42265	0.721826	0	0	2.16548	0	0	0	0	0	3	0	0	0	0	low
841	hsa-miR-933_1ss22CT	TGTGCGCAGGGAGACCTCTCCT	up	inf	inf	0.42265	0	0.864578	0	0	0	2.59373	0	0	0	0	0	3	0	0	low
842	hsa-miR-938	TGCCCTTAAAGGTGAACCCAGT	up	inf	inf	0.42265	0	0.864578	0	0	0	2.59373	0	0	0	0	0	3	0	0	low
843	hsa-mir-1179-p3	CAACCAATAAGAGGATGCCATT	down	-inf	-inf	0.42265	0.721826	0	0	2.16548	0	0	0	0	0	3	0	0	0	0	low
844	hsa-miR-1224-5p_R+2	GTGAGGACTCGGGAGGTGGAG	up	inf	inf	0.42265	0	1.70282	0	0	0	0	5.10846	0	0	0	0	0	5	0	low
845	hsa-miR-1233-5p_R+1	AGTGGGAGGCCAGGGCACGGCAA	down	-inf	-inf	0.42265	0.721826	0	0	2.16548	0	0	0	0	0	3	0	0	0	0	low
846	hsa-miR-1246_L+1_1ss6GA	AAATGAATTTTTGGAGCAGG	up	inf	inf	0.42265	0	3.06507	0	0	0	0	9.19522	0	0	0	0	0	9	0	low
847	hsa-miR-1255a	AGGATGAGCAAAGAAAGTAGATT	down	-inf	-inf	0.42265	0.721826	0	0	2.16548	0	0	0	0	0	3	0	0	0	0	low
848	hsa-mir-1256-p5	AAAGAGAAGTCAATGCATGA	up	inf	inf	0.42265	0	0.851409	0	0	0	0	2.55423	0	0	0	0	0	2.5	0	low
849	hsa-mir-1256-p3	AAAGAGAAGTCAATGCATGA	up	inf	inf	0.42265	0	0.851409	0	0	0	0	2.55423	0	0	0	0	0	2.5	0	low
850	hsa-miR-1264_R-1	CAAGTCTTATTTGAGCACCTGT	down	-inf	-inf	0.42265	0.84228	0	2.52684	0	0	0	0	0	3	0	0	0	0	0	low
851	hsa-miR-1271-3p_R-2	AGTGCCTGCTATGTGCCAGG	up	inf	inf	0.42265	0	0.510846	0	0	0	0	1.53254	0	0	0	0	0	1.5	0	low
852	hsa-miR-1271-5p_R-3	CTTGGCACCTAGCAAGCAC	down	-inf	-inf	0.42265	0.42114	0	1.26342	0	0	0	0	0	1.5	0	0	0	0	0	low
853	hsa-mir-1273a-p5_1ss12AG	TGCAGTGAGCCGAGATTGCGCC	down	-inf	-inf	0.42265	0.481217	0	0	1.44365	0	0	0	0	0	2	0	0	0	0	low
854	hsa-mir-1273a-p5_1ss21GA	CACTGCACTCCAGCCTGGGCAA	down	-inf	-inf	0.42265	0.84213	0	0	2.52639	0	0	0	0	0	3.5	0	0	0	0	low
855	hsa-miR-1273g-3p_L-2R+1	CACTGCACTCCAGCCTGAGC	down	-inf	-inf	0.42265	0.360913	0	0	1.08274	0	0	0	0	0	1.5	0	0	0	0	low
856	hsa-mir-1273a-p3_1ss12CT	TGCACTCCAGCTTGGGCGACA	down	-inf	-inf	0.42265	0.360913	0	0	1.08274	0	0	0	0	0	1.5	0	0	0	0	low
857	hsa-mir-1273e-p5_1ss19TC	GCCGAGATCGAGCCACTGC	down	-inf	-inf	0.42265	0.360913	0	0	1.08274	0	0	0	0	0	1.5	0	0	0	0	low
858	hsa-mir-1273a-p5_1ss23AG	CTGCACTCCAGCCTGGGCGACAG	down	-inf	-inf	0.42265	0.481217	0	0	1.44365	0	0	0	0	0	2	0	0	0	0	low
859	hsa-miR-1273g-3p_L+1R-4	CACCACTGCACTCCAGCC	down	-inf	-inf	0.42265	0.360913	0	0	1.08274	0	0	0	0	0	1.5	0	0	0	0	low
860	hsa-mir-1273a-p5_2	GCCACTGCACTCCAGCCTGGG	down	-inf	-inf	0.42265	0.721826	0	0	2.16548	0	0	0	0	0	3	0	0	0	0	low
861	hsa-mir-1273f-p5	GGAGGTTGCAGTGAGCTGAGAT	down	-inf	-inf	0.42265	0.360913	0	0	1.08274	0	0	0	0	0	1.5	0	0	0	0	low
862	hsa-mir-1273a-p5_1	ACTGCACTCCAGCCTGGGCGA	down	-inf	-inf	0.42265	0.721826	0	0	2.16548	0	0	0	0	0	3	0	0	0	0	low
863	hsa-mir-1273a-p3_1ss21GA	CACTGCACTCCAGCCTGGGCAA	down	-inf	-inf	0.42265	0.84213	0	0	2.52639	0	0	0	0	0	3.5	0	0	0	0	low
864	hsa-miR-1277-3p_L-1R-1	ACGTAGATATATATGTATTT	down	-inf	-inf	0.42265	0.42114	0	1.26342	0	0	0	0	0	1.5	0	0	0	0	0	low
865	hsa-miR-1277-3p_R-1_1ss21TA	TACGTAGATATATATGTATTA	down	-inf	-inf	0.42265	0.962434	0	0	2.8873	0	0	0	0	0	4	0	0	0	0	low
866	hsa-miR-1277-5p_L-3_1ss8TA	TATAAATATATATGTACGTAT	up	inf	inf	0.42265	0	1.44096	0	0	0	4.32289	0	0	0	0	0	5	0	0	low
867	hsa-miR-1277-5p_L-3_1ss24TG	TATATATATATATGTACGTAG	up	inf	inf	0.42265	0	0.864578	0	0	0	2.59373	0	0	0	0	0	3	0	0	low
868	hsa-miR-1277-5p_L-3_1ss8TG	TATAGATATATATGTACGTAT	up	inf	inf	0.42265	0	0.432289	0	0	0	1.29687	0	0	0	0	0	1.5	0	0	low
869	hsa-mir-1277-p5	TATATATATATATGTACGTATGTGT	down	-inf	-inf	0.42265	0.962434	0	0	2.8873	0	0	0	0	0	4	0	0	0	0	low
870	hsa-mir-1285-1-p3_1ss6TC	TCACTCTGTTGCCCAGGC	down	-inf	-inf	0.42265	0.962434	0	0	2.8873	0	0	0	0	0	4	0	0	0	0	low
871	hsa-mir-1285-1-p5	CCAGGCTGGTCTCAAACTCCTG	down	-inf	-inf	0.42265	0.360913	0	0	1.08274	0	0	0	0	0	1.5	0	0	0	0	low
872	hsa-miR-1285-5p_1ss21GA	GATCTCACTTTGTTGCCCAGA	up	inf	inf	0.42265	0	0.851409	0	0	0	0	2.55423	0	0	0	0	0	2.5	0	low
873	hsa-mir-1285-1-p3_1ss7TC	CTCACTCTGTTGCCCAGGC	down	-inf	-inf	0.42265	0.360913	0	0	1.08274	0	0	0	0	0	1.5	0	0	0	0	low
874	hsa-miR-1298-5p_R-1	TTCATTCGGCTGTCCAGATGT	down	-inf	-inf	0.42265	0.84228	0	2.52684	0	0	0	0	0	3	0	0	0	0	0	low
875	hsa-miR-1323_R-2	TCAAAACTGAGGGGCATTTT	up	inf	inf	0.42265	0	1.02169	0	0	0	0	3.06507	0	0	0	0	0	3	0	low
876	hsa-mir-1972-1-p3_1ss4AC	GCCCGGCACAGTGGCTCATGC	down	-inf	-inf	0.42265	0.360913	0	0	1.08274	0	0	0	0	0	1.5	0	0	0	0	low
877	hsa-mir-1972-1-p5_1ss4AC	GCCCGGCACAGTGGCTCATGC	down	-inf	-inf	0.42265	0.360913	0	0	1.08274	0	0	0	0	0	1.5	0	0	0	0	low
878	hsa-miR-2115-5p_R-2	AGCTTCCATGACTCCTGATG	up	inf	inf	0.42265	0	1.36225	0	0	0	0	4.08676	0	0	0	0	0	4	0	low
879	hsa-miR-3120-5p_R-1	CCTGTCTGTGCCTGCTGTAC	down	-inf	-inf	0.42265	0.721826	0	0	2.16548	0	0	0	0	0	3	0	0	0	0	low
880	hsa-mir-3138-p5_1ss22GT	CTTCCCCCACCTCACTGCCCGT	down	-inf	-inf	0.42265	1.20304	0	0	3.60913	0	0	0	0	0	5	0	0	0	0	low
881	hsa-miR-3150a-5p	CAACCTCGACGATCTCCTCAGC	down	-inf	-inf	0.42265	0.962434	0	0	2.8873	0	0	0	0	0	4	0	0	0	0	low
882	hsa-miR-3154	CAGAAGGGGAGTTGGGAGCAGA	up	inf	inf	0.42265	0	2.72451	0	0	0	0	8.17353	0	0	0	0	0	8	0	low
883	hsa-miR-3155a_R-1	CCAGGCTCTGCAGTGGGAAC	down	-inf	-inf	0.42265	0.84228	0	2.52684	0	0	0	0	0	3	0	0	0	0	0	low
884	hsa-miR-3157-3p	CTGCCCTAGTCTAGCTGAAGCT	down	-inf	-inf	0.42265	1.96532	0	5.89596	0	0	0	0	0	7	0	0	0	0	0	low
885	hsa-mir-3159-p3_1ss10CT	AGTGGCTCATGCCTGTAATCC	down	-inf	-inf	0.42265	0.360913	0	0	1.08274	0	0	0	0	0	1.5	0	0	0	0	low
886	hsa-mir-3159-p3_1ss3CT	CATGCCTGTAATCCCAGC	up	inf	inf	0.42265	0	0.510846	0	0	0	0	1.53254	0	0	0	0	0	1.5	0	low
887	hsa-miR-3163	TATAAAATGAGGGCAGTAAGAC	up	inf	inf	0.42265	0	1.02169	0	0	0	0	3.06507	0	0	0	0	0	3	0	low
888	hsa-miR-3164	TGTGACTTTAAGGGAAATGGCG	up	inf	inf	0.42265	0	1.36225	0	0	0	0	4.08676	0	0	0	0	0	4	0	low
889	hsa-miR-3174_R-1	TAGTGAGTTAGAGATGCAGAGC	down	-inf	-inf	0.42265	1.68456	0	5.05368	0	0	0	0	0	6	0	0	0	0	0	low
890	hsa-mir-3178-p3_1ss21AT	TCTCCCGTGCCCACGCCCCAT	up	inf	inf	0.42265	0	1.02169	0	0	0	0	3.06507	0	0	0	0	0	3	0	low
891	hsa-miR-3194-3p_L-1	GCTCTGCTGCTCACTGGCAGT	down	-inf	-inf	0.42265	0.42114	0	1.26342	0	0	0	0	0	1.5	0	0	0	0	0	low
892	hsa-mir-3656-p3_1ss17AC	CGGGTGCGGGGGTGGGCGG	up	inf	inf	0.42265	0	1.72916	0	0	0	5.18747	0	0	0	0	0	6	0	0	low
893	hsa-miR-3667-3p	ACCTTCCTCTCCATGGGTCTTT	down	-inf	-inf	0.42265	3.08836	0	9.26508	0	0	0	0	0	11	0	0	0	0	0	low
894	hsa-miR-3677-5p_R+1	CAGTGGCCAGAGCCCTGCAGTGT	down	-inf	-inf	0.42265	0.962434	0	0	2.8873	0	0	0	0	0	4	0	0	0	0	low
895	hsa-miR-3680-5p_R-1	GACTCACTCACAGGATTGTGC	up	inf	inf	0.42265	0	0.864578	0	0	0	2.59373	0	0	0	0	0	3	0	0	low
896	hsa-miR-3913-3p_1ss22AT	AGACATCAAGATCAGTCCCAAT	up	inf	inf	0.42265	0	0.681127	0	0	0	0	2.04338	0	0	0	0	0	2	0	low
897	hsa-miR-3934-5p	TCAGGTGTGGAAACTGAGGCAG	down	-inf	-inf	0.42265	1.12304	0	3.36912	0	0	0	0	0	4	0	0	0	0	0	low
898	hsa-miR-3942-3p_R-1	TTTCAGATAACAGTATTACA	down	-inf	-inf	0.42265	1.12304	0	3.36912	0	0	0	0	0	4	0	0	0	0	0	low
899	hsa-miR-3944-5p	TGTGCAGCAGGCCAACCGAGA	up	inf	inf	0.42265	0	1.02169	0	0	0	0	3.06507	0	0	0	0	0	3	0	low
900	hsa-mir-3960-p3_1ss17AT	GCGGCGGCGGCGGCGGTGGCG	up	inf	inf	0.42265	0	1.02169	0	0	0	0	3.06507	0	0	0	0	0	3	0	low
901	hsa-mir-3960-p5_1ss16AT	CGGCGGCGGCGGCGGTGG	down	-inf	-inf	0.42265	0.360913	0	0	1.08274	0	0	0	0	0	1.5	0	0	0	0	low
902	hsa-mir-3960-p3_1ss16AT	CGGCGGCGGCGGCGGTGG	down	-inf	-inf	0.42265	0.360913	0	0	1.08274	0	0	0	0	0	1.5	0	0	0	0	low
903	hsa-miR-4286_R+1_1ss8TC	ACCCCACCCCTGGTACCA	up	inf	inf	0.42265	0	1.58506	0	0	0	4.75518	0	0	0	0	0	5.5	0	0	low
904	hsa-miR-4286_R+2_1ss5CT	ACCCTACTCCTGGTACCAT	up	inf	inf	0.42265	0	0.432289	0	0	0	1.29687	0	0	0	0	0	1.5	0	0	low
905	hsa-miR-4286_R+2_1ss9CT	ACCCCACTTCTGGTACCAT	down	-inf	-inf	0.42265	0.601521	0	0	1.80456	0	0	0	0	0	2.5	0	0	0	0	low
906	hsa-miR-4323	CAGCCCCACAGCCTCAGA	down	-inf	-inf	0.42265	0.962434	0	0	2.8873	0	0	0	0	0	4	0	0	0	0	low
907	hsa-miR-4433b-5p_L-1_1ss21TA	TGTCCCACCCCCACTCCTGA	up	inf	inf	0.42265	0	1.15277	0	0	0	3.45831	0	0	0	0	0	4	0	0	low
908	hsa-miR-4433b-5p_R-1_1ss20GA	ATGTCCCACCCCCACTCCTA	down	-inf	-inf	0.42265	0.42114	0	1.26342	0	0	0	0	0	1.5	0	0	0	0	0	low
909	hsa-miR-4433b-5p_R-1_1ss19TG	ATGTCCCACCCCCACTCCGG	up	inf	inf	0.42265	0	0.432289	0	0	0	1.29687	0	0	0	0	0	1.5	0	0	low
910	hsa-mir-4433b-p3	TCCCACCCCCACTCCTGTTT	up	inf	inf	0.42265	0	0.432289	0	0	0	1.29687	0	0	0	0	0	1.5	0	0	low
911	hsa-miR-4433b-5p_L-1R-1_1ss20GA	TGTCCCACCCCCACTCCTA	down	-inf	-inf	0.42265	0.360913	0	0	1.08274	0	0	0	0	0	1.5	0	0	0	0	low
912	hsa-miR-4466_R+2	GGGTGCGGGCCGGCGGGGTC	up	inf	inf	0.42265	0	0.432289	0	0	0	1.29687	0	0	0	0	0	1.5	0	0	low
913	hsa-miR-4536-3p_L+2R-1	TATCGTGCATATATCTACCACA	down	-inf	-inf	0.42265	0.42114	0	1.26342	0	0	0	0	0	1.5	0	0	0	0	0	low
914	hsa-miR-4645-5p_R+2	ACCAGGCAAGAAATATTGTCT	up	inf	inf	0.42265	0	0.864578	0	0	0	2.59373	0	0	0	0	0	3	0	0	low
915	hsa-miR-4661-5p_R-1	AACTAGCTCTGTGGATCCTGA	up	inf	inf	0.42265	0	0.864578	0	0	0	2.59373	0	0	0	0	0	3	0	0	low
916	hsa-miR-4664-3p_R+1	CTTCCGGTCTGTGAGCCCCGTCT	down	-inf	-inf	0.42265	0.84228	0	2.52684	0	0	0	0	0	3	0	0	0	0	0	low
917	hsa-miR-4672	TTACACAGCTGGACAGAGGCA	down	-inf	-inf	0.42265	0.962434	0	0	2.8873	0	0	0	0	0	4	0	0	0	0	low
918	hsa-miR-4701-3p_L-1R+4	TGGGTGATGGGTGTGGTGTCCAC	down	-inf	-inf	0.42265	0.721826	0	0	2.16548	0	0	0	0	0	3	0	0	0	0	low
919	hsa-miR-4707-3p	AGCCCGCCCCAGCCGAGGTTCT	up	inf	inf	0.42265	0	5.44902	0	0	0	0	16.3471	0	0	0	0	0	16	0	middle
920	hsa-miR-4714-3p	CCAACCTAGGTGGTCAGAGTTG	up	inf	inf	0.42265	0	2.72451	0	0	0	0	8.17353	0	0	0	0	0	8	0	low
921	hsa-mir-4724-p3_1ss23GT	AAATGAAGTACCTTCTGGTTCAT	up	inf	inf	0.42265	0	0.864578	0	0	0	2.59373	0	0	0	0	0	3	0	0	low
922	hsa-miR-4755-3p_R-1	AGCCAGGCTCTGAAGGGAAAG	down	-inf	-inf	0.42265	0.962434	0	0	2.8873	0	0	0	0	0	4	0	0	0	0	low
923	hsa-miR-4792_1ss9GT	CGGTGAGCTCTCGCTGGC	up	inf	inf	0.42265	0	0.864578	0	0	0	2.59373	0	0	0	0	0	3	0	0	low
924	hsa-miR-4804-5p_L+1R-1_1ss7CG	TTTGGAGGGTAAGGTTAAGCA	down	-inf	-inf	0.42265	0.721826	0	0	2.16548	0	0	0	0	0	3	0	0	0	0	low
925	hsa-miR-4804-3p_L+1R-1	TTGCTTAACCTTGCCCTCGAA	down	-inf	-inf	0.42265	0.84228	0	2.52684	0	0	0	0	0	3	0	0	0	0	0	low
926	hsa-miR-5003-3p	TACTTTTCTAGGTTGTTGGGG	down	-inf	-inf	0.42265	0.721826	0	0	2.16548	0	0	0	0	0	3	0	0	0	0	low
927	hsa-mir-5095-p3_1ss3CT	CATGCCTGTAATCCCAGC	up	inf	inf	0.42265	0	0.510846	0	0	0	0	1.53254	0	0	0	0	0	1.5	0	low
928	hsa-miR-5096_L-3_1ss16TC	TCACCATGTTGGCCAGGC	up	inf	inf	0.42265	0	0.510846	0	0	0	0	1.53254	0	0	0	0	0	1.5	0	low
929	hsa-mir-5096-p5_1ss13GA	CTCCTGACCTCAAGTGATCC	down	-inf	-inf	0.42265	0.360913	0	0	1.08274	0	0	0	0	0	1.5	0	0	0	0	low
930	hsa-mir-5096-p3_1ss13GA	CTCCTGACCTCAAGTGATCC	down	-inf	-inf	0.42265	0.360913	0	0	1.08274	0	0	0	0	0	1.5	0	0	0	0	low
931	hsa-miR-5096_L-1_1ss16TC	TTTCACCATGTTGGCCAGGC	down	-inf	-inf	0.42265	0.481217	0	0	1.44365	0	0	0	0	0	2	0	0	0	0	low
932	hsa-mir-5096-p5_1ss11AG	GGCTGGTCTCGAACTCCTGACCT	up	inf	inf	0.42265	0	1.02169	0	0	0	0	3.06507	0	0	0	0	0	3	0	low
933	hsa-miR-5187-3p_R+1	ACTGAATCCTCTTTTCCTCAGT	up	inf	inf	0.42265	0	0.864578	0	0	0	2.59373	0	0	0	0	0	3	0	0	low
934	hsa-miR-5196-3p	TCATCCTCGTCTCCCTCCCAG	down	-inf	-inf	0.42265	0.721826	0	0	2.16548	0	0	0	0	0	3	0	0	0	0	low
935	hsa-miR-5582-3p_L+1R-3	TTAAAACTTTAAGTGTGCCT	up	inf	inf	0.42265	0	1.02169	0	0	0	0	3.06507	0	0	0	0	0	3	0	low
936	hsa-miR-5583-5p_R-1	AAACTAATATACCCATATTCT	down	-inf	-inf	0.42265	0.7019	0	2.1057	0	0	0	0	0	2.5	0	0	0	0	0	low
937	hsa-miR-5590-3p	AATAAAGTTCATGTATGGCAA	down	-inf	-inf	0.42265	0.962434	0	0	2.8873	0	0	0	0	0	4	0	0	0	0	low
938	hsa-miR-5683	TACAGATGCAGATTCTCTGACTTC	up	inf	inf	0.42265	0	1.15277	0	0	0	3.45831	0	0	0	0	0	4	0	0	low
939	hsa-miR-6741-5p_R+1	GTGGGTGCTGGTGGGAGCCGTGG	down	-inf	-inf	0.42265	0.84228	0	2.52684	0	0	0	0	0	3	0	0	0	0	0	low
940	hsa-miR-6764-5p	TCCCAGGGTCTGGTCAGAGTTG	down	-inf	-inf	0.42265	1.68456	0	5.05368	0	0	0	0	0	6	0	0	0	0	0	low
941	hsa-miR-6770-3p_L+1R-1	CCTGGCGGCTGTGTCTTCACA	down	-inf	-inf	0.42265	0.721826	0	0	2.16548	0	0	0	0	0	3	0	0	0	0	low
942	hsa-miR-6771-3p_R-1	CAAACCCCTGTCTACCCGCA	down	-inf	-inf	0.42265	1.12304	0	3.36912	0	0	0	0	0	4	0	0	0	0	0	low
943	hsa-miR-6780a-5p	TTGGGAGGGAAGACAGCTGGAGA	up	inf	inf	0.42265	0	0.864578	0	0	0	2.59373	0	0	0	0	0	3	0	0	low
944	hsa-miR-6816-3p_R+5	GAAGGACCTGCACCTTCGCCCAC	up	inf	inf	0.42265	0	1.15277	0	0	0	3.45831	0	0	0	0	0	4	0	0	low
945	hsa-miR-6818-5p	TTGTGTGAGTACAGAGAGCATC	up	inf	inf	0.42265	0	1.44096	0	0	0	4.32289	0	0	0	0	0	5	0	0	low
946	hsa-miR-6826-3p	CTCCCCTCTCTTTCCTGTTCAG	down	-inf	-inf	0.42265	1.4038	0	4.2114	0	0	0	0	0	5	0	0	0	0	0	low
947	hsa-miR-6837-5p_R+1	ACCAGGGCCAGCAGGGAATGTC	up	inf	inf	0.42265	0	0.864578	0	0	0	2.59373	0	0	0	0	0	3	0	0	low
948	hsa-miR-6840-3p_R+1	GCCCAGGACTTTGTGCGGGGTGT	down	-inf	-inf	0.42265	0.721826	0	0	2.16548	0	0	0	0	0	3	0	0	0	0	low
949	hsa-miR-6842-5p_R-1	TGGGGGTGGTCTCTAGCCAAG	down	-inf	-inf	0.42265	0.962434	0	0	2.8873	0	0	0	0	0	4	0	0	0	0	low
950	hsa-miR-6891-5p_L+1R-1	GTAAGGAGGGGGATGAGGG	down	-inf	-inf	0.42265	1.92487	0	0	5.77461	0	0	0	0	0	8	0	0	0	0	low
951	hsa-miR-7109-3p_R+1	CAAGCCTCTCCTGCCCTTCCAGT	down	-inf	-inf	0.42265	0.721826	0	0	2.16548	0	0	0	0	0	3	0	0	0	0	low
952	hsa-miR-7110-3p_L+1	CTCTCTCTCCCACTTCCCTGCAG	down	-inf	-inf	0.42265	1.12304	0	3.36912	0	0	0	0	0	4	0	0	0	0	0	low
953	hsa-miR-7151-3p_L+1	CCTACAGGCTGGAATGGGCTCA	down	-inf	-inf	0.42265	1.68456	0	5.05368	0	0	0	0	0	6	0	0	0	0	0	low
954	hsa-mir-7641-2-p5_1	CGGAAGCTAAGCAGGGTCGGG	up	inf	inf	0.42265	0	0.510846	0	0	0	0	1.53254	0	0	0	0	0	1.5	0	low
955	hsa-mir-7851-p5_1ss10TG	CCCACCTCAGCCTCCCAAGTAGC	down	-inf	-inf	0.42265	0.360913	0	0	1.08274	0	0	0	0	0	1.5	0	0	0	0	low
956	hsa-mir-7851-p3_1ss10TG	CCCACCTCAGCCTCCCAAGTAGC	down	-inf	-inf	0.42265	0.360913	0	0	1.08274	0	0	0	0	0	1.5	0	0	0	0	low
957	hsa-mir-7854-p5	CTTCCATCTCCATCACCTTGAGC	down	-inf	-inf	0.42265	0.962434	0	0	2.8873	0	0	0	0	0	4	0	0	0	0	low
958	hsa-miR-7975_1ss6AG	ATCCTGGTCACGGCACCA	down	-inf	-inf	0.42265	3.08836	0	9.26508	0	0	0	0	0	11	0	0	0	0	0	low
959	hsa-mir-7976-p3	ATCAAAAGCCTCAGGGCAGA	down	-inf	-inf	0.42265	0.721826	0	0	2.16548	0	0	0	0	0	3	0	0	0	0	low
960	hsa-mir-8086-p3_1ss15GC	TTGAGATGGAGTCTCGCTCT	down	-inf	-inf	0.42265	0.56152	0	1.68456	0	0	0	0	0	2	0	0	0	0	0	low
961	hsa-mir-8086-p3_1ss6GC	AGTCTCGCTCTGTTGCCCAGGC	up	inf	inf	0.42265	0	0.510846	0	0	0	0	1.53254	0	0	0	0	0	1.5	0	low
962	hsa-mir-8086-p5_1ss4GT	TCTTGCTCTGTTGCCCAGGC	up	inf	inf	0.42265	0	0.576385	0	0	0	1.72916	0	0	0	0	0	2	0	0	low
963	hsa-mir-8086-p3_1ss4GT	TCTTGCTCTGTTGCCCAGGC	up	inf	inf	0.42265	0	0.576385	0	0	0	1.72916	0	0	0	0	0	2	0	0	low
964	hsa-mir-8086-p5_1ss15GC	TTGAGATGGAGTCTCGCTCT	down	-inf	-inf	0.42265	0.56152	0	1.68456	0	0	0	0	0	2	0	0	0	0	0	low
965	hsa-mir-8485-p5_1ss20AG	TACGTGTGTGTGTGTGTGTGT	up	inf	inf	0.42265	0	0.720482	0	0	0	2.16145	0	0	0	0	0	2.5	0	0	low
966	hsa-mir-8485-p5_1ss16CT	ATACACACACACACATACACA	up	inf	inf	0.42265	0	0.432289	0	0	0	1.29687	0	0	0	0	0	1.5	0	0	low
967	hsa-mir-8485-p3_1ss16CT	ATACACACACACACATACACA	up	inf	inf	0.42265	0	0.432289	0	0	0	1.29687	0	0	0	0	0	1.5	0	0	low
968	hsa-mir-8485-p3_1ss20AG	TACGTGTGTGTGTGTGTGTGT	up	inf	inf	0.42265	0	0.720482	0	0	0	2.16145	0	0	0	0	0	2.5	0	0	low
969	rno-miR-1949_L-4_1ss13TC	CCAGGATGCCAGCATAGTT	down	-inf	-inf	0.42265	1.96532	0	5.89596	0	0	0	0	0	7	0	0	0	0	0	low
970	cgr-mir-1973-p3_1ss15AT	CAAAGGTAGCATAATCACT	down	-inf	-inf	0.42265	0.84228	0	2.52684	0	0	0	0	0	3	0	0	0	0	0	low
971	ppy-mir-4667-p3_1ss22GT	TCCCTCCTTCTGTCCCCACAGT	down	-inf	-inf	0.42265	0.962434	0	0	2.8873	0	0	0	0	0	4	0	0	0	0	low
972	oan-miR-137b-3p_R-2	TTATTGCTTGAGAATACGCGT	up	inf	inf	0.42265	0	0.864578	0	0	0	2.59373	0	0	0	0	0	3	0	0	low
973	mdo-miR-139-5p_R+4	TCTACAGTGCATGTGTCTCCAG	up	inf	inf	0.42265	0	1.72916	0	0	0	5.18747	0	0	0	0	0	6	0	0	low
974	bta-miR-199c_L-1R+2	ACAGTAGTCTGCACATTGGCT	up	inf	inf	0.42265	0	1.00867	0	0	0	3.02602	0	0	0	0	0	3.5	0	0	low
975	oan-miR-499-5p	TTAAGACTTGTAGTGATGTTT	up	inf	inf	0.42265	0	1.02169	0	0	0	0	3.06507	0	0	0	0	0	3	0	low
976	mmu-let-7j_R-2	TGAGGTATTAGTTTGTGCTGTT	up	inf	inf	0.42265	0	0.864578	0	0	0	2.59373	0	0	0	0	0	3	0	0	low
977	oan-let-7e-5p	TGAGGTAGTAGATTGAATAGTT	up	inf	inf	0.42265	0	7.20482	0	0	0	21.6145	0	0	0	0	0	25	0	0	middle
978	oan-miR-92b	TATTGCACTTGTCCCAGCCTGT	up	inf	inf	0.42265	0	3.7465	0	0	0	11.2395	0	0	0	0	0	13	0	0	middle
979	efu-mir-124-1-p3	GAATGGGGCTGGCTGAGC	down	-inf	-inf	0.42265	0.962434	0	0	2.8873	0	0	0	0	0	4	0	0	0	0	low
980	oan-miR-145-5p_R+1_1ss19TG	GTCCAGTTTTCCCAGGAAGA	up	inf	inf	0.42265	0	0.510846	0	0	0	0	1.53254	0	0	0	0	0	1.5	0	low
981	efu-miR-150_R-2_1ss19TG	TCTCCCAACCCTGTACCAG	up	inf	inf	0.42265	0	0.510846	0	0	0	0	1.53254	0	0	0	0	0	1.5	0	low
982	oan-miR-223-3p_R-1_1ss20CT	TGTCAGTTTGTCAAATACCTT	down	-inf	-inf	0.42265	0.84228	0	2.52684	0	0	0	0	0	3	0	0	0	0	0	low
983	ssc-miR-339_R+1_1ss19TC	TCCCTGTCCTCCAGGAGCCCAT	up	inf	inf	0.42265	0	0.864578	0	0	0	2.59373	0	0	0	0	0	3	0	0	low
984	ssc-miR-339_R+2	TCCCTGTCCTCCAGGAGCTCAAC	down	-inf	-inf	0.42265	1.44365	0	0	4.33095	0	0	0	0	0	6	0	0	0	0	low
985	bta-miR-378b_R-2	ACTTGACTTGGAGTCAGAAG	up	inf	inf	0.42265	0	0.432289	0	0	0	1.29687	0	0	0	0	0	1.5	0	0	low
986	mmu-miR-466f-3p_L+1R-1_1ss4TC	ACACACACACACACATACACA	up	inf	inf	0.42265	0	0.510846	0	0	0	0	1.53254	0	0	0	0	0	1.5	0	low
987	mmu-mir-467g-p5_1ss12TC	ATACATATATACACATACAT	up	inf	inf	0.42265	0	0.432289	0	0	0	1.29687	0	0	0	0	0	1.5	0	0	low
988	mml-mir-548a-p3	AAAAGTAATTGTGGTTTTTT	up	inf	inf	0.42265	0	0.510846	0	0	0	0	1.53254	0	0	0	0	0	1.5	0	low
989	ppy-miR-1268_L+1R+2_1ss3GA	CCAGGCGTGGTGGTGGGCGCC	down	-inf	-inf	0.42265	0.481217	0	0	1.44365	0	0	0	0	0	2	0	0	0	0	low
990	ppy-mir-1268-p5_1ss9CT	CCCAGCTATTTGGGAGGC	up	inf	inf	0.42265	0	1.02169	0	0	0	0	3.06507	0	0	0	0	0	3	0	low
991	ppy-mir-1268-p3	CCCAGCTACTTGGGAGGC	up	inf	inf	0.42265	0	0.510846	0	0	0	0	1.53254	0	0	0	0	0	1.5	0	low
992	ppy-mir-1273a-p3_1ss20AC	GCCTGGGTGACAGAGCAAGCCT	down	-inf	-inf	0.42265	0.962434	0	0	2.8873	0	0	0	0	0	4	0	0	0	0	low
993	ppy-mir-1273a-p5_1ss2CT	ATTGCACTCCAGCCTGGGTG	down	-inf	-inf	0.42265	0.360913	0	0	1.08274	0	0	0	0	0	1.5	0	0	0	0	low
994	ppy-mir-1273a-p5_1ss8GA	TGAACCCAGGAGGTGGAGGT	down	-inf	-inf	0.42265	0.42114	0	1.26342	0	0	0	0	0	1.5	0	0	0	0	0	low
995	ppy-mir-1273a-p3_1ss18CT	GGAGAATTGCTTGAACCTGGGAGG	down	-inf	-inf	0.42265	0.360913	0	0	1.08274	0	0	0	0	0	1.5	0	0	0	0	low
996	cgr-miR-1285_L-4R-1_1ss15GA	CTCCAGCCTGAGCAACATA	down	-inf	-inf	0.42265	2.40609	0	0	7.21826	0	0	0	0	0	10	0	0	0	0	low
997	ssc-mir-1285-p5_1ss6GA	GCCTGAGCAACATAGCGAG	down	-inf	-inf	0.42265	0.360913	0	0	1.08274	0	0	0	0	0	1.5	0	0	0	0	low
998	ssc-mir-1285-p5_1ss3CT	CATTGTACTCCAGCCTGGGC	down	-inf	-inf	0.42265	0.42114	0	1.26342	0	0	0	0	0	1.5	0	0	0	0	0	low
999	ssc-mir-1285-p5_1ss13CT	ATAGCGAGACCCTGTCTCTT	up	inf	inf	0.42265	0	0.851409	0	0	0	0	2.55423	0	0	0	0	0	2.5	0	low
1000	cgr-miR-1285_L-5R-1	TCCAGCCTGGGCAACATA	up	inf	inf	0.42265	0	0.864578	0	0	0	2.59373	0	0	0	0	0	3	0	0	low
1001	eca-mir-1543-p3	AGTCTGGGTGCAAACAATT	down	-inf	-inf	0.42265	0.42114	0	1.26342	0	0	0	0	0	1.5	0	0	0	0	0	low
1002	mmu-mir-1843b-p3_1ss19AG	ATCGTTCCCCTCCATACAGCC	up	inf	inf	0.42265	0	1.02169	0	0	0	0	3.06507	0	0	0	0	0	3	0	low
1003	bta-mir-2478-p3_1ss19TA	ATCCCACTTCTGACACCAAG	up	inf	inf	0.42265	0	0.681127	0	0	0	0	2.04338	0	0	0	0	0	2	0	low
1004	bta-miR-2478_L-1	TATCCCACTTCTGACACCA	down	-inf	-inf	0.42265	0.360913	0	0	1.08274	0	0	0	0	0	1.5	0	0	0	0	low
1005	bta-miR-2478_L-1_1ss2TC	CATCCCACTTCTGACACCA	down	-inf	-inf	0.42265	0.481217	0	0	1.44365	0	0	0	0	0	2	0	0	0	0	low
1006	bta-mir-2481-p5_1ss17GT	TTGTCTGCTGGGTTTTTT	down	-inf	-inf	0.42265	0.721826	0	0	2.16548	0	0	0	0	0	3	0	0	0	0	low
1007	bta-miR-2484_L-1R-4_1ss13CA	AGCTATGATGAATTTGATT	down	-inf	-inf	0.42265	0.7019	0	2.1057	0	0	0	0	0	2.5	0	0	0	0	0	low
1008	mmu-miR-3535_L-7	GATGACTGATTACCTGAGA	down	-inf	-inf	0.42265	0.56152	0	1.68456	0	0	0	0	0	2	0	0	0	0	0	low
1009	ppy-miR-4484_L-1R+2	AAAAGGCGGGAGAAGCCCCGGC	down	-inf	-inf	0.42265	0.42114	0	1.26342	0	0	0	0	0	1.5	0	0	0	0	0	low
1010	mmu-miR-5106_R-4_1ss1AG	GGGTCTGTAGCTCAGTTGG	down	-inf	-inf	0.42265	0.721826	0	0	2.16548	0	0	0	0	0	3	0	0	0	0	low
1011	mmu-mir-6236-p5_1ss18GC	GGATGGCGCTGGAGCGTCG	up	inf	inf	0.42265	0	1.02169	0	0	0	0	3.06507	0	0	0	0	0	3	0	low
1012	mmu-mir-6240-p3_4	TTCTGCCCAGTGCTCTGA	down	-inf	-inf	0.42265	2.52684	0	7.58052	0	0	0	0	0	9	0	0	0	0	0	low
1013	mmu-mir-6240-p3_1ss2TA	AAGTGATTTCTGCCCAGTG	up	inf	inf	0.42265	0	0.432289	0	0	0	1.29687	0	0	0	0	0	1.5	0	0	low
1014	mmu-mir-6240-p3_3	GTGATTTCTGCCCAGTGCT	down	-inf	-inf	0.42265	2.52684	0	7.58052	0	0	0	0	0	9	0	0	0	0	0	low
1015	mmu-mir-6240-p3_1	ATGTGATTTCTGCCCAGTG	down	-inf	-inf	0.42265	2.52684	0	7.58052	0	0	0	0	0	9	0	0	0	0	0	low
1016	mmu-mir-6240-p3_2	ATTTCTGCCCAGTGCTCT	down	-inf	-inf	0.42265	2.52684	0	7.58052	0	0	0	0	0	9	0	0	0	0	0	low
1017	mmu-mir-6240-p5_1	ATTTCTGCCCAGTGCTCT	down	-inf	-inf	0.42265	2.52684	0	7.58052	0	0	0	0	0	9	0	0	0	0	0	low
1018	mmu-mir-6240-p5_4	TTCTGCCCAGTGCTCTGA	down	-inf	-inf	0.42265	2.52684	0	7.58052	0	0	0	0	0	9	0	0	0	0	0	low
1019	efu-miR-9226_L-1R-2	CAAGTCCCTGTTCGGGCGC	down	-inf	-inf	0.42265	0.360913	0	0	1.08274	0	0	0	0	0	1.5	0	0	0	0	low
1020	efu-mir-9277-p5_1ss1TC	CGTAGTCGTGGCCGAGTGG	down	-inf	-inf	0.42265	1.26342	0	3.79026	0	0	0	0	0	4.5	0	0	0	0	0	low
1021	efu-mir-9341-p5_1ss12GC	TTGGCTAAGATCAAGTGTAGTA	down	-inf	-inf	0.42265	0.98266	0	2.94798	0	0	0	0	0	3.5	0	0	0	0	0	low
1022	efu-mir-9341-p3_1ss11GC	TGGCTAAGATCAAGTGTAGTA	down	-inf	-inf	0.42265	0.56152	0	1.68456	0	0	0	0	0	2	0	0	0	0	0	low
1023	oan-let-7e-5p_R-3_1ss18TA	TGAGGTAGTAGATTGAAAA	down	-inf	-inf	0.42265	0.360913	0	0	1.08274	0	0	0	0	0	1.5	0	0	0	0	low
1024	ptr-miR-25_1ss17GT	CATTGCACTTGTCTCGTCTGA	up	inf	inf	0.42265	0	1.02169	0	0	0	0	3.06507	0	0	0	0	0	3	0	low
1025	oan-miR-33-5p_L+2R+1	CCGTGCATTGTAGTTGCATTGC	down	-inf	-inf	0.42265	1.96532	0	5.89596	0	0	0	0	0	7	0	0	0	0	0	low
1026	cgr-miR-146b-5p_L+4R-2	GATCTGAGAACTGAATTCCATAGGC	down	-inf	-inf	0.42265	0.84228	0	2.52684	0	0	0	0	0	3	0	0	0	0	0	low
1027	oan-miR-184_R-1_1ss21GA	TGGACGGAGAATTGATAAGGA	down	-inf	-inf	0.42265	2.52684	0	7.58052	0	0	0	0	0	9	0	0	0	0	0	low
1028	mdo-miR-210-5p	AGCCACTGACTAACGCACATTG	up	inf	inf	0.42265	0	0.864578	0	0	0	2.59373	0	0	0	0	0	3	0	0	low
1029	mdo-miR-210-3p_L-1R+2	CTGTGCGTGTGACAGCGGCTAT	down	-inf	-inf	0.42265	1.68456	0	5.05368	0	0	0	0	0	6	0	0	0	0	0	low
1030	eca-miR-660_L+2	TCTACCCATTGCATATCGGAGTTG	down	-inf	-inf	0.42265	0.84228	0	2.52684	0	0	0	0	0	3	0	0	0	0	0	low
1031	cgr-miR-1285_L-4R-2_1ss15GA	CTCCAGCCTGAGCAACAT	down	-inf	-inf	0.42265	0.360913	0	0	1.08274	0	0	0	0	0	1.5	0	0	0	0	low
1032	oan-miR-1386_1ss12CT	CTCCTGGCTGGTTCGCCA	down	-inf	-inf	0.42265	0.721826	0	0	2.16548	0	0	0	0	0	3	0	0	0	0	low
1033	ggo-miR-4536	TATCGTGCATATATCTACCACA	down	-inf	-inf	0.42265	0.42114	0	1.26342	0	0	0	0	0	1.5	0	0	0	0	0	low
1034	PC-3p-78003_4	ATTTAGGCCTGTATAATCATGG	down	-inf	-inf	0.42265	0.56152	0	1.68456	0	0	0	0	0	2	0	0	0	0	0	low
1035	PC-5p-94179_4	CCCGGAGGGCGAGGCCCGCGGCGT	up	inf	inf	0.42265	0	2.30554	0	0	0	6.91662	0	0	0	0	0	8	0	0	low
1036	PC-3p-96170_4	GGGTGCGGGCCGGCGGGGTCCT	down	-inf	-inf	0.42265	0.962434	0	0	2.8873	0	0	0	0	0	4	0	0	0	0	low
1037	PC-5p-130130_3	GACCTCGCCGTCCCGCCCGA	down	-inf	-inf	0.42265	0.42114	0	1.26342	0	0	0	0	0	1.5	0	0	0	0	0	low
1038	PC-5p-140366_3	TGTTTAGCATCCTGTAGCCTGC	down	-inf	-inf	0.42265	0.721826	0	0	2.16548	0	0	0	0	0	3	0	0	0	0	low
1039	PC-3p-107592_3	AGGTTGTAGGATGCTAAACAGA	up	inf	inf	0.42265	0	0.864578	0	0	0	2.59373	0	0	0	0	0	3	0	0	low
1040	PC-5p-72335_5	CCATAGATTCAGAACTCGTGTT	down	-inf	-inf	0.42265	1.20304	0	0	3.60913	0	0	0	0	0	5	0	0	0	0	low
1041	PC-5p-119646_3	AACAATAGGGTTTACGACCTCGA	up	inf	inf	0.42265	0	1.02169	0	0	0	0	3.06507	0	0	0	0	0	3	0	low
1042	PC-3p-123592_3	GGAATATTGATGAGTGTGT	up	inf	inf	0.42265	0	1.02169	0	0	0	0	3.06507	0	0	0	0	0	3	0	low
1043	PC-3p-92592_4	TGGCTCCTCAGACCGCCGCAG	down	-inf	-inf	0.42265	1.12304	0	3.36912	0	0	0	0	0	4	0	0	0	0	0	low
1044	PC-3p-160913_3	AAGAGGTATTCTAAGTTAA	up	inf	inf	0.42265	0	1.02169	0	0	0	0	3.06507	0	0	0	0	0	3	0	low
1045	PC-5p-122949_3	GCTGGCTGCCAGCAGGGCTGTCC	up	inf	inf	0.42265	0	1.02169	0	0	0	0	3.06507	0	0	0	0	0	3	0	low
1046	PC-3p-109516_3	TATTGGTTGACTTCGGGTCAGT	up	inf	inf	0.42265	0	1.02169	0	0	0	0	3.06507	0	0	0	0	0	3	0	low
1047	PC-3p-116478_3	TAGAACTTTTATTTCTCT	up	inf	inf	0.42265	0	1.02169	0	0	0	0	3.06507	0	0	0	0	0	3	0	low
1048	PC-5p-128619_3	TCACCGCCCTTCCCGCCCGCG	up	inf	inf	0.42265	0	1.02169	0	0	0	0	3.06507	0	0	0	0	0	3	0	low
1049	PC-5p-158639_3	GGAATTTAGATTAAGCTCA	up	inf	inf	0.42265	0	1.02169	0	0	0	0	3.06507	0	0	0	0	0	3	0	low
1050	PC-5p-155131_3	CATTTCAATGATACTACTAAGT	up	inf	inf	0.42265	0	1.02169	0	0	0	0	3.06507	0	0	0	0	0	3	0	low
1051	PC-5p-72512_5	ATTCCCCCTCCCGGCACCA	up	inf	inf	0.42265	0	1.44096	0	0	0	4.32289	0	0	0	0	0	5	0	0	low
1052	PC-3p-99483_3	AGAGCTGCTCTTACATCTCAAA	up	inf	inf	0.42265	0	1.02169	0	0	0	0	3.06507	0	0	0	0	0	3	0	low
1053	PC-3p-84181_4	TTCAGTGCAAAAGAGACCA	down	-inf	-inf	0.42265	1.12304	0	3.36912	0	0	0	0	0	4	0	0	0	0	0	low
1054	PC-3p-42145_12	TCTTGACTAGCTTGCTGTTT	up	inf	inf	0.42265	0	3.45831	0	0	0	10.3749	0	0	0	0	0	12	0	0	middle
1055	PC-3p-53239_8	TTTCCCGGTGTGGGAACCA	down	-inf	-inf	0.42265	4.2114	0	12.6342	0	0	0	0	0	15	0	0	0	0	0	middle
1056	PC-3p-78442_4	ATAGTCACAAGTAAGAGAGTGA	up	inf	inf	0.42265	0	1.36225	0	0	0	0	4.08676	0	0	0	0	0	4	0	low
1057	PC-3p-109245_3	ACTGCAGTGAAGGCACTTGAT	up	inf	inf	0.42265	0	1.02169	0	0	0	0	3.06507	0	0	0	0	0	3	0	low
1058	PC-3p-90586_4	GTTAAGGGGACTTGTTAGC	up	inf	inf	0.42265	0	1.36225	0	0	0	0	4.08676	0	0	0	0	0	4	0	low
1059	PC-5p-79390_4	ACATGTTTAGTGATACAATCC	up	inf	inf	0.42265	0	1.15277	0	0	0	3.45831	0	0	0	0	0	4	0	0	low
1060	PC-5p-81837_4	TCCCACCGCTGCCACCATCT	down	-inf	-inf	0.42265	1.68426	0	0	5.05278	0	0	0	0	0	7	0	0	0	0	low
1061	PC-3p-74657_5	CCAGGCTCTTGGTTATGTTTT	down	-inf	-inf	0.42265	1.4038	0	4.2114	0	0	0	0	0	5	0	0	0	0	0	low
1062	PC-5p-138985_3	CAATGAGTCGAGTTGCTTG	up	inf	inf	0.42265	0	1.02169	0	0	0	0	3.06507	0	0	0	0	0	3	0	low
1063	PC-5p-45782_10	CACCCCTTTACAGTGACCA	up	inf	inf	0.42265	0	4.61108	0	0	0	13.8332	0	0	0	0	0	16	0	0	middle
1064	PC-3p-136785_3	AGTCAGGAGCACTCAGCAGGA	up	inf	inf	0.42265	0	1.02169	0	0	0	0	3.06507	0	0	0	0	0	3	0	low
1065	PC-3p-72525_5	TAAACTCAATTCCAGAGATTGA	up	inf	inf	0.42265	0	1.70282	0	0	0	0	5.10846	0	0	0	0	0	5	0	low
1066	PC-5p-159015_3	AAAGGGGACAGCTCACAGGATT	up	inf	inf	0.42265	0	1.02169	0	0	0	0	3.06507	0	0	0	0	0	3	0	low
1067	PC-5p-140479_3	GCAGCTGGCCTGGTTCATA	up	inf	inf	0.42265	0	1.02169	0	0	0	0	3.06507	0	0	0	0	0	3	0	low
1068	PC-3p-69946_5	TGCCGATTCAGGTGGAAGA	up	inf	inf	0.42265	0	1.70282	0	0	0	0	5.10846	0	0	0	0	0	5	0	low
1069	PC-5p-88305_4	GAGCACCTGAATCTTTCCCATT	down	-inf	-inf	0.42265	1.12304	0	3.36912	0	0	0	0	0	4	0	0	0	0	0	low
1070	PC-5p-96056_4	TAGATTCTAAATAGCTGA	up	inf	inf	0.42265	0	1.36225	0	0	0	0	4.08676	0	0	0	0	0	4	0	low
1071	PC-5p-128649_3	CCCATGCACTCTGGAAGCCAAATGT	up	inf	inf	0.42265	0	1.02169	0	0	0	0	3.06507	0	0	0	0	0	3	0	low
1072	PC-5p-73167_5	TATCCGCTGGCTTACTCTCTCT	down	-inf	-inf	0.42265	1.4038	0	4.2114	0	0	0	0	0	5	0	0	0	0	0	low
1073	PC-5p-94101_4	TAGCCTATCAGACTGATGTTA	up	inf	inf	0.42265	0	1.15277	0	0	0	3.45831	0	0	0	0	0	4	0	0	low
1074	PC-3p-160997_3	AAGTGCTCTCGTTCTCAGT	up	inf	inf	0.42265	0	1.02169	0	0	0	0	3.06507	0	0	0	0	0	3	0	low
1075	PC-5p-145395_3	ACCTTGTTAAATGATCAGA	up	inf	inf	0.42265	0	1.02169	0	0	0	0	3.06507	0	0	0	0	0	3	0	low
1076	PC-5p-75191_5	GGCCTGTGCCTGCACCATC	down	-inf	-inf	0.42265	1.20304	0	0	3.60913	0	0	0	0	0	5	0	0	0	0	low
1077	PC-5p-92748_4	GACCTTTGTGCTTTTCTCT	up	inf	inf	0.42265	0	1.36225	0	0	0	0	4.08676	0	0	0	0	0	4	0	low
1078	PC-5p-110953_3	CCTCTGGTCACTGTCTCCTGC	up	inf	inf	0.42265	0	1.02169	0	0	0	0	3.06507	0	0	0	0	0	3	0	low
1079	PC-3p-157749_3	TAGCAATTCTTACCCTGAGTC	up	inf	inf	0.42265	0	1.02169	0	0	0	0	3.06507	0	0	0	0	0	3	0	low
1080	PC-5p-74496_5	GATTCCCTTCACCCGCTCC	down	-inf	-inf	0.42265	1.20304	0	0	3.60913	0	0	0	0	0	5	0	0	0	0	low
1081	PC-5p-124210_3	GACTTGTTGTTGTAATAGT	up	inf	inf	0.42265	0	1.02169	0	0	0	0	3.06507	0	0	0	0	0	3	0	low
1082	PC-3p-75108_5	CTTGTTGTATAAACTAATA	down	-inf	-inf	0.42265	1.4038	0	4.2114	0	0	0	0	0	5	0	0	0	0	0	low
1083	PC-5p-156276_3	GTTTATTTAAGTTTCGGTT	up	inf	inf	0.42265	0	1.02169	0	0	0	0	3.06507	0	0	0	0	0	3	0	low
1084	PC-3p-160142_3	CTCATCAGACCCCAGAAAAG	up	inf	inf	0.42265	0	1.02169	0	0	0	0	3.06507	0	0	0	0	0	3	0	low
1085	PC-3p-111396_3	TTGTGGGGGCCGCGCGGGCAA	up	inf	inf	0.42265	0	1.02169	0	0	0	0	3.06507	0	0	0	0	0	3	0	low
1086	PC-5p-147702_3	TTTGGTGGTTTCTTAAAACA	up	inf	inf	0.42265	0	1.02169	0	0	0	0	3.06507	0	0	0	0	0	3	0	low
1087	PC-3p-111833_3	TTTAAGGCAGCCCTCAACCAAG	down	-inf	-inf	0.42265	1.44365	0	0	4.33095	0	0	0	0	0	6	0	0	0	0	low
1088	PC-5p-159787_3	GAACGGAATCATCATCGTA	up	inf	inf	0.42265	0	1.02169	0	0	0	0	3.06507	0	0	0	0	0	3	0	low
1089	PC-5p-82273_4	AATATTGAGAGGATTTGTC	up	inf	inf	0.42265	0	1.15277	0	0	0	3.45831	0	0	0	0	0	4	0	0	low
1090	PC-3p-73804_5	ATAGAAATTGAAACCTGGC	down	-inf	-inf	0.42265	1.20304	0	0	3.60913	0	0	0	0	0	5	0	0	0	0	low
1091	PC-3p-156667_3	TTGGGGAGTTTACTGGAGGAAG	up	inf	inf	0.42265	0	1.02169	0	0	0	0	3.06507	0	0	0	0	0	3	0	low
1092	PC-5p-137683_3	GTTAAATTCTTTTTTCTAAC	up	inf	inf	0.42265	0	1.02169	0	0	0	0	3.06507	0	0	0	0	0	3	0	low
1093	PC-5p-124977_3	AACCGAAGTTCTAAACTCTAA	up	inf	inf	0.42265	0	1.02169	0	0	0	0	3.06507	0	0	0	0	0	3	0	low
1094	PC-5p-150758_3	GTGGAGGACTGAGAAGGTGAGGCA	up	inf	inf	0.42265	0	1.02169	0	0	0	0	3.06507	0	0	0	0	0	3	0	low
1095	PC-3p-130135_3	GTCTTATTTCCCATTGATG	up	inf	inf	0.42265	0	1.02169	0	0	0	0	3.06507	0	0	0	0	0	3	0	low
1096	PC-3p-78414_4	ATGAGCCCCTCAGAGAGTA	down	-inf	-inf	0.42265	1.12304	0	3.36912	0	0	0	0	0	4	0	0	0	0	0	low
1097	PC-5p-132787_3	GCTAATGTTCCTGCAGTGAC	up	inf	inf	0.42265	0	1.02169	0	0	0	0	3.06507	0	0	0	0	0	3	0	low
1098	PC-5p-82942_4	TTAGAAACTGTTGACGTTGCCA	down	-inf	-inf	0.42265	2.24608	0	6.73824	0	0	0	0	0	8	0	0	0	0	0	low
1099	PC-5p-71069_5	TGACTACTTTGTTTGATTTTGT	up	inf	inf	0.42265	0	1.44096	0	0	0	4.32289	0	0	0	0	0	5	0	0	low
1100	PC-3p-89692_4	GCTGCTGGTTCCCTGGCCC	up	inf	inf	0.42265	0	1.36225	0	0	0	0	4.08676	0	0	0	0	0	4	0	low
1101	PC-5p-111010_3	CTATTTTGTCCATACTTATT	up	inf	inf	0.42265	0	1.02169	0	0	0	0	3.06507	0	0	0	0	0	3	0	low
1102	PC-3p-151257_3	GAGAAAGGACCCCTGCTTC	up	inf	inf	0.42265	0	1.02169	0	0	0	0	3.06507	0	0	0	0	0	3	0	low
1103	PC-3p-135644_3	TCACCTGGCATAAGCAATTCA	up	inf	inf	0.42265	0	1.02169	0	0	0	0	3.06507	0	0	0	0	0	3	0	low
1104	PC-3p-121552_3	AAGAAGAACATGGAGGCCTT	up	inf	inf	0.42265	0	1.02169	0	0	0	0	3.06507	0	0	0	0	0	3	0	low
1105	PC-3p-75674_5	ACTCTGGGACTTAGACTAG	down	-inf	-inf	0.42265	1.20304	0	0	3.60913	0	0	0	0	0	5	0	0	0	0	low
1106	PC-5p-147490_3	AATTCCTGCAAGAGGCACCA	down	-inf	-inf	0.42265	1.68456	0	5.05368	0	0	0	0	0	6	0	0	0	0	0	low
1107	PC-3p-84632_4	ACCCGGTGCTGTAGGCTTT	up	inf	inf	0.42265	0	1.15277	0	0	0	3.45831	0	0	0	0	0	4	0	0	low
1108	PC-3p-92407_4	TGTCTATGAAATAGATTCC	up	inf	inf	0.42265	0	1.36225	0	0	0	0	4.08676	0	0	0	0	0	4	0	low
1109	PC-3p-73529_5	ATTTGATTTTGATTTTCAG	up	inf	inf	0.42265	0	1.70282	0	0	0	0	5.10846	0	0	0	0	0	5	0	low
1110	PC-3p-58582_7	GGGGAAAGGTTCCATGTGA	down	-inf	-inf	0.42265	1.68426	0	0	5.05278	0	0	0	0	0	7	0	0	0	0	low
1111	PC-5p-104717_3	CTGCTTCCAGGAAAAGCCAC	up	inf	inf	0.42265	0	1.02169	0	0	0	0	3.06507	0	0	0	0	0	3	0	low
1112	PC-3p-108102_3	CCCAGCGGTGGTGATTGGCCC	up	inf	inf	0.42265	0	1.02169	0	0	0	0	3.06507	0	0	0	0	0	3	0	low
1113	PC-3p-149828_3	TGACAAGCAGGTGCTCCTTCT	up	inf	inf	0.42265	0	1.02169	0	0	0	0	3.06507	0	0	0	0	0	3	0	low
1114	PC-3p-94037_4	TTCCATACCTGCCCTCCCCAGT	up	inf	inf	0.42265	0	1.36225	0	0	0	0	4.08676	0	0	0	0	0	4	0	low
1115	PC-3p-138690_3	AACCCGGCCCTCCTTGTCCACA	down	-inf	-inf	0.42265	1.44365	0	0	4.33095	0	0	0	0	0	6	0	0	0	0	low
1116	PC-5p-89667_4	TCAGTTTTGTTCGGTGGAT	down	-inf	-inf	0.42265	1.92487	0	0	5.77461	0	0	0	0	0	8	0	0	0	0	low
1117	PC-5p-79337_4	ATTGGTCCAACAGTTTGATGC	up	inf	inf	0.42265	0	1.36225	0	0	0	0	4.08676	0	0	0	0	0	4	0	low
1118	hsa-miR-374a-5p_R+1	TTATAATACAACCTGATAAGTGT	down	0.891488	-0.165713	0.422803	393.16	350.497	416.929	439.592	322.959	371.769	288.117	391.606	495	609	157	430	282	435.5	middle
1119	hsa-miR-625-3p_R-2	GACTATAGAACTTTCCCCCT	up	1.70863	0.772841	0.42467	3.70518	6.3308	0	2.8873	8.22825	9.51036	4.08676	5.39527	0	4	4	11	4	6	low
1120	hsa-miR-542-5p	TCGGGGATCATCATGTCACGAGA	up	1.31861	0.39902	0.425358	33.1461	43.7069	50.5368	18.0456	30.8559	40.6352	57.2147	33.2708	60	25	15	47	56	37	middle
1121	PC-3p-42547_12	TATGTGTATCATCAAGGAA	down	0.269924	-1.88937	0.425827	4.27072	1.15277	2.52684	0	10.2853	3.45831	0	0	3	0	5	4	0	0	middle
1122	hsa-miR-1277-5p_L-5	TATATATATATGTACGTAT	up	1.73057	0.791247	0.42753	1.92502	3.33138	2.52684	3.24822	0	3.02602	5.6193	1.34882	3	4.5	0	3.5	5.5	1.5	low
1123	hsa-miR-664a-3p	TATTCATTTATCCCCAGCCTACA	down	0.856854	-0.222879	0.428769	204.338	175.088	215.624	226.653	170.736	166.864	131.798	226.601	256	314	83	193	129	252	middle
1124	hsa-mir-624-p3	AACACAAGGTATTGGTATT	up	1.28855	0.365744	0.430557	13.6634	17.6059	19.3724	7.21826	14.3994	12.9687	17.3687	22.4803	23	10	7	15	17	25	middle
1125	hsa-miR-219a-5p	TGATTGTCCAAACGCAATTCT	down	0.82	-0.286305	0.431075	74.4718	61.0669	52.2214	98.1683	73.0257	55.7653	54.1496	73.2857	62	136	35.5	64.5	53	81.5	middle
1126	hsa-miR-548z_L-1R-2_1ss11AC	AAAAACCGCCATTACTTTTG	up	3.4593	1.79048	0.43114	1.20304	4.16168	0	3.60913	0	2.59373	0	9.89132	0	5	0	3	0	11	low
1127	hsa-miR-556-5p_R-1	GATGAGCTCATTGTAATATGA	down	0.803518	-0.315597	0.43242	68.531	55.0659	58.9596	66.408	80.2255	78.6766	54.1496	32.3716	70	92	39	91	53	36	middle
1128	hsa-miR-628-3p	TCTAGTAAGAGTGGCAGTCGA	down	0.844433	-0.243946	0.432684	359.285	303.392	397.556	371.74	308.559	414.133	252.358	243.686	472	515	150	479	247	271	middle
1129	hsa-miR-598-3p	TACGTCATCGTTGTCATCGTCA	up	1.29285	0.37055	0.43269	299.411	387.092	267.845	360.913	269.475	564.569	304.464	292.244	318	500	131	653	298	325	middle
1130	hsa-miR-204-3p	GCTGGGAAGGCAAAGGGACGT	down	0.369222	-1.43744	0.432876	2.76715	1.02169	2.52684	5.77461	0	0	3.06507	0	3	8	0	0	3	0	low
1131	hsa-miR-126-3p	TCGTACCGTGAGTAATAATGCG	up	1.16566	0.221152	0.433276	94783.5	110486	78300.1	118101	87949.7	135801	89940.5	105716	92962	163614	42755	157072	88031	117565	high
1132	hsa-miR-1246_L+1R+3	AAATGGATTTTTGGAGCAGGGAG	up	1.36204	0.445771	0.433556	279.424	380.587	134.344	480.736	223.191	402.029	394.884	344.847	159.5	666	108.5	465	386.5	383.5	middle
1133	hsa-miR-151a-5p_R-3	TCGAGGAGCTCACAGTCT	down	0.639319	-0.645393	0.434118	55.5485	35.5132	37.4815	32.4822	96.682	38.0414	38.8243	29.674	44.5	45	47	44	38	33	middle
1134	hsa-miR-548n_R-1	CAAAAGTAATTGTGGATTTTG	up	2.5933	1.37479	0.435786	0.601521	1.55992	0	1.80456	0	0	1.53254	3.14724	0	2.5	0	0	1.5	3.5	low
1135	hsa-mir-7641-1-p3_1	CCTGGTTAGTACTTGGATGG	down	0.386334	-1.37208	0.437343	3.69575	1.42779	8.00166	0	3.08559	1.72916	2.55423	0	9.5	0	1.5	2	2.5	0	low
1136	hsa-mir-7641-1-p5_3	CTGGTTAGTACTTGGATGG	down	0.386334	-1.37208	0.437343	3.69575	1.42779	8.00166	0	3.08559	1.72916	2.55423	0	9.5	0	1.5	2	2.5	0	low
1137	hsa-mir-7641-1-p5_2	CTCGGAAGCTAAGCAGGGT	down	0.386334	-1.37208	0.437343	3.69575	1.42779	8.00166	0	3.08559	1.72916	2.55423	0	9.5	0	1.5	2	2.5	0	low
1138	hsa-mir-7641-1-p3_2	CTCGGAAGCTAAGCAGGGT	down	0.386334	-1.37208	0.437343	3.69575	1.42779	8.00166	0	3.08559	1.72916	2.55423	0	9.5	0	1.5	2	2.5	0	low
1139	hsa-mir-7641-1-p5_1	CCTGGTTAGTACTTGGATGG	down	0.386334	-1.37208	0.437343	3.69575	1.42779	8.00166	0	3.08559	1.72916	2.55423	0	9.5	0	1.5	2	2.5	0	low
1140	hsa-miR-548ax_R-2	AGAAGTAATTGCGGTTTTGC	up	1.94135	0.957062	0.437809	1.9851	3.85377	1.26342	4.69187	0	2.16145	7.15184	2.24803	1.5	6.5	0	2.5	7	2.5	low
1141	hsa-miR-548am-5p_R-1_2ss2AG19T-	AGAAGTAATTGCGGTTTTGC	up	1.94135	0.957062	0.437809	1.9851	3.85377	1.26342	4.69187	0	2.16145	7.15184	2.24803	1.5	6.5	0	2.5	7	2.5	low
1142	hsa-miR-3115	ATATGGGTTTACTAGTTGGT	down	0.422697	-1.2423	0.438018	3.40897	1.44096	5.89596	4.33095	0	4.32289	0	0	7	6	0	5	0	0	low
1143	efu-miR-9341_L+1R+1	TTCTCGGCCTTTTGGCTAAGATC	down	0.120948	-3.04754	0.438677	16.9658	2.05198	48.01	2.8873	0	3.45831	0	2.69763	57	4	0	4	0	3	middle
1144	hsa-miR-4772-5p	TGATCAGGCAAAATTGCAGACT	down	0.74798	-0.418929	0.439115	60.6509	45.3656	43.7986	88.7846	49.3695	33.7185	66.4099	35.9684	52	123	24	39	65	40	middle
1145	hsa-miR-1285-3p_R+2	TCTGGGCAACAAAGTGAGACCTTT	up	2.45551	1.29602	0.439866	0.962434	2.36326	0	2.8873	0	2.59373	0	4.49605	0	4	0	3	0	5	low
1146	hsa-miR-3614-3p_R-1	TAGCCTTCAGATCTTGGTGTTT	up	1.41059	0.496299	0.440608	10.5027	14.8151	10.1074	2.8873	18.5136	13.8332	15.3254	15.2866	12	4	9	16	15	17	middle
1147	hsa-miR-651-5p	TTTAGGATAAGCTTGACTTTTG	up	1.19564	0.257782	0.440671	65.3274	78.108	68.2247	45.475	82.2825	57.9267	83.7787	92.6187	81	63	40	67	82	103	middle
1148	hsa-miR-505-5p_R+1	GGGAGCCAGGAAGTATTGATGTT	up	1.18805	0.248599	0.441144	52.9239	62.8764	55.5905	47.6405	55.5407	51.8747	53.1279	83.6266	66	66	27	60	52	93	middle
1149	hsa-miR-574-5p_R-4	TGAGTGTGTGTGTGTGAGT	up	1.34619	0.428885	0.441168	3.25825	4.38623	2.1057	2.52639	5.14266	2.59373	5.6193	4.94566	2.5	3.5	2.5	3	5.5	5.5	low
1150	hsa-miR-3653-3p_L+2	CTCTAAGAAGTTGACTGAAG	down	0.466936	-1.0987	0.44456	17.056	7.96404	24.4261	0	26.7418	3.45831	20.4338	0	29	0	13	4	20	0	middle
1151	hsa-miR-7977_1ss6AG	TTCCCGGCCAACGCACCA	down	0.721517	-0.470895	0.446469	60.366	43.5551	39.5872	94.1983	47.3124	56.6299	47.5086	26.5267	47	130.5	23	65.5	46.5	29.5	middle
1152	hsa-mir-7977-p5_1ss6AG	TTCCCGGCCAACGCACCA	down	0.721517	-0.470895	0.446469	60.366	43.5551	39.5872	94.1983	47.3124	56.6299	47.5086	26.5267	47	130.5	23	65.5	46.5	29.5	middle
1153	hsa-miR-548am-5p_L-1	AAAGTAATTGCGGTTTTTGCC	down	0.855332	-0.225443	0.446749	23.3737	19.9923	21.057	21.2939	27.7704	22.479	24.0097	13.4882	25	29.5	13.5	26	23.5	15	middle
1154	PC-3p-40805_13	TCTGTGCTTCACCCCTACCCAGT	down	0.274847	-1.8633	0.446821	4.95641	1.36225	2.52684	0	12.3424	0	4.08676	0	3	0	6	0	4	0	middle
1155	hsa-miR-548am-5p_1ss8AG	AAAAGTAGTTGCGGTTTTTGCC	up	1.91201	0.935089	0.447322	9.55791	18.2748	13.0553	14.0756	1.5428	8.21349	36.27	10.3409	15.5	19.5	0.75	9.5	35.5	11.5	middle
1156	hsa-miR-502-5p_L+1R+1	AATCCTTGCTATCTGGGTGCTAG	up	1.93054	0.949007	0.448631	11.522	22.2437	16.8456	11.5492	6.17119	9.51036	12.2603	44.9605	20	16	3	11	12	50	middle
1157	mmu-miR-3535_R-5	TGGATATGATGACTGATTACC	down	0.371258	-1.42951	0.448904	41.5641	15.431	94.7565	2.16548	27.7704	31.9894	14.3037	0	112.5	3	13.5	37	14	0	middle
1158	hsa-miR-1271-5p_R-2	CTTGGCACCTAGCAAGCACT	down	0.656099	-0.608014	0.451324	6.00949	3.94282	7.58052	3.24822	7.19972	5.18747	6.64099	0	9	4.5	3.5	6	6.5	0	low
1159	hsa-miR-2116-5p	GGTTCTTAGCATAGGAGGTCT	up	2.25934	1.1759	0.452806	0.962434	2.17446	0	2.8873	0	3.45831	3.06507	0	0	4	0	4	3	0	low
1160	hsa-miR-1304-3p_1ss13CA	TCTCACTGTAGCATCGAACCCC	down	0.809914	-0.30416	0.456548	34.8931	28.2604	31.1644	30.3167	43.1983	41.4997	23.4989	19.7826	37	42	21	48	23	22	middle
1161	rno-miR-1843b-5p_R-2_1ss18AG	ATGGAGGTCTCTGTCTGGCTT	up	2.31375	1.21023	0.45793	0.962434	2.22683	0	2.8873	0	2.59373	4.08676	0	0	4	0	3	4	0	low
1162	hsa-miR-31-5p_R-2	AGGCAAGATGCTGGCATAG	down	0.563927	-0.826419	0.458445	244.168	137.693	415.244	23.0984	294.16	146.978	186.969	79.1306	493	32	143	170	183	88	middle
1163	hsa-miR-3611_R-1	TTGTGAAGAAAGAAATTCTT	down	0.61425	-0.703102	0.459232	4.00416	2.45956	3.36912	1.44365	7.19972	3.02602	2.55423	1.79842	4	2	3.5	3.5	2.5	2	low
1164	hsa-miR-301a-5p	GCTCTGACTTTATTGCACTACT	down	0.76874	-0.379433	0.459237	18.1472	13.9505	26.1107	18.0456	10.2853	11.2395	15.3254	15.2866	31	25	5	13	15	17	middle
1165	ggo-miR-548a_L-1R+2_1ss7AT	AAAGTTATTGTGGTTTTTGCCA	up	1.55178	0.633928	0.460723	7.13871	11.0777	10.9496	10.4665	0	14.6978	4.59761	13.9378	13	14.5	0	17	4.5	15.5	middle
1166	hsa-miR-3912-3p_L-2R+3	ACGCATAATATGGACATGTTAT	up	1.93466	0.952084	0.462797	3.28852	6.36218	3.36912	6.49643	0	0	9.19522	9.89132	4	9	0	0	9	11	low
1167	mmu-let-7c-5p_R+2	TGAGGTAGTAGGTTGTATGGTTAT	down	0.449127	-1.1548	0.464487	2.56669	1.15277	3.36912	4.33095	0	3.45831	0	0	4	6	0	4	0	0	low
1168	hsa-miR-6764-3p_R-1	TCTCTGGTCTTTCCTTGACA	down	0.397597	-1.33062	0.465594	2.89934	1.15277	2.52684	0	6.17119	3.45831	0	0	3	0	3	4	0	0	low
1169	hsa-miR-1277-5p_L-2_1ss3AC	CTATATATATATATGTACGTAT	down	0.550653	-0.860786	0.466165	4.1308	2.27463	5.89596	6.49643	0	2.59373	1.53254	2.69763	7	9	0	3	1.5	3	low
1170	hsa-miR-221-5p	ACCTGGCATACAATGTAGATTT	down	0.884239	-0.177491	0.467508	184.368	163.025	176.037	163.133	213.935	204.905	150.189	133.982	209	226	104	237	147	149	middle
1171	PC-5p-42299_12	TGGCTGTGCCATCCCAGGGACC	up	2.42432	1.27758	0.470451	1.20304	2.91656	0	3.60913	0	6.05205	0	2.69763	0	5	0	7	0	3	low
1172	hsa-miR-199b-5p_R-1	CCCAGTGTTTAGACTATCTGTT	up	1.33002	0.411451	0.470609	1068.22	1420.75	939.985	923.456	1341.21	832.877	2165.99	1263.39	1116	1279.33	652	963.333	2120	1405	middle
1173	hsa-miR-124-3p_R+1	TAAGGCACGCGGTGAATGCCA	up	2.26254	1.17794	0.471576	5.0854	11.5059	10.1074	2.40609	2.74275	25.6491	6.47071	2.3979	12	3.33333	1.33333	29.6667	6.33333	2.66667	middle
1174	mmu-miR-101c_R+1	ACAGTACTGTGATAACTGAT	up	2.37124	1.24564	0.471736	1.12304	2.663	3.36912	0	0	2.59373	0	5.39527	4	0	0	3	0	6	low
1175	PC-5p-28231_22	CACCCTTTCCTGTGCCCTTT	down	0.364754	-1.455	0.473104	10.1991	3.72017	24.4261	0	6.17119	6.05205	5.10846	0	29	0	3	7	5	0	middle
1176	hsa-miR-217_R-1	TACTGCATCAGGAACTGATTGG	up	1.82327	0.866527	0.473693	3.1801	5.79818	3.36912	0	6.17119	3.45831	11.2386	2.69763	4	0	3	4	11	3	middle
1177	hsa-miR-3679-5p_R-2	TGAGGATATGGCAGGGAAGGG	down	0.124575	-3.00492	0.474206	7.21826	0.899211	0	21.6548	0	0	0	2.69763	0	30	0	0	0	3	middle
1178	hsa-miR-92b-5p_R+1	AGGGACGGGACGCGGTGCAGTGT	up	2.18629	1.12848	0.47552	1.56411	3.41959	2.52684	2.16548	0	0	3.06507	7.19369	3	3	0	0	3	8	low
1179	hsa-miR-1229-3p	CTCTCACCACTGCCCTCCCACAG	down	0.651111	-0.619024	0.476911	8.03303	5.2304	14.3188	3.60913	6.17119	5.18747	5.10846	5.39527	17	5	3	6	5	6	middle
1180	mmu-miR-101b-5p	TCGGTTATCATGGTACCGATGCT	up	1.53047	0.61397	0.47787	5.75452	8.8071	3.36912	3.60913	10.2853	2.59373	11.2386	12.589	4	5	5	3	11	14	middle
1181	hsa-miR-193b-5p	CGGGGTTTTGAGGGCGAGATGA	up	1.77199	0.825374	0.477949	8.74251	15.4917	6.73824	19.4893	0	23.3436	20.4338	2.69763	8	27	0	27	20	3	middle
1182	hsa-miR-548at-5p	AAAAGTTATTGCGGTTTTGGCT	up	1.46166	0.547605	0.478735	4.86466	7.11047	8.4228	0	6.17119	5.18747	7.15184	8.99211	10	0	3	6	7	10	low
1183	hsa-miR-361-5p_R-3	TTATCAGAATCTCCAGGGG	down	0.716786	-0.480385	0.480225	21.0778	15.1082	20.2147	10.1056	32.913	16.8593	19.923	8.5425	24	14	16	19.5	19.5	9.5	middle
1184	hsa-mir-2110-p3	CACCGCGGTCTTTTCCTCCCACT	up	1.93102	0.94936	0.480579	3.64958	7.0474	5.89596	5.05278	0	12.9687	8.17353	0	7	7	0	15	8	0	middle
1185	hsa-miR-1285-5p_L-1R+1	ATCTCACTTTGTTGCCCAGGC	up	7.11727	2.83132	0.481391	0.42114	2.99737	1.26342	0	0	0	0	8.99211	1.5	0	0	0	0	10	low
1186	hsa-miR-4687-5p_R-1	CAGCCCTCCTCCCGCACCCAA	up	2.65992	1.41138	0.482024	1.68426	4.48	0	5.05278	0	10.3749	3.06507	0	0	7	0	12	3	0	middle
1187	hsa-miR-5582-3p_L+1R-1_1ss22GT	TTAAAACTTTAAGTGTGCCTAT	up	1.45329	0.539322	0.482312	5.38944	7.83243	0	7.94008	8.22825	5.18747	10.2169	8.0929	0	11	4	6	10	9	middle
1188	PC-3p-44939_11	CATGTCCCTGCCACCTGCCAGT	down	0.522389	-0.936805	0.48267	1.93089	1.00867	1.26342	1.44365	3.08559	3.02602	0	0	1.5	2	1.5	3.5	0	0	low
1189	efu-miR-9226_L-4_1ss22GA	GTCCCTGTTCGGGCGCCA	down	0.730601	-0.452845	0.482709	123.251	90.0473	90.124	189.118	90.5108	89.0515	137.928	43.1621	107	262	44	103	135	48	middle
1190	PC-5p-39658_13	CCAATCACGTTCCCGTGG	down	0.523045	-0.934992	0.483513	5.5099	2.88193	2.52684	5.77461	8.22825	8.64578	0	0	3	8	4	10	0	0	low
1191	ppy-mir-1273a-p5_2	GCCTGGGTGACAGAGCAAGACT	down	0.684143	-0.54763	0.483923	4.64368	3.17694	1.26342	6.49643	6.17119	3.8906	2.04338	3.59684	1.5	9	3	4.5	2	4	low
1192	ppy-mir-1273a-p5_1	CTTGAACCCGGGAGGTGGAGGTTGC	down	0.684143	-0.54763	0.483923	4.64368	3.17694	1.26342	6.49643	6.17119	3.8906	2.04338	3.59684	1.5	9	3	4.5	2	4	low
1193	ppy-mir-1273a-p3_4	GCCTGGGTGACAGAGCAAGACT	down	0.684143	-0.54763	0.483923	4.64368	3.17694	1.26342	6.49643	6.17119	3.8906	2.04338	3.59684	1.5	9	3	4.5	2	4	low
1194	ppy-mir-1273a-p3_3	CTTGAACCCGGGAGGTGGAGGTTGC	down	0.684143	-0.54763	0.483923	4.64368	3.17694	1.26342	6.49643	6.17119	3.8906	2.04338	3.59684	1.5	9	3	4.5	2	4	low
1195	bta-mir-1246-p5_1ss17AG	GGATTTTTGGAGCAGGGAG	up	1.30658	0.38579	0.48399	357.147	466.639	173.51	589.371	308.559	587.048	431.154	381.715	206	816.5	150	679	422	424.5	middle
1196	mmu-miR-6412_R-2_1ss15AT	TCGAAACCATCCTCTGCTAC	up	1.82912	0.871151	0.484491	1.56411	2.86094	2.52684	2.16548	0	0	4.08676	4.49605	3	3	0	0	4	5	low
1197	hsa-miR-3161_R-1	CTGATAAGAACAGAGGCCCAGA	down	0.4004	-1.32049	0.489926	4.49156	1.79842	3.36912	10.1056	0	0	0	5.39527	4	14	0	0	0	6	middle
1198	mmu-miR-452-3p_1ss20GA	TCAGTCTCATCTGCAAAGAAGT	up	1.22089	0.287936	0.4916	38.551	47.0667	43.7986	24.5421	47.3124	55.333	56.193	29.674	52	34	23	64	55	33	middle
1199	hsa-mir-374a-p3	TTATAATACAACCTGATA	down	0.707	-0.500218	0.491978	24.3745	17.2327	27.7953	8.301	37.0271	22.0467	14.8145	14.837	33	11.5	18	25.5	14.5	16.5	middle
1200	hsa-miR-548t-3p_L-2R-1_1ss24CA	AAACCACAATTACTTTTGCACA	up	2.09406	1.06631	0.492127	0.42114	0.881894	1.26342	0	0	1.29687	0	1.34882	1.5	0	0	1.5	0	1.5	low
1201	PC-5p-36312_15	ATGGAGAAACTCTATTTTA	down	0.433279	-1.20663	0.492356	2.76715	1.19895	2.52684	5.77461	0	0	0	3.59684	3	8	0	0	0	4	low
1202	hsa-miR-96-5p_R-2	TTTGGCACTAGCACATTTTTG	up	1.42278	0.508708	0.492401	1262.33	1796.01	1545.58	449.697	1791.7	722.787	2018.86	2646.38	1835	623	871	836	1976	2943	middle
1203	hsa-miR-483-3p_L-1R+1	CACTCCTCTCCTCCCGTCTTC	up	1.56285	0.644182	0.492945	15.4113	24.0856	7.58052	32.4822	6.17119	36.3123	26.0531	9.89132	9	45	3	42	25.5	11	middle
1204	oan-miR-23b-3p_R-2_1ss20CA	ATCACATTGCCAGGGATAAA	down	0.77746	-0.363159	0.493354	36.6978	28.5311	33.6912	33.204	43.1983	24.2082	46.9978	14.3874	40	46	21	28	46	16	middle
1205	hsa-miR-205-5p_R-1	TCCTTCATTCCACCGGAGTCT	up	1.6053	0.682839	0.494041	277.686	445.768	183.617	330.596	318.845	385.602	820.418	131.285	218	458	155	446	803	146	middle
1206	oan-miR-1386	CTCCTGGCTGGCTCGCCA	down	0.701172	-0.51216	0.494915	220.819	154.832	109.496	368.853	184.107	158.65	210.979	94.8667	130	511	89.5	183.5	206.5	105.5	middle
1207	hsa-mir-1301-p5	GGGTCGCTCTAGGCACCGCAG	down	0.479066	-1.0617	0.495218	1.80471	0.864578	2.52684	2.8873	0	2.59373	0	0	3	4	0	3	0	0	low
1208	hsa-miR-1290_1ss13TG	TGGATTTTTGGAGCAGGGA	up	1.36136	0.445047	0.495704	33.0838	45.0389	17.6879	40.4222	41.1413	67.4371	46.9978	20.6818	21	56	20	78	46	23	middle
1209	hsa-miR-152-3p	TCAGTGCATGACAGAACTTGG	up	1.10805	0.148028	0.496139	1220.14	1351.98	1049.48	1448.7	1162.24	1608.98	1258.21	1188.76	1246	2007	565	1861	1231.5	1322	middle
1210	hsa-miR-942-3p	CACATGGCCGAAACAGAGAAGT	up	1.4833	0.568807	0.496587	2.92776	4.34273	5.89596	2.8873	0	4.32289	5.10846	3.59684	7	4	0	5	5	4	low
1211	PC-3p-4696_232	CCACAGCGTGGCACAGTCGCGT	up	1.94347	0.958634	0.497161	39.7004	77.1565	0	119.101	0	137.468	49.0412	44.9605	0	165	0	159	48	50	middle
1212	ggo-miR-548c_R+2	AAAAGTACTTGCGGATTTTGCT	up	1.17958	0.238272	0.498013	28.0084	33.0382	37.9026	17.3238	28.7989	28.5311	33.7158	36.8676	45	24	14	33	33	41	middle
1213	hsa-miR-4454_L-2	ATCCGAGTCACGGCACCA	down	0.636827	-0.651028	0.498214	51.8837	33.0409	21.8993	96.7246	37.0271	35.4477	39.846	23.8291	26	134	18	41	39	26.5	middle
1214	hsa-miR-3688-3p_R-2	TATGGAAAGACTTTGCCACT	up	1.82961	0.871537	0.498431	1.14297	2.09118	1.26342	2.16548	0	0	3.57592	2.69763	1.5	3	0	0	3.5	3	low
1215	bta-miR-2478_L-2	ATCCCACTTCTGACACCA	down	0.675419	-0.566146	0.498444	51.8963	35.0518	30.7432	92.0328	32.913	27.6665	50.0629	27.4259	36.5	127.5	16	32	49	30.5	middle
1216	hsa-let-7g-5p	TGAGGTAGTAGTTTGTACAGTT	up	1.17038	0.226974	0.498647	37628.6	44039.7	48635.7	28704.1	35546	34214	42024.7	55880.3	57742.9	39765.9	17280	39573.1	41132.5	62143.8	high
1217	hsa-miR-6515-5p	TTGGAGGGTGTGGAAGACATC	up	5.58957	2.48274	0.499347	0.721826	4.0347	0	2.16548	0	12.1041	0	0	0	3	0	14	0	0	middle
1218	hsa-miR-222-3p_R+2	AGCTACATCTGGCTACTGGGTCT	up	1.07489	0.104193	0.499497	10269.4	11038.5	11528.3	8648.92	10630.9	12168.9	10556.1	10390.4	13687	11982	5168	14075	10332	11555	high
1219	mmu-miR-1843b-5p_L+1_1ss19AG	TATGGAGGTCTCTGTCTGGCTT	down	0.859019	-0.219238	0.501012	98.2596	84.4068	91.8086	96.0028	106.967	115.853	58.2364	79.1306	109	133	52	134	57	88	middle
1220	hsa-miR-544b	ACCTGAGGTTGTGCATTTCTAA	up	2.18477	1.12748	0.501145	1.20304	2.62837	0	3.60913	0	5.18747	0	2.69763	0	5	0	6	0	3	low
1221	oan-miR-29a-3p_R+3	TAGCACCATTTGAAATCGGTTAAA	up	1.2988	0.377178	0.504967	10.2902	13.365	8.4228	10.1056	12.3424	11.2395	8.17353	20.6818	10	14	6	13	8	23	middle
1222	hsa-miR-20a-3p_R+1	ACTGCATTATGAGCACTTAAAGT	down	0.848766	-0.236561	0.506211	306.084	259.794	292.271	286.565	339.415	236.894	174.709	367.777	347	397	165	274	171	409	middle
1223	mml-miR-199a-3p_L+5R-1	CGTGGACAGTAGTCTGCACATTGGTT	up	1.57681	0.65701	0.507254	3.52913	5.56477	3.36912	7.21826	0	2.59373	5.10846	8.99211	4	10	0	3	5	10	low
1224	hsa-miR-548e-5p	CAAAAGCAATCGCGGTTTTTGC	down	0.820714	-0.285048	0.507998	13.0497	10.7101	14.3188	16.602	8.22825	12.1041	13.282	6.74408	17	23	4	14	13	7.5	middle
1225	hsa-miR-769-3p_L-1R+1	TGGGATCTCCGGGGTCTTGGTTT	up	2.08378	1.05921	0.511344	1.12304	2.34017	3.36912	0	0	4.32289	0	2.69763	4	0	0	5	0	3	low
1226	hsa-miR-371b-5p	ACTCAAAAGATGGCGGCACTTT	down	0.739521	-0.435337	0.511587	21.6637	16.0207	24.4261	15.8802	24.6848	11.2395	29.629	7.19369	29	22	12	13	29	8	middle
1227	hsa-miR-1179_R+1	AAGCATTCTTTCATTGGTTGGT	up	1.16855	0.224718	0.512395	9.84146	11.5002	12.6342	8.66191	8.22825	12.1041	14.3037	8.0929	15	12	4	14	14	9	middle
1228	hsa-miR-1226-3p	TCACCAGCCCTGTGTTCCCTAG	down	0.866243	-0.207156	0.512987	13.3863	11.5958	14.3188	9.38373	16.4565	12.1041	9.19522	13.4882	17	13	8	14	9	15	middle
1229	eca-miR-191b_1ss2AG	GGACGAAATCCAAGCGCAGCTG	down	0.766801	-0.383076	0.513378	34.2396	26.2549	30.3221	35.3695	37.0271	45.8226	12.2603	20.6818	36	49	18	53	12	23	middle
1230	PC-5p-48703_9	AGGCCGCGGAGCCAGCGACGA	down	0.487175	-1.03749	0.513949	2.36623	1.15277	4.2114	2.8873	0	3.45831	0	0	5	4	0	4	0	0	low
1231	hsa-miR-148b-5p_L+1R+1	GAAGTTCTGTTATACACTCAGGCT	down	0.869884	-0.201105	0.514959	130.128	113.197	169.298	101.777	119.31	122.77	90.9305	125.89	201	141	58	142	89	140	middle
1232	hsa-miR-6503-3p_L-1R+2_1ss7AG	GGACTGGGATGCAGACCTCCCT	up	2.20452	1.14046	0.515355	5.8268	12.8453	3.36912	7.94008	6.17119	5.18747	30.6507	2.69763	4	11	3	6	30	3	middle
1233	hsa-miR-1273g-3p_R-3	ACCACTGCACTCCAGCCT	down	0.498257	-1.00504	0.517772	0.902357	0.449605	1.26342	1.44365	0	0	0	1.34882	1.5	2	0	0	0	1.5	low
1234	ssc-mir-1285-p3_1ss20TA_2	TAGCGAGACCCCGTCTCTTA	down	0.85323	-0.228993	0.518442	333.131	284.237	309.959	424.073	265.361	383.44	250.314	218.958	368	587.5	129	443.5	245	243.5	middle
1235	hsa-miR-499a-5p	TTAAGACTTGCAGTGATGTTT	up	1.43529	0.521344	0.518958	171.656	246.376	84.228	276.459	154.28	264.561	388.243	86.3242	100	383	75	306	380	96	middle
1236	bta-miR-199c_L-1R+1	ACAGTAGTCTGCACATTGGC	down	0.703799	-0.506765	0.519226	4.62561	3.2555	1.26342	5.41369	7.19972	2.59373	3.57592	3.59684	1.5	7.5	3.5	3	3.5	4	low
1237	hsa-miR-376b-3p_L+1R-1	CATCATAGAGGAAAATCCATGT	down	0.48505	-1.0438	0.51939	0.52269	0.253531	0.589596	0.978475	0	0	0.760592	0	0.7	1.35556	0	0	0.744444	0	low
1238	hsa-miR-1283	TCTACAAAGGAAAGCGCTTTCT	up	1.99588	0.997024	0.520939	0.481217	0.960451	0	1.44365	0	0	1.53254	1.34882	0	2	0	0	1.5	1.5	low
1239	bta-miR-2478_L-2_1ss20AG	ATCCCACTTCTGACACCG	down	0.404393	-1.30617	0.52111	4.2108	1.70282	2.52684	10.1056	0	0	5.10846	0	3	14	0	0	5	0	middle
1240	oan-miR-23b-3p_R-3	ATCACATTGCCAGGGATAA	down	0.798821	-0.324056	0.525962	47.5984	38.0226	56.4328	26.7076	59.6548	33.7185	55.1713	25.1779	67	37	29	39	54	28	middle
1241	hsa-mir-619-p3_1ss3AG	AAGTGCTGGGATTACAGG	down	0.506626	-0.981008	0.526694	1.99097	1.00867	0	2.8873	3.08559	3.02602	0	0	0	4	1.5	3.5	0	0	low
1242	hsa-mir-619-p5_1ss3AG	AAGTGCTGGGATTACAGG	down	0.506626	-0.981008	0.526694	1.99097	1.00867	0	2.8873	3.08559	3.02602	0	0	0	4	1.5	3.5	0	0	low
1243	hsa-miR-21-3p_R+1	CAACACCAGTCGATGGGCTGTC	down	0.794888	-0.331176	0.528545	310.64	246.924	373.972	228.819	329.13	403.758	185.948	151.067	444	317	160	467	182	168	middle
1244	hsa-miR-532-3p	CCTCCCACACCCAAGGCTTGCA	up	1.18647	0.246678	0.528947	191.455	227.157	201.305	165.298	207.763	134.01	268.705	278.755	239	229	101	155	263	310	middle
1245	hsa-miR-627-5p_1ss2TG	GGGAGTCTCTAAGAAAAGAGGA	down	0.87302	-0.195913	0.529501	249.438	217.764	210.57	290.896	246.848	142.655	239.076	271.562	250	403	120	165	234	302	middle
1246	hsa-miR-1976_R+2	CCTCCTGCCCTCCTTGCTGTAG	down	0.722347	-0.469236	0.52991	10.1741	7.34924	11.7919	4.33095	14.3994	2.59373	12.2603	7.19369	14	6	7	3	12	8	middle
1247	hsa-miR-1343-3p	CTCCTGGGGCCCGCACTCTCGC	up	1.32389	0.404778	0.531334	6.30801	8.35109	3.36912	9.38373	6.17119	11.2395	10.2169	3.59684	4	13	3	13	10	4	middle
1248	hsa-miR-4676-5p	GAGCCAGTGGTGAGACAGTGA	down	0.451672	-1.14665	0.533285	3.77004	1.70282	8.4228	2.8873	0	0	5.10846	0	10	4	0	0	5	0	low
1249	hsa-miR-3617-5p	AAAGACATAGTTGCAAGATGGG	up	1.39328	0.478488	0.534145	15.0394	20.9541	22.7416	22.3766	0	28.5311	16.3471	17.9842	27	31	0	33	16	20	middle
1250	hsa-miR-92a-3p	TATTGCACTTGTCCCGGCCTGT	up	1.13178	0.178598	0.534275	22781.6	25783.9	28427.8	15020.5	24896.6	25564.7	24584.4	27202.5	33751	20809	12103	29569	24062.5	30251.5	high
1251	mmu-miR-6240_L-2R-6	AAAGCATCGCGAAGGCCC	down	0.684526	-0.546824	0.53528	32.0228	21.9204	42.114	23.0984	30.8559	6.05205	48.0195	11.6897	50	32	15	7	47	13	middle
1252	hsa-miR-548aq-3p_1ss6AC	CAAAACCTGCAATTACTTTTGC	up	1.86468	0.898929	0.535608	1.56411	2.91656	2.52684	2.16548	0	6.05205	0	2.69763	3	3	0	7	0	3	low
1253	ggo-miR-1271	CTTGGCACCTAGCAAGCACTCA	up	1.05481	0.0769837	0.535981	35.9603	37.9313	35.3758	37.5349	34.9701	40.6352	32.6941	40.4645	42	52	17	47	32	45	middle
1254	bta-miR-2478_1ss2TA	GAATCCCACTTCTGACACCA	up	1.94176	0.957362	0.536538	0.721826	1.40161	0	2.16548	0	2.16145	2.04338	0	0	3	0	2.5	2	0	low
1255	hsa-miR-1285-3p_R-3	TCTGGGCAACAAAGTGAGA	up	1.29836	0.37669	0.538014	4.26284	5.5347	3.36912	3.24822	6.17119	4.32289	8.68437	3.59684	4	4.5	3	5	8.5	4	low
1256	PC-3p-12886_63	AAAAGCTGGGTTGAGAGGAA	down	0.898016	-0.155187	0.538596	11.5776	10.3969	10.9496	9.38373	14.3994	12.1041	9.19522	9.89132	13	13	7	14	9	11	middle
1257	hsa-miR-99a-5p_R-1	AACCCGTAGATCCGATCTTGT	up	1.28215	0.358563	0.538907	3021.73	3874.31	1634.44	4333.84	3096.91	3569.84	5728.62	2324.46	1940.5	6004	1505.5	4129	5607	2585	middle
1258	hsa-miR-574-3p_R-1	CACGCTCATGCACACACCCAC	up	1.12381	0.1684	0.53915	88.9852	100.003	70.7515	104.665	91.5393	75.6506	120.049	104.308	84	145	44.5	87.5	117.5	116	middle
1259	hsa-miR-497-3p_R-1_1ss20AG	CAAACCACACTGTGGTGTTGG	down	0.629811	-0.667008	0.540235	6.64067	4.18237	2.52684	5.05278	12.3424	0	7.15184	5.39527	3	7	6	0	7	6	middle
1260	hsa-let-7g-3p	CTGTACAGGCCACTGCCTTGC	up	1.13429	0.181789	0.546582	58.9236	66.8365	69.9093	38.9786	67.8831	72.6246	54.1496	73.7353	83	54	33	84	53	82	middle
1261	hsa-mir-545-p5	TCAGCAAACATTTATTGTGTGC	down	0.912507	-0.132092	0.546603	91.6031	83.5885	90.9663	97.4465	86.3966	76.0829	69.475	105.208	108	135	42	88	68	117	middle
1262	hsa-miR-4645-3p_L+2R-1	CGAGACAGTAGTTCTTGCCTGGT	down	0.520964	-0.940745	0.54707	6.53718	3.40564	10.9496	8.66191	0	0	10.2169	0	13	12	0	0	10	0	middle
1263	hsa-miR-221-3p	AGCTACATTGTCTGCTGGGTTTC	down	0.920257	-0.119892	0.548653	40020.9	36829.5	40540.6	41982.8	37539.3	45105	30139.9	35243.7	48132	58162	18249	52170	29500	39194	high
1264	hsa-miR-3607-5p_R+1	GCATGTGATGAAGCAAATCAGTA	down	0.285554	-1.80816	0.550192	6.17672	1.76379	18.5302	0	0	2.59373	0	2.69763	22	0	0	3	0	3	middle
1265	hsa-miR-371b-3p	AAGTGCCCCCACAGTTTGAGTGC	down	0.279924	-1.83689	0.551169	3.64988	1.02169	10.9496	0	0	0	3.06507	0	13	0	0	0	3	0	middle
1266	hsa-miR-183-5p_R-2	TATGGCACTGGTAGAATTCA	up	1.31328	0.393179	0.551313	182.473	239.639	274.583	67.1298	205.706	113.26	311.616	294.042	326	93	100	131	305	327	middle
1267	hsa-mir-7851-p5_1ss6TG	CCTCAGCCTCCCAAGTAGC	up	1.61545	0.691934	0.554676	2.34601	3.78985	1.26342	5.77461	0	3.8906	6.13015	1.34882	1.5	8	0	4.5	6	1.5	low
1268	hsa-mir-7851-p3_1ss6TG	CCTCAGCCTCCCAAGTAGC	up	1.61545	0.691934	0.554676	2.34601	3.78985	1.26342	5.77461	0	3.8906	6.13015	1.34882	1.5	8	0	4.5	6	1.5	low
1269	hsa-miR-641_R+1	AAAGACATAGGATAGAGTCACCTCT	up	1.27826	0.354186	0.555015	14.5335	18.5776	15.161	20.2111	8.22825	14.6978	12.2603	28.7747	18	28	4	17	12	32	middle
1270	hsa-miR-19b-1-5p	AGTTTTGCAGGTTTGCATCCAGC	up	1.18237	0.241681	0.555741	88.9005	105.113	99.3891	68.5734	98.739	81.2703	84.8004	149.269	118	95	48	94	83	166	middle
1271	oan-miR-223-3p_R-1	TGTCAGTTTGTCAAATACCCT	down	0.842283	-0.247623	0.55686	232.255	195.625	219.835	240.368	236.562	91.6453	238.054	257.174	261	333	115	106	233	286	middle
1272	hsa-miR-3609_L+1R-5	GCAAAGTGATGAGTAATACT	down	0.291161	-1.78011	0.557356	3.08836	0.899211	9.26508	0	0	0	0	2.69763	11	0	0	0	0	3	low
1273	hsa-miR-196b-5p_R-1	TAGGTAGTTTCCTGTTGTTGG	up	1.11284	0.154249	0.558979	130.087	144.766	155.822	94.5592	139.88	124.499	138.95	170.85	185	131	68	144	136	190	middle
1274	hsa-miR-150-5p	TCTCCCAACCCTTGTACCAGTG	down	0.715065	-0.483853	0.559172	29830.3	21330.6	44859	5718.3	38913.5	19803.2	25537.2	18651.4	53259	7922	18917	22905	24995	20742	high
1275	mmu-mir-6236-p5_1	AATCAACTAGCCCTGAAAA	down	0.776044	-0.365789	0.561076	8.3175	6.45475	10.9496	5.77461	8.22825	7.34891	10.2169	1.79842	13	8	4	8.5	10	2	middle
1276	mmu-mir-6236-p5_3	AGCCCTGAAAATGGATGGC	down	0.776044	-0.365789	0.561076	8.3175	6.45475	10.9496	5.77461	8.22825	7.34891	10.2169	1.79842	13	8	4	8.5	10	2	middle
1277	mmu-mir-6236-p3_3	AGCCCTGAAAATGGATGGC	down	0.776044	-0.365789	0.561076	8.3175	6.45475	10.9496	5.77461	8.22825	7.34891	10.2169	1.79842	13	8	4	8.5	10	2	middle
1278	mmu-mir-6236-p5_4	ATCAACTAGCCCTGAAAA	down	0.776044	-0.365789	0.561076	8.3175	6.45475	10.9496	5.77461	8.22825	7.34891	10.2169	1.79842	13	8	4	8.5	10	2	middle
1279	mmu-mir-6236-p5_5	CAACTAGCCCTGAAAATG	down	0.776044	-0.365789	0.561076	8.3175	6.45475	10.9496	5.77461	8.22825	7.34891	10.2169	1.79842	13	8	4	8.5	10	2	middle
1280	mmu-mir-6236-p5_2	ACTAGCCCTGAAAATGGA	down	0.776044	-0.365789	0.561076	8.3175	6.45475	10.9496	5.77461	8.22825	7.34891	10.2169	1.79842	13	8	4	8.5	10	2	middle
1281	hsa-miR-190a-5p_R+1	TGATATGTTTGATATATTAGGTT	up	1.17638	0.234354	0.561087	259.461	305.225	331.016	142.921	304.445	348.425	223.75	343.499	393	198	148	403	219	382	middle
1282	hsa-miR-760_R+2	CGGCTCTGGGTCTGTGGGGAGT	up	1.36561	0.449548	0.561121	8.94327	12.213	10.9496	15.8802	0	13.8332	10.2169	12.589	13	22	0	16	10	14	middle
1283	hsa-miR-664b-3p	TTCATTTGCCTCCCAGCCTACA	down	0.727612	-0.458759	0.561317	56.1148	40.8298	98.5468	24.5421	45.2554	33.7185	42.911	45.8598	117	34	22	39	42	51	middle
1284	hsa-miR-491-3p	CTTATGCAAGATTCCCTTCTAC	down	0.511555	-0.96704	0.561979	7.45917	3.81577	5.05368	17.3238	0	6.05205	0	5.39527	6	24	0	7	0	6	middle
1285	hsa-miR-296-5p	AGGGCCCCCCCTCAATCCTGT	up	1.28302	0.359539	0.562359	30.3222	38.9038	41.2717	6.49643	43.1983	48.4164	29.629	38.6661	49	9	21	56	29	43	middle
1286	hsa-miR-548ap-5p_R+3	AAAAGTAATTGCGGTCTTTGGT	down	0.793733	-0.333274	0.562364	51.8899	41.1868	64.4344	41.8659	49.3695	68.734	37.2917	17.5346	76.5	58	24	79.5	36.5	19.5	middle
1287	bta-miR-150	TCTCCCAACCCTTGTACCAGTGT	down	0.708926	-0.496293	0.562393	2144.64	1520.39	3349.75	368.853	2715.32	1442.12	1610.19	1508.88	3977	511	1320	1668	1576	1678	middle
1288	hsa-miR-1307-5p	TCGACCGGACCTCGACCGGCT	down	0.857618	-0.221593	0.563418	780.801	669.629	765.633	733.375	843.396	937.203	381.091	690.594	909	1016	410	1084	373	768	middle
1289	hsa-miR-338-5p_R-1	AACAATATCCTGGTGCTGAGT	down	0.844521	-0.243795	0.564193	199.455	168.444	123.815	275.016	199.535	170.322	199.23	135.781	147	381	97	197	195	151	middle
1290	hsa-miR-28-3p	CACTAGATTGTGAGCTCCTGGA	down	0.875882	-0.191192	0.565088	785.381	687.901	876.814	697.645	781.684	951.036	632.938	479.729	1041	966.5	380	1100	619.5	533.5	middle
1291	cgr-miR-28-3p	CACTAGATTGTGAGCTCCTGGA	down	0.875882	-0.191192	0.565088	785.381	687.901	876.814	697.645	781.684	951.036	632.938	479.729	1041	966.5	380	1100	619.5	533.5	middle
1292	oan-miR-20a-5p_R+3	TAAAGTGCTTATAGTGCAGGAAA	up	1.43176	0.517787	0.565189	8.58281	12.2885	18.5302	7.21826	0	11.2395	11.2386	14.3874	22	10	0	13	11	16	middle
1293	hsa-miR-636	TGTGCTTGCTCGTCCCGCCCGCA	up	1.81845	0.862711	0.567298	2.04532	3.71932	2.52684	3.60913	0	0	3.06507	8.0929	3	5	0	0	3	9	low
1294	hsa-miR-616-5p_R+1	ACTCAAAACCCTTCAGTGACTTC	up	1.3775	0.462055	0.567424	4.09065	5.63488	5.05368	7.21826	0	3.45831	7.15184	6.29448	6	10	0	4	7	7	low
1295	hsa-miR-454-3p	TAGTGCAATATTGCTTATAGGGT	up	1.22147	0.288617	0.567654	699.735	854.705	870.918	607.055	621.233	614.715	651.839	1297.56	1034	841	302	711	638	1443	middle
1296	hsa-miR-455-3p_R-1	GCAGTCCATGGGCATATACA	down	0.537731	-0.895043	0.568401	5.89536	3.17012	7.58052	10.1056	0	9.51036	0	0	9	14	0	11	0	0	middle
1297	hsa-miR-576-5p_R+1	ATTCTAATTTCTCCACGTCTTTG	up	1.30377	0.382691	0.569564	103.964	135.545	122.131	78.679	111.081	68.3017	114.429	223.903	145	109	54	79	112	249	middle
1298	mmu-mir-3535-p3	CTAGATAGTCAAGTTCTGATCCAG	down	0.63943	-0.645143	0.570166	20.4251	13.0604	34.5335	0	26.7418	9.51036	22.4772	7.19369	41	0	13	11	22	8	middle
1299	eca-miR-224_R+3	CAAGTCACTAGTGGTTCCGTTTAG	down	0.749327	-0.416333	0.571618	1021.84	765.69	1385.55	384.011	1295.95	1294.27	496.542	506.256	1645	532	630	1497	486	563	middle
1300	PC-5p-6146_162	GAAGCTATGGGATTTGTT	up	1.14846	0.1997	0.572361	25.1925	28.9326	22.7416	28.1512	24.6848	18.1561	36.27	32.3716	27	39	12	21	35.5	36	middle
1301	sha-miR-21_L+2R-2	AATAGCTTATCAGACTGATGTTGAC	up	1.83263	0.873918	0.572817	0.962434	1.76379	0	2.8873	0	2.59373	0	2.69763	0	4	0	3	0	3	low
1302	hsa-miR-548n	CAAAAGTAATTGTGGATTTTGT	up	1.66325	0.734004	0.573458	1.74464	2.90177	3.79026	1.44365	0	0	5.10846	3.59684	4.5	2	0	0	5	4	low
1303	bta-miR-4286_R+4	ACCCCACTCCTGGTACCAAGA	down	0.655493	-0.609347	0.573659	11.2601	7.38093	0	17.3238	16.4565	4.32289	6.13015	11.6897	0	24	8	5	6	13	middle
1304	hsa-miR-33a-3p_R-1	CAATGTTTCCACAGTGCATCA	down	0.920428	-0.119623	0.573958	114.011	104.939	95.1777	123.432	123.424	111.531	120.56	82.7274	113	171	60	129	118	92	middle
1305	hsa-miR-3124-5p_R+1	TTCGCGGGCGAAGGCAAAGTCG	up	1.73864	0.797963	0.574825	2.60684	4.53237	4.2114	3.60913	0	9.51036	4.08676	0	5	5	0	11	4	0	low
1306	hsa-miR-3168_R+1_1ss14AC	GAGTTCTACAGTCCGACA	down	0.654466	-0.61161	0.576298	48.5902	31.8006	25.2684	23.8202	96.682	35.4477	50.0629	9.89132	30	33	47	41	49	11	middle
1307	hsa-miR-4802-5p_R-1	TATGGAGGTTCTAGACCATGT	up	1.66537	0.735847	0.577086	2.05706	3.42578	0	0	6.17119	2.59373	4.08676	3.59684	0	0	3	3	4	4	low
1308	hsa-miR-2278_L-1	AGAGCAGTGTGTGTTGCCTGG	up	1.66359	0.734299	0.578211	1.56411	2.60203	2.52684	2.16548	0	0	5.10846	2.69763	3	3	0	0	5	3	low
1309	PC-5p-38761_14	TATTCTCAAACTTTAAAT	down	0.620758	-0.687896	0.578919	5.23315	3.24852	2.52684	2.8873	10.2853	2.59373	7.15184	0	3	4	5	3	7	0	middle
1310	hsa-miR-548z_R-2_1ss10CT	CAAAAACCGTAATTACTTTTG	down	0.684731	-0.546391	0.579228	5.91683	4.05144	2.1057	4.33095	11.3138	2.16145	4.59761	5.39527	2.5	6	5.5	2.5	4.5	6	middle
1311	hsa-miR-9-5p	TCTTTGGTTATCTAGCTGTATGA	up	1.37345	0.457805	0.579505	17.6349	24.2207	22.18	15.6396	15.0851	44.0935	13.282	15.2866	26.3333	21.6667	7.33333	51	13	17	middle
1312	hsa-miR-122-5p_R-1	TGGAGTGTGACAATGGTGTTT	down	0.703992	-0.506369	0.579742	9443.58	6648.21	4850.69	16710.3	6769.79	11774.7	2157.81	6012.12	5759	23150	3291	13619	2112	6686	high
1313	hsa-miR-484	TCAGGCTCAGTCCCCTCCCGAT	up	1.0948	0.130668	0.58034	7733.39	8466.51	7851.74	7751.69	7596.73	9492.2	6228.23	9679.11	9322	10739	3693	10979	6096	10764	high
1314	hsa-miR-939-5p_R+1	TGGGGAGCTGAGGCTCTGGGGGTGT	up	1.93649	0.953444	0.58075	2.40609	4.65936	0	7.21826	0	0	4.08676	9.89132	0	10	0	0	4	11	low
1315	PC-3p-43946_11	GACTCTCTTAAGGTAGCCA	down	0.693321	-0.528406	0.582551	7.27045	5.04075	3.36912	12.271	6.17119	0	6.13015	8.99211	4	17	3	0	6	10	middle
1316	PC-5p-19080_38	ACGTATGTGTATATATGTGTGT	up	1.44299	0.529061	0.58364	4.73217	6.82847	3.36912	10.8274	0	6.91662	8.17353	5.39527	4	15	0	8	8	6	middle
1317	bta-miR-2332_L-4R-1_1ss7AC	TTCAGGTCTTGGAGACAAA	down	0.342158	-1.54727	0.586471	1.68456	0.576385	5.05368	0	0	1.72916	0	0	6	0	0	2	0	0	low
1318	hsa-miR-103a-2-5p_R+1	AGCTTCTTTACAGTGCTGCCTTGT	up	1.08909	0.123119	0.58716	382.742	416.839	438.407	331.318	378.5	366.581	371.385	512.55	520.5	459	184	424	363.5	570	middle
1319	hsa-miR-335-5p_R-1	TCAAGAGCAATAACGAAAAATG	up	1.10095	0.138744	0.587945	5989.15	6593.73	4993.04	7447.08	5527.33	7951.52	5570.26	6259.41	5928	10317	2687	9197	5452	6961	high
1320	hsa-miR-130a-3p_L-1	AGTGCAATGTTAAAAGGGCAT	down	0.89309	-0.163122	0.591031	294.291	262.828	311.223	297.031	274.618	350.154	258.488	179.842	369.5	411.5	133.5	405	253	200	middle
1321	hsa-mir-548am-p5_1ss10AG	TGGTGCAAAGGTAATTGCGGTT	up	2.83085	1.50124	0.593021	0.360913	1.02169	0	1.08274	0	0	3.06507	0	0	1.5	0	0	3	0	low
1322	hsa-miR-548ae-5p_L+1R+1	CAAAAGTAATTGTGGTTTTTGT	down	0.904973	-0.144053	0.593675	7.37484	6.67403	6.3171	7.57917	8.22825	7.7812	4.59761	7.64329	7.5	10.5	4	9	4.5	8.5	low
1323	hsa-miR-330-5p_R+1	TCTCTGGGCCTGTGTCTTAGGCT	down	0.769439	-0.378122	0.59572	8.55625	6.58351	13.0553	5.41369	7.19972	6.91662	2.04338	10.7905	15.5	7.5	3.5	8	2	12	middle
1324	cfa-miR-330_R+1	TCTCTGGGCCTGTGTCTTAGGCT	down	0.769439	-0.378122	0.59572	8.55625	6.58351	13.0553	5.41369	7.19972	6.91662	2.04338	10.7905	15.5	7.5	3.5	8	2	12	middle
1325	hsa-mir-4454-p3_1ss19AG	TCCGAGTCACGGCACCAAG	up	2.79479	1.48274	0.595734	0.721826	2.01735	0	2.16548	0	6.05205	0	0	0	3	0	7	0	0	low
1326	hsa-miR-589-5p_R-1	TGAGAACCACGTCTGCTCTGA	down	0.942979	-0.0847018	0.596667	90.8764	85.6945	82.5435	85.1754	104.91	90.7807	74.5834	91.7195	98	118	51	105	73	102	middle
1327	hsa-miR-17-3p	ACTGCAGTGAAGGCACTTGTAG	up	1.09578	0.131958	0.597457	1674.51	1834.89	1896.82	1191.01	1935.7	1592.55	1902.39	2009.74	2252	1650	941	1842	1862	2235	middle
1328	hsa-miR-548aq-3p	CAAAAACTGCAATTACTTTTGC	up	1.50793	0.592571	0.598148	6.11142	9.2156	2.52684	7.57917	8.22825	5.18747	3.57592	18.8834	3	10.5	4	6	3.5	21	middle
1329	hsa-miR-590-5p	GAGCTTATTCATAAAAGTGCAG	up	1.04847	0.0682913	0.599372	1043.15	1093.72	1039.37	1043.04	1047.05	935.473	1137.14	1208.54	1234	1445	509	1082	1113	1344	middle
1330	hsa-miR-548av-3p_L+2_1	CAAAAACTGCAGTTACTTTTGC	up	1.15527	0.208227	0.599903	21.0518	24.3205	17.2667	26.3466	19.5421	23.3436	16.3471	33.2708	20.5	36.5	9.5	27	16	37	middle
1331	hsa-miR-548av-3p_L+2_2	CCAAAACTGCAGTTACTTTTGC	up	1.15527	0.208227	0.599903	21.0518	24.3205	17.2667	26.3466	19.5421	23.3436	16.3471	33.2708	20.5	36.5	9.5	27	16	37	middle
1332	hsa-miR-4772-3p	CCTGCAACTTTGCCTGATCAGA	down	0.765518	-0.385491	0.601399	51.0927	39.1124	36.2181	85.1754	31.8845	16.427	42.911	57.9991	43	118	15.5	19	42	64.5	middle
1333	PC-3p-54892_8	AAAACCGTCTAGTTACAGTTGTA	down	0.541599	-0.884703	0.602557	2.76715	1.49868	2.52684	5.77461	0	0	0	4.49605	3	8	0	0	0	5	low
1334	hsa-miR-1250-5p	ACGGTGCTGGATGTGGCCTTT	up	1.37177	0.45604	0.604748	12.0313	16.5042	15.161	20.9329	0	25.0728	16.3471	8.0929	18	29	0	29	16	9	middle
1335	hsa-mir-7641-1-p3_3	TCGGAAGCTAAGCAGGGT	down	0.373263	-1.42174	0.605023	1.54418	0.576385	4.63254	0	0	1.72916	0	0	5.5	0	0	2	0	0	low
1336	rno-miR-26a-5p_L+2	TCTTCAAGTAATCCAGGATAGGCT	down	0.894118	-0.161463	0.605194	147.882	132.224	188.671	121.267	133.709	126.228	103.191	167.253	224	168	65	146	101	186	middle
1337	hsa-miR-7-1-3p	CAACAAATCACAGTCTGCCATA	down	0.944219	-0.0828067	0.60669	300.046	283.309	255.211	295.227	349.701	289.634	270.748	289.546	303	409	170	335	265	322	middle
1338	hsa-miR-935_L-1R-1	CAGTTACCGCTTCCGCTACCG	down	0.621543	-0.686074	0.606937	4.1864	2.60203	0	4.33095	8.22825	0	5.10846	2.69763	0	6	4	0	5	3	low
1339	hsa-miR-5189-5p_L-2	TGGGCACAGGCGGATGGACAGG	down	0.574904	-0.798607	0.608437	1.56411	0.899211	2.52684	2.16548	0	0	0	2.69763	3	3	0	0	0	3	low
1340	hsa-miR-4665-5p	CTGGGGGACGCGTGAGCGCGAGC	down	0.536243	-0.899041	0.609318	2.68715	1.44096	5.89596	2.16548	0	4.32289	0	0	7	3	0	5	0	0	low
1341	hsa-miR-6513-3p_R+1	TCAAGTGTCATCTGTCCCTAGA	up	1.36556	0.449492	0.6094	8.54236	11.6651	12.6342	12.9929	0	6.91662	9.19522	18.8834	15	18	0	8	9	21	middle
1342	hsa-miR-548a-3p	CAAAACTGGCAATTACTTTTGC	up	1.22491	0.292674	0.611762	226.367	277.279	173.51	347.198	158.394	414.997	187.991	228.849	206	481	77	480	184	254.5	middle
1343	hsa-miR-548am-5p_R-3	AAAAGTAATTGCGGTTTTT	down	0.566183	-0.820659	0.612769	1.3235	0.749342	2.52684	1.44365	0	0	0	2.24803	3	2	0	0	0	2.5	low
1344	hsa-mir-566-p5_1ss6AG	AGGCGGAGGTTGCAGTGAGC	up	1.7784	0.830584	0.61503	0.721826	1.2837	0	2.16548	0	1.29687	2.55423	0	0	3	0	1.5	2.5	0	low
1345	hsa-mir-566-p3_1ss6AG	AGGCGGAGGTTGCAGTGAGC	up	1.7784	0.830584	0.61503	0.721826	1.2837	0	2.16548	0	1.29687	2.55423	0	0	3	0	1.5	2.5	0	low
1346	oan-miR-33-5p_L+1R+1	CGTGCATTGTAGTTGCATTGC	down	0.800957	-0.320204	0.615042	13.8561	11.0981	21.8993	9.38373	10.2853	14.6978	5.10846	13.4882	26	13	5	17	5	15	middle
1347	hsa-miR-193a-3p_R-2	AACTGGCCTACAAAGTCCCA	up	1.10659	0.146119	0.615788	87.0822	96.3642	76.6475	71.4607	113.138	75.2183	111.364	102.51	91	99	55	87	109	114	middle
1348	hsa-mir-5095-p5_1ss18AG	TGGGATTACAGGCGTGAGCCAC	up	1.71045	0.774374	0.619378	0.56152	0.960451	1.68456	0	0	0	1.53254	1.34882	2	0	0	0	1.5	1.5	low
1349	hsa-mir-548ad-p5_1ss8GA	TGCAAAAATAATTGTGGTTTT	up	1.74403	0.802428	0.619426	5.10111	8.89651	5.05368	6.13552	4.11413	0	5.10846	21.5811	6	8.5	2	0	5	24	middle
1350	hsa-miR-548aj-5p_L-2R+1	CAAAAGTAATTGCAGTTTTTGA	down	0.399255	-1.32462	0.620946	1.08274	0.432289	0	3.24822	0	1.29687	0	0	0	4.5	0	1.5	0	0	low
1351	hsa-miR-326_R+1	CCTCTGGGCCCTTCCTCCAGT	down	0.81033	-0.303418	0.621076	1240.26	1005.02	1409.13	1126.77	1184.87	1805.24	528.214	681.602	1673	1561	576	2088	517	758	middle
1352	hsa-miR-3928-3p_R-1	GGAGGAACCTTGGAGCTTCGG	down	0.668868	-0.580206	0.62136	5.17354	3.46041	7.58052	7.94008	0	0	4.08676	6.29448	9	11	0	0	4	7	low
1353	hsa-miR-378a-3p_L-2	TGGACTTGGAGTCAGAAGGC	down	0.698013	-0.518673	0.621486	2.72715	1.90359	4.2114	3.97004	0	1.29687	3.06507	1.34882	5	5.5	0	1.5	3	1.5	low
1354	hsa-miR-23b-5p	TGGGTTCCTGGCATGCTGATTT	up	1.39446	0.479702	0.621955	13.7956	19.2373	11.7919	29.5949	0	28.5311	18.3904	10.7905	14	41	0	33	18	12	middle
1355	hsa-miR-26a-1-3p	CCTATTCTTGGTTACTTGCACG	down	0.846882	-0.239768	0.622141	30.3339	25.6892	31.1644	31.0385	28.7989	37.1769	10.2169	29.674	37	43	14	43	10	33	middle
1356	hsa-miR-548ai	AAAGGTAATTGCAGTTTTTCCC	up	2.49149	1.31701	0.622255	0.360913	0.899211	0	1.08274	0	0	0	2.69763	0	1.5	0	0	0	3	low
1357	hsa-mir-8086-p5_1ss13AG_2	CCAGGCTGGAGTGCAGTGGC	up	2.477	1.30859	0.623715	0.962434	2.38395	0	2.8873	0	0	7.15184	0	0	4	0	0	7	0	low
1358	hsa-mir-8086-p5_1ss13AG_1	CCAGGCTGGAGTGCAGTGG	up	2.477	1.30859	0.623715	0.962434	2.38395	0	2.8873	0	0	7.15184	0	0	4	0	0	7	0	low
1359	hsa-miR-548ag_R+1_1ss4GA	AAAAGTAATTGTGGTTTCTGCC	up	1.27545	0.351003	0.624335	6.96389	8.88208	5.89596	11.9101	3.08559	13.8332	5.6193	7.19369	7	16.5	1.5	16	5.5	8	middle
1360	hsa-miR-548aq-3p_R-1	CAAAAACTGCAATTACTTTTG	up	1.53978	0.622725	0.624419	2.65271	4.0846	1.26342	3.60913	3.08559	1.72916	1.53254	8.99211	1.5	5	1.5	2	1.5	10	low
1361	hsa-miR-26b-5p_R+1	TTCAAGTAATTCAGGATAGGTT	down	0.939156	-0.090564	0.627307	52990.9	49766.7	58465.8	46561.1	53945.8	45163.5	44389.1	59747.5	69413.7	64504.7	26224.7	52237.7	43446.7	66444.3	high
1362	hsa-miR-181c-3p_L-1R+1	ACCATCGACCGTTGAGTGGACC	down	0.906991	-0.140841	0.628182	79.4081	72.0224	79.1744	95.281	63.769	93.3744	63.3448	59.3479	94	132	31	108	62	66	middle
1363	hsa-miR-200a-5p_R-1	CATCTTACCGGACAGTGCTGG	up	2.42601	1.27859	0.629009	0.84228	2.04338	2.52684	0	0	0	6.13015	0	3	0	0	0	6	0	low
1364	hsa-miR-3657_R+1	TGTGTCCCATTATTGGTGATTT	up	2.42601	1.27859	0.629009	0.84228	2.04338	2.52684	0	0	0	6.13015	0	3	0	0	0	6	0	low
1365	hsa-miR-374a-5p	TTATAATACAACCTGATAAGTG	down	0.938129	-0.0921412	0.630847	2748.52	2578.47	2795.95	2816.56	2633.04	2651.23	2025.5	3058.67	3319.5	3902	1280	3066.5	1982.5	3401.5	middle
1366	hsa-miR-548aq-3p_L-1_1ss12AG	AAAAACTGCAGTTACTTTTGC	down	0.415248	-1.26795	0.63092	1.08274	0.449605	0	3.24822	0	0	0	1.34882	0	4.5	0	0	0	1.5	low
1367	hsa-miR-625-3p	GACTATAGAACTTTCCCCCTCA	down	0.876162	-0.19073	0.631275	208.418	182.608	186.144	251.917	187.193	268.884	144.058	134.882	221	349	91	311	141	150	middle
1368	hsa-miR-208b-3p	ATAAGACGAACAAAAGGTTTGT	up	1.72306	0.784975	0.632216	35.9872	62.0082	5.89596	93.8373	8.22825	26.8019	143.037	16.1858	7	130	4	31	140	18	middle
1369	hsa-miR-151a-5p_1ss2CG	TGGAGGAGCTCACAGTCTAGT	up	2.39553	1.26035	0.632299	0.601521	1.44096	0	1.80456	0	4.32289	0	0	0	2.5	0	5	0	0	low
1370	hsa-miR-1285-5p	GATCTCACTTTGTTGCCCAGG	down	0.420297	-1.25052	0.634094	1.02853	0.432289	0	0	3.08559	1.29687	0	0	0	0	1.5	1.5	0	0	low
1371	hsa-miR-6837-3p	CCTTCACTGTGACTCTGCTGCAG	down	0.420297	-1.25052	0.634094	2.05706	0.864578	0	0	6.17119	2.59373	0	0	0	0	3	3	0	0	low
1372	hsa-miR-330-3p	GCAAAGCACACGGCCTGCAGAGA	down	0.960188	-0.0586119	0.636216	286.486	275.08	321.751	276.459	261.247	283.582	250.314	291.344	382	383	127	328	245	324	middle
1373	hsa-miR-758-5p_L-1R+1	ATGGTTGACCAGAGAGCACACG	up	2.35904	1.2382	0.636367	0.721826	1.70282	0	2.16548	0	0	5.10846	0	0	3	0	0	5	0	low
1374	PC-5p-13198_61	AGATAGTTTGATGCCAGGAT	up	1.11753	0.160318	0.63951	8.27334	9.24573	9.26508	9.38373	6.17119	12.1041	6.64099	8.99211	11	13	3	14	6.5	10	middle
1375	ssc-mir-1285-p5_1ss17TC	CTGTGAATAGCCACTGCA	up	1.72855	0.789563	0.640096	0.962434	1.66362	0	2.8873	0	3.45831	1.53254	0	0	4	0	4	1.5	0	low
1376	ssc-mir-1285-p3_1ss17TC	CTGTGAATAGCCACTGCA	up	1.72855	0.789563	0.640096	0.962434	1.66362	0	2.8873	0	3.45831	1.53254	0	0	4	0	4	1.5	0	low
1377	hsa-miR-29a-3p_R-1	TAGCACCATCTGAAATCGGTT	up	1.06817	0.0951457	0.64104	34853.3	37229.4	38274.7	26625.6	39659.7	34723.4	41095.5	35869.3	45441.8	36886.5	19279.8	40162.2	40223	39889.8	high
1378	hsa-miR-4286_R+2_1	ACCCCACTCCTGGTACCAT	down	0.630312	-0.665862	0.642709	2.98768	1.88317	2.1057	6.85734	0	1.29687	2.55423	1.79842	2.5	9.5	0	1.5	2.5	2	low
1379	hsa-miR-4286_R+2_2	ACCCCACTCCTGGTACCTT	down	0.630312	-0.665862	0.642709	2.98768	1.88317	2.1057	6.85734	0	1.29687	2.55423	1.79842	2.5	9.5	0	1.5	2.5	2	low
1380	hsa-miR-181c-5p_R+2	AACATTCAACCTGTCGGTGAGTTT	down	0.924371	-0.113456	0.642879	1141.17	1054.86	1151.4	1350.54	921.564	1229.43	825.526	1109.63	1367	1871	448	1422	808	1234	middle
1381	hsa-miR-1246_R+2	AATGGATTTTTGGAGCAGGGG	up	1.72655	0.787893	0.643487	0.84213	1.45398	0	2.52639	0	1.29687	3.06507	0	0	3.5	0	1.5	3	0	low
1382	hsa-miR-151a-3p_R-2	CTAGACTGAAGCTCCTTGA	down	0.826633	-0.274681	0.643882	16.875	13.9494	15.5822	8.301	26.7418	16.427	13.282	12.1393	18.5	11.5	13	19	13	13.5	middle
1383	PC-3p-48334_10	TGCCTTGCCCTCTCCCTCTAGT	up	1.66703	0.737278	0.64601	1.4038	2.34017	4.2114	0	0	4.32289	0	2.69763	5	0	0	5	0	3	low
1384	hsa-miR-6718-5p_R+1	TAGTGGTCAGAGGGCTTATGAT	up	2.17737	1.12259	0.646411	1.56411	3.40564	2.52684	2.16548	0	0	10.2169	0	3	3	0	0	10	0	middle
1385	hsa-let-7f-1-3p_1ss22CT	CTATACAATCTATTGCCTTCCT	up	1.09138	0.126148	0.646699	53.7535	58.6653	45.4831	66.408	49.3695	45.8226	58.2364	71.9369	54	92	24	53	57	80	middle
1386	hsa-miR-452-5p	AACTGTTTGCAGAGGAAACTGA	up	1.19162	0.252919	0.650018	119.911	142.887	118.762	74.348	166.622	171.186	190.035	67.4408	141	103	81	198	186	75	middle
1387	PC-3p-55948_8	AAAGGGTAAAAGCTCATTT	down	0.606568	-0.721259	0.651029	2.8073	1.70282	3.36912	5.05278	0	0	5.10846	0	4	7	0	0	5	0	low
1388	hsa-miR-570-3p	CGAAAACAGCAATTACCTTTGC	up	1.09444	0.130188	0.653231	23.5225	25.7438	24.4261	24.5421	21.5992	17.7238	27.5857	31.922	29	34	10.5	20.5	27	35.5	middle
1389	hsa-let-7a-3p_R+1_1ss8AG	CTATACAGTCTACTGTCTTTCT	up	1.0759	0.105539	0.653398	114.505	123.195	92.3701	110.921	140.223	101.876	127.882	139.827	109.667	153.667	68.1667	117.833	125.167	155.5	middle
1390	hsa-let-7f-2-3p_1ss22CT	CTATACAGTCTACTGTCTTTCT	up	1.0759	0.105539	0.653398	114.505	123.195	92.3701	110.921	140.223	101.876	127.882	139.827	109.667	153.667	68.1667	117.833	125.167	155.5	middle
1391	hsa-miR-545-5p_R-2	TCAGTAAATGTTTATTAGAT	down	0.569976	-0.811027	0.653657	1.79252	1.02169	1.26342	0	4.11413	0	3.06507	0	1.5	0	2	0	3	0	low
1392	hsa-miR-885-5p_L-2	CATTACACTACCCTGCCTCT	down	0.452998	-1.14242	0.654934	1.32335	0.599474	0	3.97004	0	0	0	1.79842	0	5.5	0	0	0	2	low
1393	hsa-miR-3120-3p_R+1	CACAGCAAGTGTAGACAGGCAT	down	0.896799	-0.157143	0.656277	104.577	93.7844	109.496	107.552	96.682	128.822	57.2147	95.3163	130	149	47	149	56	106	middle
1394	hsa-miR-20b-3p_R+1	ACTGTAGTATGGGCACTTCCAGT	up	1.52391	0.607777	0.661264	3.08836	4.70638	9.26508	0	0	2.59373	6.13015	5.39527	11	0	0	3	6	6	low
1395	hsa-miR-103a-3p	AGCAGCATTGTACAGGGCTATGA	up	1.04696	0.0662108	0.664246	27879.6	29188.9	29764.5	25295.8	28578.4	28825.9	25236.6	33504.1	35338	35044.2	13892.8	33341	24700.8	37259.5	high
1396	ggo-miR-1273c_R+5	GGCGACAAAACGAGACCCTGTCTAT	up	2.13518	1.09436	0.664864	0.84228	1.79842	2.52684	0	0	0	0	5.39527	3	0	0	0	0	6	low
1397	hsa-miR-5189-3p	TGCCAACCGTCAGAGCCCAGA	up	1.42522	0.51118	0.665431	2.64699	3.77254	5.05368	2.8873	0	5.18747	6.13015	0	6	4	0	6	6	0	low
1398	hsa-miR-33a-5p_R-1	GTGCATTGTAGTTGCATTGC	down	0.864453	-0.210141	0.671566	5181.91	4479.52	4715.93	5685.1	5144.71	7301.36	3278.61	2858.59	5599	7876	2501	8445	3209	3179	high
1399	hsa-miR-5690	TCAGCTACTACCTCTATTAGG	up	2.07624	1.05397	0.673534	0.721826	1.49868	0	2.16548	0	0	0	4.49605	0	3	0	0	0	5	low
1400	hsa-miR-6799-3p_R-1	TGCCCTGCATGGTGTCCCCACA	up	2.07624	1.05397	0.673534	0.721826	1.49868	0	2.16548	0	0	0	4.49605	0	3	0	0	0	5	low
1401	chi-miR-376b-5p_L-1R+1	GTGGATATTCCTTCTATGTTTA	down	0.712852	-0.488325	0.674463	5.97581	4.25987	11.7919	6.13552	0	3.8906	6.64099	2.24803	14	8.5	0	4.5	6.5	2.5	middle
1402	bta-miR-376c	GTGGATATTCCTTCTATGTTTA	down	0.712852	-0.488325	0.674463	5.97581	4.25987	11.7919	6.13552	0	3.8906	6.64099	2.24803	14	8.5	0	4.5	6.5	2.5	middle
1403	hsa-miR-511-3p_R+2	AATGTGTAGCAAAAGACAGAAT	up	1.39977	0.485189	0.679012	12.8721	18.018	0	18.0456	20.5706	14.6978	35.7592	3.59684	0	25	10	17	35	4	middle
1404	hsa-miR-27b-5p_R+3	AGAGCTTAGCTGATTGGTGAACAGT	down	0.921842	-0.117408	0.680015	28.0159	25.8262	29.4798	21.6548	32.913	31.9894	19.4121	26.0771	35	30	16	37	19	29	middle
1405	hsa-miR-455-5p	TATGTGCCTTTGGACTACATCG	up	1.31627	0.396459	0.682873	4.90451	6.45568	4.2114	4.33095	6.17119	10.3749	0	8.99211	5	6	3	12	0	10	middle
1406	hsa-miR-31-3p	TGCTATGCCAACATATTGCCAT	down	0.691859	-0.531449	0.683738	10.0425	6.94801	21.8993	0	8.22825	11.2395	5.10846	4.49605	26	0	4	13	5	5	middle
1407	hsa-miR-208a-3p	ATAAGACGAGCAAAAAGCTTGT	up	1.41392	0.499696	0.68548	9.03531	12.7752	10.1074	10.8274	6.17119	4.32289	28.6073	5.39527	12	15	3	5	28	6	middle
1408	hsa-miR-6803-3p_R-1	TCCCTCGCCTTCTCACCCTCA	down	0.822109	-0.282598	0.686755	15.9129	13.0821	16.8456	14.4365	16.4565	6.91662	7.15184	25.1779	20	20	8	8	7	28	middle
1409	mmu-mir-6240-p5_1ss19GT	TCTGCCCAGTGCTCTGAATG	up	1.58083	0.66068	0.691869	1.68456	2.663	5.05368	0	0	2.59373	0	5.39527	6	0	0	3	0	6	low
1410	hsa-miR-28-3p_L-3	TAGATTGTGAGCTCCTGGA	down	0.513236	-0.962304	0.694353	0.84228	0.432289	2.52684	0	0	1.29687	0	0	3	0	0	1.5	0	0	low
1411	hsa-miR-6810-3p	TCCCCTGCTCCCTTGTTCCCCAG	down	0.513328	-0.962047	0.694414	1.68426	0.864578	0	5.05278	0	2.59373	0	0	0	7	0	3	0	0	low
1412	PC-3p-14258_55	AGTCCCGTCTCTCGCGCCA	down	0.886754	-0.173394	0.694466	17.7732	15.7605	13.4765	15.1583	24.6848	10.3749	15.3254	21.5811	16	21	12	12	15	24	middle
1413	hsa-miR-6516-3p	ATCATGTATGATACTGCAAACA	up	1.24826	0.319922	0.694779	10.4394	13.0311	19.3724	5.77461	6.17119	8.64578	21.4555	8.99211	23	8	3	10	21	10	middle
1414	hsa-miR-769-5p	TGAGACCTCTGGGTTCTGAGCT	down	0.922273	-0.116735	0.696466	200.765	185.16	233.312	179.735	189.25	248.134	140.993	166.354	277	249	92	287	138	185	middle
1415	hsa-miR-579-5p_R-1	TCGCGGTTTGTGCCAGATGAC	down	0.728394	-0.45721	0.697862	4.46315	3.25093	0	7.21826	6.17119	3.45831	0	6.29448	0	10	3	4	0	7	low
1416	PC-5p-50405_9	ATCCTTCCGCCCCAGCCA	up	1.5425	0.625271	0.69809	1.44365	2.22683	0	4.33095	0	2.59373	4.08676	0	0	6	0	3	4	0	low
1417	hsa-miR-708-5p_R-1	AAGGAGCTTACAATCTAGCTGG	down	0.724951	-0.464045	0.698241	11.6181	8.42252	16.8456	3.60913	14.3994	4.32289	20.9447	0	20	5	7	5	20.5	0	middle
1418	hsa-miR-708-5p_R-2	AAGGAGCTTACAATCTAGCTG	down	0.51986	-0.943806	0.69875	0.98266	0.510846	2.94798	0	0	0	1.53254	0	3.5	0	0	0	1.5	0	low
1419	hsa-miR-1294_R-3	TGTGAGGTTGGCATTGTTG	up	1.92166	0.942356	0.699097	1.4038	2.69763	4.2114	0	0	0	0	8.0929	5	0	0	0	0	9	low
1420	hsa-miR-4664-5p	TGGGGTGCCCACTCCGCAAGTT	up	1.36457	0.448443	0.6994	1.80471	2.46265	2.52684	2.8873	0	4.32289	3.06507	0	3	4	0	5	3	0	low
1421	hsa-miR-574-5p_R-5	TGAGTGTGTGTGTGTGAG	up	1.5204	0.604449	0.701916	0.84228	1.2806	2.52684	0	0	0	2.04338	1.79842	3	0	0	0	2	2	low
1422	hsa-miR-4440_R+1	TGTCGTGGGGCTTGCTGGCTTGT	up	1.88724	0.916274	0.705416	0.721826	1.36225	0	2.16548	0	0	4.08676	0	0	3	0	0	4	0	low
1423	hsa-miR-1306-3p_R+4	ACGTTGGCTCTGGTGGTGATGT	up	1.11754	0.160326	0.706493	18.3075	20.4594	24.4261	20.2111	10.2853	26.8019	18.3904	16.1858	29	28	5	31	18	18	middle
1424	hsa-miR-548z_L-2_1ss14TG	AAAACCGCAATGACTTTTGCA	down	0.843818	-0.244996	0.708136	4.84429	4.0877	2.94798	5.41369	6.17119	3.02602	2.04338	7.19369	3.5	7.5	3	3.5	2	8	low
1425	hsa-miR-1303_L+1R-4	TTTTAGAGACGGGGTCTTG	up	1.86862	0.901971	0.708937	0.962434	1.79842	0	2.8873	0	0	0	5.39527	0	4	0	0	0	6	low
1426	PC-3p-28711_21	TCGACTCCCGGTGTGGGAAC	down	0.744062	-0.426506	0.709798	5.57445	4.14773	5.89596	10.8274	0	2.59373	7.15184	2.69763	7	15	0	3	7	3	middle
1427	hsa-miR-941	CACCCGGCTGTGTGCACATGTGC	down	0.897861	-0.155435	0.709939	146.384	131.433	142.345	189.84	106.967	76.0829	171.644	146.571	169	263	52	88	168	163	middle
1428	hsa-miR-4659b-5p_L+3	ACGTTGCCATGTCTAAGAAGAA	up	1.48835	0.573713	0.712803	2.92776	4.35752	5.89596	2.8873	0	10.3749	0	2.69763	7	4	0	12	0	3	middle
1429	hsa-miR-545-3p_R-2	TCAGCAAACATTTATTGTGT	down	0.780181	-0.35812	0.715485	4.70807	3.67315	5.89596	0	8.22825	3.45831	3.06507	4.49605	7	0	4	4	3	5	low
1430	hsa-miR-30d-3p	CTTTCAGTCAGATGTTTGCTGC	down	0.908079	-0.13911	0.716584	100.198	90.9877	112.023	96.0028	92.5678	127.958	91.9522	53.0534	133	133	45	148	90	59	middle
1431	hsa-miR-92a-1-5p	AGGTTGGGATCGGTTGCAATGCT	up	1.24806	0.31969	0.71673	3.89019	4.8552	5.89596	5.77461	0	7.7812	4.08676	2.69763	7	8	0	9	4	3	low
1432	hsa-miR-3942-5p_L-1	AGCAATACTGTTACCTGAAAT	up	1.7419	0.800658	0.717019	1.56411	2.72451	2.52684	2.16548	0	0	8.17353	0	3	3	0	0	8	0	low
1433	hsa-miR-654-3p_R-3	TATGTCTGCTGACCATCAC	down	0.743598	-0.427405	0.718083	13.6066	10.1178	5.05368	29.5949	6.17119	9.51036	16.3471	4.49605	6	41	3	11	16	5	middle
1434	hsa-mir-1284-p3	AAAGCCCATGTTTGTATTGGA	up	1.51665	0.600891	0.718612	2.05706	3.11985	0	0	6.17119	0	3.06507	6.29448	0	0	3	0	3	7	low
1435	hsa-miR-548aq-3p_L-1	AAAAACTGCAATTACTTTTGC	down	0.820624	-0.285206	0.719138	2.33195	1.91366	2.1057	1.80456	3.08559	2.59373	0	3.14724	2.5	2.5	1.5	3	0	3.5	low
1436	hsa-miR-186-3p_R-1	GCCCAAAGGTGAATTTTTTGG	down	0.906695	-0.141311	0.720215	8.71841	7.90494	9.26508	8.66191	8.22825	6.91662	5.10846	11.6897	11	12	4	8	5	13	middle
1437	bta-mir-1246-p3_1ss16AG	GATTTTTGGAGCAGGGAG	up	1.23025	0.29895	0.720456	19.9002	24.4822	4.2114	40.0613	15.428	28.5311	29.629	15.2866	5	55.5	7.5	33	29	17	middle
1438	hsa-miR-483-3p_L-1R+2	CACTCCTCTCCTCCCGTCTTCT	down	0.826585	-0.274765	0.720968	22.7634	18.8159	6.73824	37.8958	23.6562	25.9373	10.7278	19.7826	8	52.5	11.5	30	10.5	22	middle
1439	bta-miR-483_L-1R+2	CACTCCTCTCCTCCCGTCTTCT	down	0.826585	-0.274765	0.720968	22.7634	18.8159	6.73824	37.8958	23.6562	25.9373	10.7278	19.7826	8	52.5	11.5	30	10.5	22	middle
1440	hsa-miR-361-3p	TCCCCCAGGTGTGATTCTGATTT	up	1.07605	0.105741	0.724819	227.688	245.003	294.377	162.411	226.277	293.957	221.196	219.857	349.5	225	110	340	216.5	244.5	middle
1441	bta-miR-339b_R+3	TCCCTGTCCTCCAGGAGCTCATT	down	0.901063	-0.1503	0.725186	40.2149	36.2362	34.5335	49.0841	37.0271	38.0414	19.4121	51.255	41	68	18	44	19	57	middle
1442	hsa-miR-744-5p	TGCGGGGCTAGGGCTAACAGCA	down	0.916257	-0.126175	0.726485	2854.27	2615.24	3158.55	2896.69	2507.56	3766.97	1942.23	2136.52	3750	4013	1219	4357	1901	2376	middle
1443	hsa-miR-1256	AGGCATTGACTTCTCACTAGCT	up	1.40203	0.487519	0.72681	2.40609	3.37341	0	7.21826	0	3.45831	3.06507	3.59684	0	10	0	4	3	4	low
1444	hsa-miR-21-5p	TAGCTTATCAGACTGATGTTGA	down	0.979545	-0.029816	0.727217	205739	201530	195112	215972	206132	215422	205393	183776	231647	299202	100207	249164	201032	204375	high
1445	hsa-miR-582-3p_R-1	TAACTGGTTGAACAACTGAAC	up	1.33004	0.411466	0.72723	4.77277	6.34796	11.7919	2.52639	0	2.59373	9.70606	6.74408	14	3.5	0	3	9.5	7.5	middle
1446	hsa-miR-548j-3p_R+1	CAAAAACTGCATTACTTTTGCA	up	1.09893	0.136099	0.72952	3.49499	3.84075	3.79026	3.60913	3.08559	5.18747	4.08676	2.24803	4.5	5	1.5	6	4	2.5	low
1447	mmu-miR-339-5p_R-1_1ss22CT	TCCCTGTCCTCCAGGAGCTCAT	down	0.886338	-0.174071	0.729783	231.044	204.783	208.043	293.783	191.307	311.248	98.0823	205.02	247	407	93	360	96	228	middle
1448	hsa-miR-338-3p_R+1	TCCAGCATCAGTGATTTTGTTGA	up	1.05929	0.0831035	0.734807	1601.98	1696.97	1319.01	2003.79	1483.14	1525.12	2013.75	1552.04	1566	2776	721	1764	1971	1726	middle
1449	hsa-miR-151a-3p	CTAGACTGAAGCTCCTTGAGG	down	0.918542	-0.122582	0.735767	3735.1	3430.84	3643.7	3735.45	3826.14	4991.21	2509.27	2792.05	4326	5175	1860	5773	2456	3105	middle
1450	efu-miR-151_L-2R-2	CTAGACTGAAGCTCCTTGAGG	down	0.918542	-0.122582	0.735767	3735.1	3430.84	3643.7	3735.45	3826.14	4991.21	2509.27	2792.05	4326	5175	1860	5773	2456	3105	middle
1451	hsa-miR-576-3p_R-3	AAGATGTGGAAAAATTGGA	up	1.38559	0.470501	0.736822	1.38944	1.9252	0	1.08274	3.08559	1.72916	0	4.04645	0	1.5	1.5	2	0	4.5	low
1452	hsa-miR-222-5p_L+2R-2	GGCTCAGTAGCCAGTGTAGATC	down	0.850353	-0.233867	0.737477	7.71212	6.55802	12.6342	4.33095	6.17119	7.7812	9.19522	2.69763	15	6	3	9	9	3	middle
1453	hsa-miR-361-5p	TTATCAGAATCTCCAGGGGTAC	up	1.03237	0.0459615	0.740636	1208.9	1248.04	1313.12	1248.04	1065.56	1344.42	1313.89	1085.8	1559	1729	518	1555	1286	1207.5	middle
1454	ggo-miR-361	TTATCAGAATCTCCAGGGGTAC	up	1.03237	0.0459615	0.740636	1208.9	1248.04	1313.12	1248.04	1065.56	1344.42	1313.89	1085.8	1559	1729	518	1555	1286	1207.5	middle
1455	hsa-miR-146a-5p	TGAGAACTGAATTCCATGGGTT	down	0.944915	-0.0817429	0.741709	13313	12579.7	15945.2	13432.8	10561	15198.4	10565.3	11975.2	18931	18609.5	5134	17579	10341	13317.5	high
1456	hsa-miR-151a-5p_L-1R-1	CGAGGAGCTCACAGTCTAG	up	1.12319	0.167598	0.741769	3.88185	4.36005	2.94798	2.52639	6.17119	3.02602	5.10846	4.94566	3.5	3.5	3	3.5	5	5.5	low
1457	hsa-miR-181b-5p_R+1	AACATTCATTGCTGTCGGTGGGTT	up	1.06633	0.0926548	0.742419	568.011	605.687	619.918	523.564	560.55	437.765	776.826	602.471	736	725.333	272.5	506.333	760.333	670	middle
1458	hsa-miR-4482-5p	AACCCAGTGGGCTATGGAAATG	down	0.586556	-0.769659	0.743409	1.96532	1.15277	5.89596	0	0	3.45831	0	0	7	0	0	4	0	0	low
1459	hsa-miR-2355-3p_L-2R-1	TGTCCTTGCTGTTTGGAGA	down	0.724715	-0.464514	0.743873	7.61484	5.51859	0	4.33095	18.5136	6.05205	5.10846	5.39527	0	6	9	7	5	6	middle
1460	hsa-miR-1287-5p_R-1	TGCTGGATCAGTGGTTCGAGT	down	0.980019	-0.0291178	0.746663	72.5948	71.1443	78.3321	73.6262	65.826	68.3017	70.4967	74.6345	93	102	32	79	69	83	middle
1461	hsa-miR-1908-5p	CGGCGGGGACGGCGATTGGTC	up	1.18706	0.247394	0.746754	117.403	139.365	152.453	86.6191	113.138	251.592	106.256	60.2471	181	120	55	291	104	67	middle
1462	hsa-miR-29c-5p_R-1	TGACCGATTTCTCCTGGTGTT	up	1.02768	0.039396	0.749064	369.216	379.437	381.553	341.424	384.671	351.019	356.57	430.722	453	473	187	406	349	479	middle
1463	hsa-miR-330-5p_R-2	TCTCTGGGCCTGTGTCTTAG	down	0.823538	-0.280094	0.75013	3.05393	2.51503	4.63254	1.44365	3.08559	3.45831	4.08676	0	5.5	2	1.5	4	4	0	low
1464	PC-5p-7697_120	ATCACATTGCCAGGGAAAAA	down	0.888826	-0.170027	0.751508	20.6166	18.3246	16.8456	22.3766	22.6277	6.05205	25.5423	23.3795	20	31	11	7	25	26	middle
1465	hsa-miR-134-3p_L-1R-1	CTGTGGGCCACCTAGTCACCA	down	0.598883	-0.739654	0.751702	1.44365	0.864578	0	4.33095	0	2.59373	0	0	0	6	0	3	0	0	low
1466	hsa-miR-4286_R+1_1ss9CT	ACCCCACTTCTGGTACCA	down	0.598883	-0.739654	0.751702	0.721826	0.432289	0	2.16548	0	1.29687	0	0	0	3	0	1.5	0	0	low
1467	PC-3p-4786_226	CAGTTCAATGGTGTTCAGCAGA	down	0.882409	-0.18048	0.753159	42.8425	37.8046	45.4831	56.3024	26.7418	61.385	21.4555	30.5732	54	78	13	71	21	34	middle
1468	PC-5p-91456_4	AGCGGATTTCTCTGAGGCCT	up	1.66099	0.732046	0.753832	0.721826	1.19895	0	2.16548	0	0	0	3.59684	0	3	0	0	0	4	low
1469	hsa-miR-33b-5p_R-1	GTGCATTGCTGTTGCATTG	down	0.936509	-0.0946354	0.754423	165.383	154.882	153.295	137.147	205.706	178.968	177.774	107.905	182	190	100	207	174	120	middle
1470	hsa-miR-3150b-3p	TGAGGAGATCGTCGAGGTTGG	down	0.606503	-0.721413	0.756828	1.68456	1.02169	5.05368	0	0	0	3.06507	0	6	0	0	0	3	0	low
1471	hsa-miR-671-3p	TCCGGTTCTCAGGGCTCCACC	up	1.1029	0.141297	0.756989	33.8226	37.3028	28.6375	44.0314	28.7989	51.0101	20.4338	40.4645	34	61	14	59	20	45	middle
1472	hsa-miR-1296-5p	TTAGGGCCCTGGCTCCATCTCC	down	0.892528	-0.164031	0.757753	31.806	28.3877	34.5335	38.2568	22.6277	43.2289	12.2603	29.674	41	53	11	50	12	33	middle
1473	hsa-miR-582-5p_R-1	TTACAGTTGTTCAACCAGTTAC	up	1.09436	0.130089	0.757815	166.016	181.682	141.082	186.231	170.736	95.1036	227.837	222.105	167.5	258	83	110	223	247	middle
1474	ggo-miR-582	TTACAGTTGTTCAACCAGTTAC	up	1.09436	0.130089	0.757815	166.016	181.682	141.082	186.231	170.736	95.1036	227.837	222.105	167.5	258	83	110	223	247	middle
1475	hsa-miR-483-5p	AAGACGGGAGGAAAGAAGGGAG	up	1.21879	0.285449	0.758877	55.9257	68.1617	16.8456	118.019	32.913	105.046	41.8893	57.5495	20	163.5	16	121.5	41	64	middle
1476	hsa-miR-3614-5p_R-1	CCACTTGGATCTGAAGGCTGCC	up	1.43048	0.516502	0.761095	2.05706	2.94259	0	0	6.17119	0	6.13015	2.69763	0	0	3	0	6	3	low
1477	hsa-miR-340-5p_R+1	TTATAAAGCAATGAGACTGATTT	down	0.917645	-0.123993	0.76357	167.27	153.495	146.557	199.946	155.308	229.545	114.94	115.998	174	277	75.5	265.5	112.5	129	middle
1478	cfa-miR-340_R+1	TTATAAAGCAATGAGACTGATTT	down	0.917645	-0.123993	0.76357	167.27	153.495	146.557	199.946	155.308	229.545	114.94	115.998	174	277	75.5	265.5	112.5	129	middle
1479	hsa-miR-509-3p	TGATTGGTACGTCTGTGGGTAG	up	1.61734	0.693624	0.764761	0.28076	0.454085	0.84228	0	0	0	1.36225	0	1	0	0	0	1.33333	0	low
1480	hsa-miR-3065-5p_R-1	TCAACAAAATCACTGATGCTGG	up	1.19703	0.259459	0.767006	6.89795	8.25705	8.4228	12.271	0	6.05205	6.13015	12.589	10	17	0	7	6	14	middle
1481	hsa-miR-1277-5p_L-3R+2_1	TATATATATATATGTACGTATGA	down	0.622873	-0.682991	0.767836	0.721826	0.449605	0	2.16548	0	0	0	1.34882	0	3	0	0	0	1.5	low
1482	hsa-miR-1277-5p_L-3R+2_2	TATATATATATATGTACGTATGG	down	0.622873	-0.682991	0.767836	0.721826	0.449605	0	2.16548	0	0	0	1.34882	0	3	0	0	0	1.5	low
1483	hsa-mir-5096-p5_1ss12TC	CACCATGTTGGCCAGGCTGGTCT	down	0.622873	-0.682991	0.767836	0.721826	0.449605	0	2.16548	0	0	0	1.34882	0	3	0	0	0	1.5	low
1484	hsa-mir-5096-p3_1ss12TC	CACCATGTTGGCCAGGCTGGTCT	down	0.622873	-0.682991	0.767836	0.721826	0.449605	0	2.16548	0	0	0	1.34882	0	3	0	0	0	1.5	low
1485	PC-3p-93645_4	CGCCGCGCGCTTCCCTCCGCA	down	0.622873	-0.682991	0.767836	0.962434	0.599474	0	2.8873	0	0	0	1.79842	0	4	0	0	0	2	low
1486	mmu-miR-1983	CTCACCTGGAGCATGTTTTCT	up	1.11722	0.159907	0.769154	131.72	147.16	167.614	93.8373	133.709	229.113	83.7787	128.587	199	130	65	265	82	143	middle
1487	mdo-miR-26-5p_L+2R+1	GGTTCAAGTAATCCAGGATAGGCT	down	0.894677	-0.160561	0.769191	12.336	11.0368	18.5302	6.13552	12.3424	9.07807	9.19522	14.837	22	8.5	6	10.5	9	16.5	middle
1488	hsa-miR-210-5p_R-1	AGCCCCTGCCCACCGCACACT	up	1.14469	0.194962	0.769427	8.43364	9.65394	7.58052	11.5492	6.17119	3.45831	10.2169	15.2866	9	16	3	4	10	17	middle
1489	ggo-miR-1278_R+1	TAGTACTGTGCATATCATCTAT	down	0.629078	-0.668688	0.772005	2.16548	1.36225	0	6.49643	0	0	4.08676	0	0	9	0	0	4	0	low
1490	hsa-miR-4485-5p_R+2	ACCGCCTGCCCAGTGACA	down	0.630446	-0.665555	0.772923	2.74275	1.72916	0	0	8.22825	5.18747	0	0	0	0	4	6	0	0	low
1491	hsa-miR-548am-5p	AAAAGTAATTGCGGTTTTTGCC	up	1.03312	0.0470041	0.776073	73.0649	75.4846	62.3287	85.8973	70.9687	71.76	82.757	71.9369	74	119	34.5	83	81	80	middle
1492	hsa-miR-548as-3p	TAAAACCCACAATTATGTTTGT	up	1.37148	0.455729	0.777235	1.92487	2.63991	0	5.77461	0	4.32289	0	3.59684	0	8	0	5	0	4	low
1493	PC-3p-14217_56	CGCATTGGTGGTTCAGTGG	down	0.863362	-0.211962	0.777377	23.5178	20.3044	42.114	20.2111	8.22825	19.0207	19.4121	22.4803	50	28	4	22	19	25	middle
1494	hsa-miR-3667-5p	AAAGACCCATTGAGGAGAAGGT	down	0.831336	-0.266496	0.777969	17.7222	14.7331	30.3221	4.33095	18.5136	2.59373	24.5206	17.085	36	6	9	3	24	19	middle
1495	hsa-miR-378a-3p_L-1_1ss22CT	CTGGACTTGGAGTCAGAAGGT	down	0.831562	-0.266105	0.778928	2.84745	2.36783	4.2114	4.33095	0	1.72916	3.57592	1.79842	5	6	0	2	3.5	2	low
1496	hsa-miR-589-3p_L-2	AGAACAAATGCCGGTTCCCAGA	up	1.10727	0.147007	0.779356	18.3798	20.3514	24.4261	24.5421	6.17119	21.6145	21.4555	17.9842	29	34	3	25	21	20	middle
1497	hsa-miR-652-3p_R-1_1ss9CT	AATGGCGCTACTAGGGTTGT	down	0.640555	-0.642607	0.779706	1.4038	0.899211	4.2114	0	0	0	0	2.69763	5	0	0	0	0	3	low
1498	hsa-miR-3194-5p_R+1	GGCCAGCCACCAGGAGGGCTGA	down	0.640555	-0.642607	0.779706	1.4038	0.899211	4.2114	0	0	0	0	2.69763	5	0	0	0	0	3	low
1499	hsa-miR-3064-3p_L+1R-3	TTTGCCACACTGCAACACCTT	up	1.55718	0.638937	0.7808	0.962434	1.49868	0	2.8873	0	0	0	4.49605	0	4	0	0	0	5	low
1500	hsa-miR-3187-3p	TTGGCCATGGGGCTGCGCGG	up	1.38347	0.468292	0.781096	1.92487	2.663	0	5.77461	0	2.59373	0	5.39527	0	8	0	3	0	6	low
1501	hsa-miR-629-3p	GTTCTCCCAACGTAAGCCCAGC	up	1.17641	0.234393	0.782371	20.4844	24.0981	16.8456	28.1512	16.4565	16.427	45.9761	9.89132	20	39	8	19	45	11	middle
1502	ssc-mir-4335-p3	GCCCCACGTTGGGCGCCA	down	0.907544	-0.13996	0.782685	16.7612	15.2115	16.8456	24.1812	9.25678	17.2916	18.9013	9.44171	20	33.5	4.5	20	18.5	10.5	middle
1503	hsa-miR-30c-5p_R+1	TGTAAACATCCTACACTCTCAGCT	up	1.08651	0.119699	0.783408	4758.09	5169.71	4241.72	5654.78	4377.77	3307.44	4609.19	7592.49	5036	7834	2128.17	3825.5	4511.33	8443.5	high
1504	hsa-miR-519a-3p	AAAGTGCATCCTTTTAGAGTGT	up	1.36548	0.449407	0.788162	0.962434	1.31418	0	2.8873	0	2.59373	0	1.34882	0	4	0	3	0	1.5	low
1505	hsa-miR-5010-3p_R+1	TTTTGTGTCTCCCATTCCCCAGT	down	0.945541	-0.0807886	0.7885	28.1283	26.5964	30.3221	25.2639	28.7989	18.1561	26.564	35.0692	36	35	14	21	26	39	middle
1506	PC-5p-50499_9	AAACACAGCACTCTGCAAAC	down	0.685945	-0.543836	0.789649	3.42844	2.35172	0	0	10.2853	3.45831	0	3.59684	0	0	5	4	0	4	middle
1507	hsa-miR-6877-5p_L+2R-2	TCAGGGCCGAAGGGTGGAAGCT	up	1.36817	0.452245	0.792714	2.16548	2.96274	0	6.49643	0	2.59373	0	6.29448	0	9	0	3	0	7	low
1508	hsa-mir-7977-p3_1ss5AG	TCCCGGCCAACGCACCAAA	up	1.29987	0.378369	0.792972	1.34357	1.74647	2.94798	1.08274	0	3.8906	0	1.34882	3.5	1.5	0	4.5	0	1.5	low
1509	hsa-miR-181d-5p_R+1	AACATTCATTGTTGTCGGTGGGTT	down	0.939222	-0.0904623	0.793455	259.526	243.752	232.469	350.687	195.421	301.161	198.549	231.547	276	485.833	95	348.333	194.333	257.5	middle
1510	hsa-mir-641-p3	TGACTGTCCTATGTCTTTCCT	down	0.884708	-0.176726	0.793517	27.7941	24.5897	13.4765	26.7076	43.1983	38.906	13.282	21.5811	16	37	21	45	13	24	middle
1511	hsa-miR-129-1-3p_R-3	AAGCCCTTACCCCAAAAAG	down	0.662233	-0.594589	0.794212	2.05706	1.36225	0	0	6.17119	0	4.08676	0	0	0	3	0	4	0	low
1512	hsa-let-7d-5p	AGAGGTAGTAGGTTGCATAGTT	down	0.974727	-0.03693	0.798199	11403.6	11115.4	12111.1	10414.1	11685.7	11180.1	9520.88	12645.4	14379	14427.5	5680.75	12931.2	9318.75	14062.8	high
1513	oan-miR-223-3p_1ss22AT	TGTCAGTTTGTCAAATACCCTT	up	1.09516	0.131139	0.799857	130.447	142.86	138.134	113.327	139.88	57.9267	189.013	181.641	164	157	68	67	185	202	middle
1514	hsa-miR-129-2-3p	AAGCCCTTACCCCAAAAAGCAT	down	0.783909	-0.351241	0.799882	8.78175	6.88409	0	5.77461	20.5706	12.9687	4.08676	3.59684	0	8	10	15	4	4	middle
1515	hsa-miR-548ae-5p_R+3	AAAAGTAATTGTGGTTTTTGCCA	up	1.27257	0.347747	0.800307	1.34357	1.70979	2.94798	1.08274	0	0	1.53254	3.59684	3.5	1.5	0	0	1.5	4	low
1516	mdo-miR-24-3p_L+3R+6	ATCTGGCTCAGTTCAGCAGGAACAG	up	1.06727	0.0939195	0.801081	18.9401	20.2141	13.4765	16.602	26.7418	15.5624	23.4989	21.5811	16	23	13	18	23	24	middle
1517	hsa-miR-664a-5p_R-2	ACTGGCTAGGGAAAATGATTGG	down	0.938759	-0.0911738	0.80135	62.8142	58.9673	73.2784	67.8516	47.3124	80.4058	39.846	56.6503	87	94	23	93	39	63	middle
1518	hsa-miR-151a-5p_R-2	TCGAGGAGCTCACAGTCTA	down	0.895188	-0.159738	0.803176	35.828	32.0728	42.9563	15.1583	49.3695	48.8487	16.3471	31.0228	51	21	24	56.5	16	34.5	middle
1519	hsa-miR-2355-3p_L-2R+2	TGTCCTTGCTGTTTGGAGATAA	down	0.913456	-0.130593	0.805044	290.874	265.7	256.053	386.177	230.391	427.102	191.056	178.943	304	535	112	494	187	199	middle
1520	hsa-miR-24-1-5p_L+1	GTGCCTACTGAGCTGATATCAGT	up	1.0375	0.0531118	0.806441	68.6406	71.2147	71.5938	80.8445	53.4836	80.4058	61.3015	71.9369	85	112	26	93	60	80	middle
1521	hsa-miR-185-3p_R-1	AGGGGCTGGCTTTCCTCTGGT	down	0.912172	-0.132622	0.808067	118.783	108.35	146.557	108.996	100.796	180.697	71.5184	72.8361	174	151	49	209	70	81	middle
1522	hsa-miR-29b-3p_R-1	TAGCACCATTTGAAATCAGTGT	down	0.93372	-0.0989388	0.808498	5510.9	5145.63	7301.1	3129.84	6101.76	3997.59	5998.86	5440.45	8668.25	4336	2966.25	4623.75	5871.5	6050.25	high
1523	rno-miR-122-5p_L+3R-1	ATCTGGAGTGTGACAATGGTGTTT	down	0.809787	-0.304385	0.810597	3.28852	2.663	3.36912	6.49643	0	2.59373	0	5.39527	4	9	0	3	0	6	low
1524	hsa-miR-548z_L-2_2ss8CA17TC	AAAACAGCAATTACCTTTGCA	up	1.45561	0.541621	0.810693	0.7019	1.02169	2.1057	0	0	0	3.06507	0	2.5	0	0	0	3	0	low
1525	hsa-miR-570-3p_L-2R+1	AAAACAGCAATTACCTTTGCA	up	1.45561	0.541621	0.810693	0.7019	1.02169	2.1057	0	0	0	3.06507	0	2.5	0	0	0	3	0	low
1526	hsa-miR-3617-3p_L+1	TCATCAGCACCCTATGTCCTTTCT	down	0.766539	-0.383569	0.813565	1.56411	1.19895	2.52684	2.16548	0	0	0	3.59684	3	3	0	0	0	4	low
1527	mmu-mir-1957a-p5	TAGCTCAGTGGTAGAGCA	down	0.766539	-0.383569	0.813565	0.782053	0.599474	1.26342	1.08274	0	0	0	1.79842	1.5	1.5	0	0	0	2	low
1528	mmu-mir-1957a-p3	TAGCTCAGTGGTAGAGCA	down	0.766539	-0.383569	0.813565	0.782053	0.599474	1.26342	1.08274	0	0	0	1.79842	1.5	1.5	0	0	0	2	low
1529	hsa-miR-1468-5p_R+1	CTCCGTTTGCCTGTTTCGCTGA	down	0.907537	-0.139971	0.814462	7.59136	6.88944	5.05368	11.5492	6.17119	9.51036	3.06507	8.0929	6	16	3	11	3	9	middle
1530	ggo-miR-584	TTATGGTTTGCCTGGGACTGA	up	1.09165	0.126511	0.81623	2269.54	2477.55	2414.82	2135.16	2258.66	4041.9	1588.73	1802.02	2867	2958	1098	4675	1555	2004	middle
1531	hsa-miR-151a-5p_1ss9CT	TCGAGGAGTTCACAGTCTAGT	down	0.756384	-0.402809	0.818941	2.28608	1.72916	5.05368	1.80456	0	5.18747	0	0	6	2.5	0	6	0	0	low
1532	hsa-miR-7705_R-1	AATAGCTCAGAATGTCAGTTCT	up	1.14403	0.194122	0.81977	4.41156	5.04695	6.73824	6.49643	0	2.59373	7.15184	5.39527	8	9	0	3	7	6	low
1533	PC-5p-49005_9	ACTGCACTTATGTATGTTTTTG	up	1.23488	0.30437	0.820939	2.92776	3.61543	5.89596	2.8873	0	7.7812	3.06507	0	7	4	0	9	3	0	low
1534	hsa-miR-182-5p_R-2	TTTGGCAATGGTAGAACTCACA	up	1.10461	0.143536	0.821076	938.245	1036.39	1420.93	297.392	1096.41	609.527	1123.86	1375.79	1687	412	533	705	1100	1530	middle
1535	hsa-miR-187-3p_R+1	TCGTGTCTTGTGTTGCAGCCGGT	up	1.1611	0.215498	0.821457	3.68973	4.28416	6.73824	4.33095	0	2.59373	3.06507	7.19369	8	6	0	3	3	8	low
1536	hsa-miR-4446-3p	CAGGGCTGGCAGTGACATGGGT	up	1.15184	0.203936	0.82216	80.2627	92.4495	89.2817	81.5663	69.9401	185.02	27.5857	64.7432	106	113	34	214	27	72	middle
1537	PC-5p-16061_47	AATGCGAGTGCCTAGTGG	up	1.22825	0.296606	0.822617	7.2306	8.88099	7.58052	7.94008	6.17119	5.18747	21.4555	0	9	11	3	6	21	0	middle
1538	oan-miR-126-5p_L+2	TCCATTATTACTTTTGGTACGCG	down	0.952681	-0.0699346	0.82342	36.7868	35.0461	39.5872	44.0314	26.7418	25.0728	37.8026	42.2629	47	61	13	29	37	47	middle
1539	hsa-miR-3619-5p_R-1	TCAGCAGGCAGGCTGGTGCAG	up	1.41543	0.501237	0.823581	0.721826	1.02169	0	2.16548	0	0	3.06507	0	0	3	0	0	3	0	low
1540	mdo-miR-34b-5p	AGGCAGTGTAGTTAGCTGATTGT	up	1.41543	0.501237	0.823581	0.721826	1.02169	0	2.16548	0	0	3.06507	0	0	3	0	0	3	0	low
1541	PC-5p-145627_3	CAATTCAAACTTTTGGCACC	up	1.41543	0.501237	0.823581	0.721826	1.02169	0	2.16548	0	0	3.06507	0	0	3	0	0	3	0	low
1542	PC-3p-120065_3	TTAAAGGTTCGTTTGTAAA	up	1.41543	0.501237	0.823581	0.721826	1.02169	0	2.16548	0	0	3.06507	0	0	3	0	0	3	0	low
1543	PC-5p-63205_6	AGACCCCAGCAAGGCAAACCTG	up	1.41543	0.501237	0.823581	0.721826	1.02169	0	2.16548	0	0	3.06507	0	0	3	0	0	3	0	low
1544	hsa-miR-6802-3p_L+1R-1	CTTCACCCCTCTCACCTAAGCA	down	0.707713	-0.498763	0.824379	1.44365	1.02169	0	4.33095	0	0	3.06507	0	0	6	0	0	3	0	low
1545	hsa-miR-642a-5p	GTCCCTCTCCAAATGTGTCTTG	up	1.13597	0.183927	0.826644	14.0802	15.9947	18.5302	1.08274	22.6277	17.2916	23.4989	7.19369	22	1.5	11	20	23	8	middle
1546	hsa-miR-1277-5p_L-3_1ss24TA	TATATATATATATGTACGTAA	down	0.832685	-0.264158	0.827421	2.28608	1.90359	5.05368	1.80456	0	1.29687	3.06507	1.34882	6	2.5	0	1.5	3	1.5	low
1547	ssc-mir-1285-p3_1ss19TA_1	AGCGAGACCCCGTCTCTTA	down	0.855482	-0.225191	0.83055	33.122	28.3352	10.5285	69.2953	19.5421	33.2863	41.3785	10.3409	12.5	96	9.5	38.5	40.5	11.5	middle
1548	ssc-mir-1285-p3_1ss19TA_2	TAGCGAGACCCCGTCTCTAT	down	0.855482	-0.225191	0.83055	33.122	28.3352	10.5285	69.2953	19.5421	33.2863	41.3785	10.3409	12.5	96	9.5	38.5	40.5	11.5	middle
1549	hsa-mir-619-p5_1ss7AG	CCCAAAGTGCTGGGATTACAGG	down	0.718659	-0.47662	0.831568	0.601521	0.432289	0	1.80456	0	1.29687	0	0	0	2.5	0	1.5	0	0	low
1550	hsa-miR-5589-5p	GGCTGGGTGCTCTTGTGCAGT	down	0.718659	-0.47662	0.831568	1.20304	0.864578	0	3.60913	0	2.59373	0	0	0	5	0	3	0	0	low
1551	mmu-miR-421-5p_L+3R-2	GGCCTCATTAAATGTTTGTTGA	down	0.718659	-0.47662	0.831568	1.20304	0.864578	0	3.60913	0	2.59373	0	0	0	5	0	3	0	0	low
1552	hsa-miR-28-5p_R-4	AAGGAGCTCACAGTCTAT	up	1.06185	0.0865835	0.832473	10.3123	10.9502	9.26508	8.301	13.3709	15.5624	9.19522	8.0929	11	11.5	6.5	18	9	9	middle
1553	PC-3p-24561_27	CGAAGCTGTGGGATTTGTT	up	1.15252	0.204792	0.83293	4.42731	5.10257	5.05368	0	8.22825	8.64578	3.06507	3.59684	6	0	4	10	3	4	low
1554	hsa-miR-155-5p	TTAATGCTAATCGTGATAGGGGT	down	0.936105	-0.0952578	0.833387	1144.4	1071.28	1633.18	631.597	1168.41	1005.5	1319	889.32	1939	875	568	1163	1291	989	middle
1555	PC-5p-48026_10	CTAGTGGGCCACTTTTGG	down	0.872123	-0.197397	0.836508	7.37916	6.43554	8.4228	13.7147	0	7.7812	6.13015	5.39527	10	19	0	9	6	6	middle
1556	hsa-miR-490-3p_R+1	CAACCTGGAGGACTCCATGCTGT	down	0.886906	-0.173147	0.838987	8.95531	7.94252	13.4765	7.21826	6.17119	0	11.2386	12.589	16	10	3	0	11	14	middle
1557	ssc-mir-1285-p5_1ss23TA	AACATAGCGAGACCCCGTCTCTA	up	1.03354	0.0475935	0.839479	104.358	107.858	102.758	112.605	97.7105	92.5098	93.4847	137.579	122	156	47.5	107	91.5	153	middle
1558	hsa-miR-7641_L+1_1ss2TC	TCTGATCTCGGAAGCTAAGC	down	0.883787	-0.178229	0.842029	3.69545	3.26599	2.94798	5.05278	3.08559	6.91662	1.53254	1.34882	3.5	7	1.5	8	1.5	1.5	low
1559	hsa-miR-4422	AAAAGCATCAGGAAGTACCCA	up	1.35899	0.44254	0.842783	1.32335	1.79842	0	3.97004	0	0	0	5.39527	0	5.5	0	0	0	6	low
1560	hsa-miR-548ae-5p_L+1R+1_1ss9AG	CAAAAGTAGTTGTGGTTTTTGC	up	1.24508	0.316235	0.847427	1.02853	1.2806	0	0	3.08559	0	2.04338	1.79842	0	0	1.5	0	2	2	low
1561	oan-miR-23b-3p_R-3_1ss17TA	ATCACATTGCCAGGGAAAA	up	1.13927	0.188104	0.847864	5.99127	6.82565	5.05368	4.69187	8.22825	3.02602	14.3037	3.14724	6	6.5	4	3.5	14	3.5	middle
1562	hsa-miR-27b-3p	TTCACAGTGGCTAAGTTCTGC	down	0.951701	-0.0714193	0.848887	16056.1	15280.6	12907.1	20371	14890.1	21256.9	13489.4	11095.4	15324	28221.5	7238.5	24586.5	13203	12339	high
1563	hsa-miR-378a-5p_R-2	CTCCTGACTCCAGGTCCTGT	up	1.08176	0.113382	0.849784	3.01764	3.26437	2.1057	1.80456	5.14266	3.45831	4.08676	2.24803	2.5	2.5	2.5	4	4	2.5	low
1564	hsa-miR-7854-3p_R+1	TGAGGTGACCGCAGATGGGAAG	up	1.18133	0.240415	0.852024	3.77004	4.45367	8.4228	2.8873	0	5.18747	8.17353	0	10	4	0	6	8	0	low
1565	hsa-miR-2276-3p	TCTGCAAGTGTCAGAGGCGAGG	down	0.842126	-0.247892	0.853014	2.77889	2.34017	0	2.16548	6.17119	4.32289	0	2.69763	0	3	3	5	0	3	low
1566	hsa-miR-3074-5p_R+1	GTTCCTGCTGAACTGAGCCAGT	up	1.1297	0.175938	0.853178	2.76715	3.12604	2.52684	5.77461	0	2.59373	4.08676	2.69763	3	8	0	3	4	3	low
1567	hsa-miR-9-3p	ATAAAGCTAGATAACCGAAAGT	up	1.09488	0.130776	0.853363	31.2142	34.1759	18.2494	54.1369	21.2563	51.8747	18.731	31.922	21.6667	75	10.3333	60	18.3333	35.5	middle
1568	hsa-miR-146b-5p_R+2	TGAGAACTGAATTCCATAGGCTGT	down	0.943098	-0.0845202	0.853953	2160.69	2037.75	3246.99	1280.88	1954.21	2349.92	1834.96	1928.36	3855	1774.5	950	2718	1796	2144.5	middle
1569	chi-miR-493-3p_R+1	TGAAGGTCTACTGTGTGCCAGGA	down	0.783245	-0.352464	0.855607	1.44365	1.13073	0	4.33095	0	0	2.04338	1.34882	0	6	0	0	2	1.5	low
1570	bta-miR-493_R+1	TGAAGGTCTACTGTGTGCCAGGA	down	0.783245	-0.352464	0.855607	1.44365	1.13073	0	4.33095	0	0	2.04338	1.34882	0	6	0	0	2	1.5	low
1571	hsa-miR-381-5p_R+1	AGCGAGGTTGCCCTTTGTATATT	down	0.851178	-0.232467	0.857156	7.10984	6.05174	0	15.1583	6.17119	6.91662	11.2386	0	0	21	3	8	11	0	middle
1572	hsa-miR-99b-5p	CACCCGTAGAACCGACCTTGCG	up	1.07511	0.104481	0.857409	1106.79	1189.92	651.083	1902.01	767.285	1223.38	1368.04	978.341	773	2635	373	1415	1339	1088	middle
1573	hsa-miR-487a-5p	GTGGTTATCCCTGCTGTGTTCG	up	1.10317	0.141652	0.859321	9.02357	9.95452	12.6342	14.4365	0	9.51036	12.2603	8.0929	15	20	0	11	12	9	middle
1574	hsa-miR-4799-5p	ATCTAAATGCAGCATGCCAGTC	up	1.15545	0.208451	0.859905	2.04532	2.36326	2.52684	3.60913	0	2.59373	0	4.49605	3	5	0	3	0	5	low
1575	PC-5p-9840_88	CGTAGTTGGATCTTGGGA	down	0.847446	-0.238807	0.860191	18.2183	15.439	5.89596	42.5877	6.17119	12.9687	30.6507	2.69763	7	59	3	15	30	3	middle
1576	hsa-miR-3611_R+1	TTGTGAAGAAAGAAATTCTTAC	down	0.972798	-0.0397877	0.86168	25.4655	24.7728	26.953	28.873	20.5706	30.2602	22.4772	21.5811	32	40	10	35	22	24	middle
1577	hsa-miR-605-3p	AGAAGGCACTATGAGATTTAGA	up	1.13228	0.179234	0.863423	7.84371	8.8813	2.52684	8.66191	12.3424	16.427	10.2169	0	3	12	6	19	10	0	middle
1578	hsa-miR-30b-3p	CTGGGAGGTGGATGTTTACTTC	down	0.920757	-0.119107	0.863641	15.5598	14.3268	16.0033	10.1056	20.5706	25.9373	7.15184	9.89132	19	14	10	30	7	11	middle
1579	PC-3p-28201_22	AGGAAACTCTGGTGGAGG	up	1.14102	0.190327	0.863879	5.33414	6.08637	10.9496	5.05278	0	4.32289	11.2386	2.69763	13	7	0	5	11	3	middle
1580	bta-miR-130a	CAGTGCAATGTTAAAAGGGCAT	down	0.969996	-0.0439488	0.864284	15651.4	15181.8	15209.1	18143.8	13601.3	19478.1	13554.8	12512.5	18057	25136	6612	22529	13267	13915	high
1581	hsa-miR-7852-3p_1ss22TA	TATGTAGTAGTCAAAGGCATTA	down	0.769855	-0.377342	0.864716	1.12304	0.864578	3.36912	0	0	2.59373	0	0	4	0	0	3	0	0	low
1582	mmu-mir-6240-p5_5	TTCTGCCCAGTGCTCTGAA	down	0.769855	-0.377342	0.864716	1.12304	0.864578	3.36912	0	0	2.59373	0	0	4	0	0	3	0	0	low
1583	mmu-miR-501-3p_R-1	AATGCACCCGGGCAAGGATTT	down	0.769855	-0.377342	0.864716	1.12304	0.864578	3.36912	0	0	2.59373	0	0	4	0	0	3	0	0	low
1584	mmu-mir-6236-p3_1	AAATGGATGGCGCTGGAGC	down	0.769855	-0.377342	0.864716	1.12304	0.864578	3.36912	0	0	2.59373	0	0	4	0	0	3	0	0	low
1585	mmu-mir-6236-p3_2	AACTAGCCCTGAAAATGGA	down	0.769855	-0.377342	0.864716	1.12304	0.864578	3.36912	0	0	2.59373	0	0	4	0	0	3	0	0	low
1586	mmu-mir-6236-p3_4	CACCTGCCGAATCAACTA	down	0.769855	-0.377342	0.864716	1.12304	0.864578	3.36912	0	0	2.59373	0	0	4	0	0	3	0	0	low
1587	mmu-mir-6236-p3_5	CCCTGAAAATGGATGGCGC	down	0.769855	-0.377342	0.864716	1.12304	0.864578	3.36912	0	0	2.59373	0	0	4	0	0	3	0	0	low
1588	mmu-mir-6236-p3_6	CTAGCCCTGAAAATGGATG	down	0.769855	-0.377342	0.864716	1.12304	0.864578	3.36912	0	0	2.59373	0	0	4	0	0	3	0	0	low
1589	mmu-mir-6240-p5_6	TTTCTGCCCAGTGCTCTG	down	0.769855	-0.377342	0.864716	1.12304	0.864578	3.36912	0	0	2.59373	0	0	4	0	0	3	0	0	low
1590	mmu-mir-6240-p5_3	GATGTGATTTCTGCCCAGT	down	0.769855	-0.377342	0.864716	1.12304	0.864578	3.36912	0	0	2.59373	0	0	4	0	0	3	0	0	low
1591	mmu-mir-6240-p5_2	ATTTCTGCCCAGTGCTCTGA	down	0.769855	-0.377342	0.864716	1.12304	0.864578	3.36912	0	0	2.59373	0	0	4	0	0	3	0	0	low
1592	hsa-miR-24-2-5p_L+1R+1	GTGCCTACTGAGCTGAAACACAGT	down	0.983498	-0.024006	0.864969	438.372	431.138	420.298	479.292	415.527	423.643	377.004	492.768	499	664	202	490	369	548	middle
1593	hsa-mir-3912-p5	TAACGCATAATATGGACATGT	up	1.06682	0.0933174	0.865536	10.3706	11.0635	10.1074	8.66191	12.3424	17.2916	5.10846	10.7905	12	12	6	20	5	12	middle
1594	hsa-miR-127-5p_R+1	CTGAAGCTCAGAGGGCTCTGATT	down	0.906403	-0.141776	0.865648	26.5605	24.0745	24.4261	49.0841	6.17119	23.3436	32.6941	16.1858	29	68	3	27	32	18	middle
1595	hsa-miR-548z_R-1	CAAAAACCGCAATTACTTTTGC	up	1.10838	0.148453	0.866333	10.0739	11.1657	8.4228	17.6847	4.11413	9.07807	19.923	4.49605	10	24.5	2	10.5	19.5	5	middle
1596	hsa-miR-548t-3p_L+1R-4_1ss9AG	CAAAAACCGCAATTACTTTTGC	up	1.10838	0.148453	0.866333	10.0739	11.1657	8.4228	17.6847	4.11413	9.07807	19.923	4.49605	10	24.5	2	10.5	19.5	5	middle
1597	hsa-miR-6852-5p	CCCTGGGGTTCTGAGGACATG	up	1.05531	0.0776736	0.867088	44.7951	47.273	46.3254	46.9187	41.1413	72.6246	29.629	39.5653	55	65	20	84	29	44	middle
1598	hsa-miR-1277-5p_L-2R+1_1ss3AC	CTATATATATATATGTACGTATG	down	0.882162	-0.180885	0.869801	2.32608	2.05198	3.36912	3.60913	0	3.45831	0	2.69763	4	5	0	4	0	3	low
1599	hsa-miR-3140-3p_R-1	AGCTTTTGGGAATTCAGGTAG	down	0.884442	-0.177161	0.872135	3.64958	3.22784	5.89596	5.05278	0	5.18747	0	4.49605	7	7	0	6	0	5	low
1600	hsa-miR-3158-3p_R-1	AAGGGCTTCCTCTCTGCAGGA	up	1.12945	0.175618	0.872321	6.67896	7.54354	5.47482	3.24822	11.3138	3.8906	2.55423	16.1858	6.5	4.5	5.5	4.5	2.5	18	middle
1601	hsa-miR-4435	ATGGCCAGAGCTCACACAGAGG	up	1.12767	0.17334	0.87432	1.56411	1.76379	2.52684	2.16548	0	2.59373	0	2.69763	3	3	0	3	0	3	low
1602	hsa-miR-505-3p	CGTCAACACTTGCTGGTTTCCT	down	0.983312	-0.0242785	0.874424	547.234	538.102	470.835	555.806	615.062	543.82	476.108	594.378	559	770	299	629	466	661	middle
1603	PC-5p-43547_11	GACCTCGCCGTCCCGCCCGC	up	1.13473	0.182352	0.875543	4.84845	5.50169	6.3171	0	8.22825	10.3749	6.13015	0	7.5	0	4	12	6	0	middle
1604	hsa-miR-6511b-3p_L-2R+1	TCACCACCCCTTCTGCCTGCAG	up	1.07808	0.108466	0.876739	11.8547	12.7803	16.0033	7.21826	12.3424	17.2916	3.06507	17.9842	19	10	6	20	3	20	middle
1605	hsa-miR-215-5p_R-1	ATGACCTATGAATTGACAGA	down	0.896984	-0.156846	0.879134	146.307	131.235	129.711	12.9929	296.217	207.499	86.8437	99.3628	154	18	144	240	85	110.5	middle
1606	hsa-miR-1301-3p	TTGCAGCTGCCTGGGAGTGACTTC	up	1.02759	0.0392673	0.880511	371.326	381.571	434.617	366.687	312.674	449.581	277.9	417.234	516	508	152	520	272	464	middle
1607	hsa-miR-151a-3p_L-2	AGACTGAAGCTCCTTGAGG	down	0.859731	-0.218042	0.88099	2.7273	2.34474	6.73824	1.44365	0	3.45831	3.57592	0	8	2	0	4	3.5	0	low
1608	hsa-miR-548z_L-2R+1_1ss6AC	AAACCCGCAATTACTTTTGCAC	up	1.12995	0.176264	0.881601	1.16304	1.31418	1.68456	1.80456	0	2.59373	0	1.34882	2	2.5	0	3	0	1.5	low
1609	hsa-mir-548n-p3	AAACCCGCAATTACTTTTGCAC	up	1.12995	0.176264	0.881601	1.16304	1.31418	1.68456	1.80456	0	2.59373	0	1.34882	2	2.5	0	3	0	1.5	low
1610	hsa-miR-1284	TCTATACAGACCCTGGCTTTTC	down	0.912718	-0.13176	0.882525	8.98342	8.19933	11.7919	15.1583	0	10.3749	6.13015	8.0929	14	21	0	12	6	9	middle
1611	hsa-mir-548am-p5	GTGCAAAAGTAATTGCGGTTT	down	0.816607	-0.292287	0.882962	2.40609	1.96483	0	7.21826	0	1.29687	4.59761	0	0	10	0	1.5	4.5	0	low
1612	hsa-mir-548c-p5	GTGCAAAAGTAATTGCGGTTT	down	0.816607	-0.292287	0.882962	2.40609	1.96483	0	7.21826	0	1.29687	4.59761	0	0	10	0	1.5	4.5	0	low
1613	hsa-miR-597-3p	TGGTTCTCTTGTGGCTCAAGCGT	up	1.24575	0.317009	0.88552	0.721826	0.899211	0	2.16548	0	0	0	2.69763	0	3	0	0	0	3	low
1614	hsa-miR-3127-5p	ATCAGGGCTTGTGGAATGGGAAG	up	1.24575	0.317009	0.88552	0.721826	0.899211	0	2.16548	0	0	0	2.69763	0	3	0	0	0	3	low
1615	PC-3p-79896_4	TTATTGCAATTATTAGTCT	up	1.24575	0.317009	0.88552	0.962434	1.19895	0	2.8873	0	0	0	3.59684	0	4	0	0	0	4	low
1616	oan-miR-142-5p_L+4	GATCCATAAAGTAGAAAGCACTACT	up	1.07125	0.0992953	0.886034	14.0167	15.0154	25.2684	6.49643	10.2853	12.1041	12.2603	20.6818	30	9	5	14	12	23	middle
1617	hsa-miR-548b-3p	CAAGAACCTCAGTTGCTTTTGT	down	0.915356	-0.127595	0.887636	5.37399	4.91911	6.73824	9.38373	0	6.05205	5.10846	3.59684	8	13	0	7	5	4	low
1618	hsa-miR-365b-3p	TAATGCCCCTAAAAATCCTTAT	up	1.02211	0.0315575	0.888734	225.945	230.942	189.934	247.225	240.676	178.535	273.302	240.989	225.5	342.5	117	206.5	267.5	268	middle
1619	cgr-miR-652-3p_R+1	AATGGCGCCACTAGGGTTGTGT	up	1.01508	0.0215941	0.892064	3723.36	3779.51	4009.68	3350.71	3809.68	4424.05	3337.86	3576.61	4760.5	4642	1852	5117	3267	3977.5	middle
1620	bta-miR-652_R+1	AATGGCGCCACTAGGGTTGTGT	up	1.01508	0.0215941	0.892064	3723.36	3779.51	4009.68	3350.71	3809.68	4424.05	3337.86	3576.61	4760.5	4642	1852	5117	3267	3977.5	middle
1621	hsa-miR-374c-5p_L-2R-1_1ss21CA	AATACAACCTGCTAAGTGA	down	0.881632	-0.181752	0.892678	1.79252	1.58034	1.26342	0	4.11413	0	2.04338	2.69763	1.5	0	2	0	2	3	low
1622	hsa-mir-642b-p5_1ss1TG	GTCCCTCTCCAAATGTGTCTTGA	down	0.84915	-0.235909	0.89284	1.20319	1.02169	2.52684	1.08274	0	0	3.06507	0	3	1.5	0	0	3	0	low
1623	hsa-miR-548e-3p_R-1	AAAAACTGAGACTACTTTTGC	up	1.04031	0.0570087	0.895991	30.5894	31.8223	14.3188	40.4222	37.0271	32.854	34.7375	27.8755	17	56	18	38	34	31	middle
1624	hsa-let-7a-5p	TGAGGTAGTAGGTTGTATAGTT	up	1.02105	0.0300527	0.896407	14615.1	14922.8	15505.3	14387.3	13952.8	12112.5	13719.1	18936.7	18408.7	19931.8	6782.87	14009.7	13427.9	21059.3	high
1625	hsa-mir-3945-p3	TACAGCCTCTTATGCTTTCCAA	up	1.14679	0.197601	0.898269	4.0508	4.64541	9.26508	2.8873	0	0	11.2386	2.69763	11	4	0	0	11	3	middle
1626	hsa-miR-181b-2-3p_L+1	ACTCACTGATCAATGAATGCA	up	1.21301	0.278587	0.898992	0.84228	1.02169	2.52684	0	0	0	3.06507	0	3	0	0	0	3	0	low
1627	ssc-mir-1285-p5_1ss1AC	CTAGCGAGACCCCGTCTCTT	up	1.21301	0.278587	0.898992	0.84228	1.02169	2.52684	0	0	0	3.06507	0	3	0	0	0	3	0	low
1628	PC-5p-68066_6	TTCCACCCACGTTCCCTGG	up	1.21301	0.278587	0.898992	0.84228	1.02169	2.52684	0	0	0	3.06507	0	3	0	0	0	3	0	low
1629	hsa-miR-548ae-5p_R-2	AAAAGTAATTGTGGTTTT	up	1.08514	0.117875	0.900875	2.69688	2.92648	2.94798	0	5.14266	1.72916	2.55423	4.49605	3.5	0	2.5	2	2.5	5	low
1630	hsa-miR-625-5p_R+1	AGGGGGAAAGTTCTATAGTCCT	up	1.0316	0.0448853	0.901288	465.262	479.964	505.368	487.232	403.184	676.1	333.071	430.722	600	675	196	782	326	479	middle
1631	hsa-mir-1273a-p3_1ss16AG	CCAGCCTGGGCGACAGAGCAAGACT	down	0.830497	-0.267954	0.902748	1.80456	1.49868	0	5.41369	0	0	0	4.49605	0	7.5	0	0	0	5	low
1632	hsa-miR-629-5p_R+1	TGGGTTTACGTTGGGAGAACTT	up	1.01312	0.018807	0.902797	250.131	253.413	259.422	260.579	230.391	231.707	298.334	230.198	308	361	112	268	292	256	middle
1633	oan-miR-103-3p_R+2	AGCAGCATTGTACAGGGCTATGAGT	down	0.897299	-0.156339	0.903932	4.2911	3.8504	4.2114	8.66191	0	3.45831	0	8.0929	5	12	0	4	0	9	low
1634	hsa-miR-548ae-5p_1ss6TC	AAAAGCAATTGTGGTTTTTG	up	1.10098	0.138792	0.904022	1.59005	1.75062	1.68456	0	3.08559	0	2.55423	2.69763	2	0	1.5	0	2.5	3	low
1635	hsa-miR-204-5p	TTCCCTTTGTCATCCTATGCCT	down	0.966754	-0.0487799	0.90463	52.7581	51.0041	31.1644	73.6262	53.4836	55.333	57.2147	40.4645	37	102	26	64	56	45	middle
1636	hsa-miR-224-3p_L-1	AAATGGTGCCCTAGTGACTACA	up	1.04595	0.0648156	0.904632	31.2571	32.6934	45.4831	19.4893	28.7989	49.2809	24.5206	24.2787	54	27	14	57	24	27	middle
1637	mmu-miR-6238_L-1R-2_1ss12TC	TATTAGTCAGCGGAGGAAA	up	1.19777	0.260346	0.905443	0.721826	0.864578	0	2.16548	0	2.59373	0	0	0	3	0	3	0	0	low
1638	hsa-miR-6503-5p_1ss23AT	AGGTCTGCATTCAAATCCCCAGT	down	0.870948	-0.199342	0.905599	7.82053	6.81127	12.6342	10.8274	0	0	20.4338	0	15	15	0	0	20	0	middle
1639	hsa-miR-548t-3p_L-2R-2	AAACCACAATTACTTTTGCAC	down	0.894202	-0.161327	0.907262	1.74449	1.55992	1.26342	3.97004	0	0	1.53254	3.14724	1.5	5.5	0	0	1.5	3.5	low
1640	hsa-miR-4677-3p	TCTGTGAGACCAAAGAACTACT	up	1.09873	0.135843	0.907333	2.56669	2.82011	3.36912	4.33095	0	0	3.06507	5.39527	4	6	0	0	3	6	low
1641	hsa-miR-29b-1-5p_R-1	GCTGGTTTCATATGGTGGTTTAG	up	1.07251	0.100995	0.908422	7.41932	7.95731	9.26508	12.9929	0	6.05205	6.13015	11.6897	11	18	0	7	6	13	middle
1642	hsa-miR-616-5p	ACTCAAAACCCTTCAGTGACTT	up	1.05005	0.0704607	0.910052	5.84702	6.13968	6.3171	5.05278	6.17119	6.48434	2.04338	9.89132	7.5	7	3	7.5	2	11	low
1643	hsa-miR-339-5p_R-2	TCCCTGTCCTCCAGGAGCTCA	down	0.96996	-0.0440031	0.910571	1420.28	1377.61	1302.17	1642.15	1316.52	1973.83	855.155	1303.86	1546	2275	640	2283	837	1450	middle
1644	hsa-miR-548t-3p_L-1R-2	AAAACCACAATTACTTTTGCAC	down	0.912723	-0.131751	0.910811	1.94509	1.77533	2.94798	2.8873	0	1.72916	0	3.59684	3.5	4	0	2	0	4	low
1645	hsa-miR-548q_L+2R-3	AGGCTGGTGCAAAAGTAATGG	up	1.14981	0.201393	0.913223	0.782053	0.899211	1.26342	1.08274	0	0	0	2.69763	1.5	1.5	0	0	0	3	low
1646	hsa-miR-24-3p	TGGCTCAGTTCAGCAGGAACAG	down	0.986343	-0.0198391	0.914473	25819.2	25466.6	25866	30681.6	20910	27257.6	24815.9	24326.4	30709.5	42505.5	10165	31527	24289	27053	high
1647	hsa-miR-328-3p	CTGGCCCTCTCTGCCCTTCCGT	up	1.02564	0.0365247	0.914895	493.064	505.706	475.888	509.609	493.695	713.277	382.112	421.73	565	706	240	825	374	469	middle
1648	hsa-miR-1273h-5p_R+2	CTGGGAGGTCAAGGCTGCAGTGT	up	1.08087	0.112193	0.917808	16.723	18.0754	12.6342	37.5349	0	26.8019	11.2386	16.1858	15	52	0	31	11	18	middle
1649	hsa-miR-345-5p_R-3	GCTGACTCCTAGTCCAGGG	up	1.06831	0.0953329	0.918909	3.25825	3.48083	2.1057	2.52639	5.14266	0	4.59761	5.84487	2.5	3.5	2.5	0	4.5	6.5	low
1650	hsa-let-7e-5p	TGAGGTAGGAGGTTGTATAGTT	up	1.03811	0.0539605	0.919324	712.097	739.235	475.888	1186.25	474.153	741.203	743.331	733.172	565	1643.4	230.5	857.3	727.55	815.35	middle
1651	hsa-mir-1302-1-p5_1ss9AG	GAATTTCAGGTAAACAATGAAT	up	1.07851	0.109037	0.921178	3.15787	3.40579	0	4.33095	5.14266	5.61976	4.59761	0	0	6	2.5	6.5	4.5	0	low
1652	hsa-miR-3611_R-2	TTGTGAAGAAAGAAATTCT	up	1.08967	0.123892	0.921883	1.34357	1.46405	2.94798	1.08274	0	2.59373	0	1.79842	3.5	1.5	0	3	0	2	low
1653	hsa-miR-126-5p	CATTATTACTTTTGGTACGCG	up	1.0178	0.0254499	0.923233	42743	43503.7	34926.8	49165.7	44136.3	55500.7	39026.6	35983.7	41467	68113	21456	64194	38198	40017	high
1654	hsa-miR-584-3p_R-1	TCAGTTCCAGGCCAACCAGGC	down	0.91128	-0.134034	0.924389	3.52943	3.2163	8.4228	2.16548	0	6.05205	0	3.59684	10	3	0	7	0	4	low
1655	hsa-miR-556-3p_R-1	ATATTACCATTAGCTCATCTT	up	1.0454	0.0640574	0.92449	27.8123	29.075	37.0603	36.0913	10.2853	45.8226	15.3254	26.0771	44	50	5	53	15	29	middle
1656	hsa-miR-199a-3p	ACAGTAGTCTGCACATTGGTTA	down	0.979537	-0.0298282	0.93146	10548.8	10332.9	9067.43	13865.8	8713.03	13658	8348.24	8992.41	10765.3	19209.3	4235.67	15797.3	8171	10000.3	high
1657	hsa-miR-147b_R-1	GTGTGCGGAAATGCTTCTGCT	up	1.06982	0.0973622	0.931981	5.87066	6.28053	0	9.38373	8.22825	0	7.15184	11.6897	0	13	4	0	7	13	middle
1658	hsa-miR-128-1-5p_R-2	CGGGGCCGTAGCACTGTCTGA	up	1.05557	0.0780208	0.932714	4.57186	4.82592	5.05368	8.66191	0	6.91662	3.06507	4.49605	6	12	0	8	3	5	low
1659	hsa-miR-548ae-5p_R+1_2	AAAAGTAATTGTGGTTTTTGC	down	0.983356	-0.0242139	0.933153	18.1723	17.8698	13.8976	16.9629	23.6562	15.1301	20.9447	17.5346	16.5	23.5	11.5	17.5	20.5	19.5	middle
1660	hsa-miR-548ae-5p_R+1_1	AAAAGTAATTGTGGTTTTTGA	down	0.983356	-0.0242139	0.933153	18.1723	17.8698	13.8976	16.9629	23.6562	15.1301	20.9447	17.5346	16.5	23.5	11.5	17.5	20.5	19.5	middle
1661	hsa-mir-8086-p5_1ss14AG	CCCAGGCTGGAGTGCAGTGG	up	1.13234	0.179308	0.934464	0.601521	0.681127	0	1.80456	0	0	2.04338	0	0	2.5	0	0	2	0	low
1662	hsa-let-7a-3p_R+1	CTATACAATCTACTGTCTTTCT	down	0.987155	-0.0186509	0.934739	222.053	219.2	171.966	233.631	260.561	194.386	206.041	257.174	204.167	323.667	126.667	224.833	201.667	286	middle
1663	mmu-miR-146a-5p_R+1	TGAGAACTGAATTCCATGGGTTA	down	0.984314	-0.0228099	0.937395	559.625	550.846	734.468	483.623	460.782	647.569	454.653	550.317	872	670	224	749	445	612	middle
1664	hsa-miR-146b-3p_L-1	GCCCTGTGGACTCAGTTCTGG	down	0.972795	-0.039793	0.938525	17.3893	16.9162	26.1107	13.7147	12.3424	9.51036	21.4555	19.7826	31	19	6	11	21	22	middle
1665	hsa-miR-548au-5p_L-1R+1_1ss4AG	AAGGTAATTGCGGTTTTTGCT	down	0.898324	-0.154692	0.943378	0.962434	0.864578	0	2.8873	0	2.59373	0	0	0	4	0	3	0	0	low
1666	hsa-miR-1277-5p_L-6R+1	ATATATATATGTACGTATG	down	0.898324	-0.154692	0.943378	0.481217	0.432289	0	1.44365	0	1.29687	0	0	0	2	0	1.5	0	0	low
1667	bta-miR-339b_R+5	TCCCTGTCCTCCAGGAGCTCACTTT	down	0.898324	-0.154692	0.943378	0.962434	0.864578	0	2.8873	0	2.59373	0	0	0	4	0	3	0	0	low
1668	hsa-miR-378c_R-5	ACTGGACTTGGAGTCAGAAG	up	1.02061	0.0294353	0.943406	455.86	465.257	417.771	345.033	604.777	373.498	658.991	363.281	496	478	294	432	645	404	middle
1669	hsa-miR-199a-5p	CCCAGTGTTCAGACTACCTGTTC	down	0.972129	-0.0407805	0.94373	6356.06	6178.91	5799.1	7754.09	5514.99	10437.9	3466.09	4632.73	6885	10742.3	2681	12072.8	3392.5	5152	high
1670	hsa-miR-26a-2-3p	CCTATTCTTGATTACTTGTTTC	down	0.957095	-0.0632664	0.946043	11.1093	10.6327	21.057	12.271	0	13.8332	8.17353	9.89132	25	17	0	16	8	11	middle
1671	hsa-miR-6842-3p	TTGGCTGGTCTCTGCTCCGCAG	down	0.960348	-0.0583707	0.946468	10.7081	10.2835	17.6879	14.4365	0	10.3749	13.282	7.19369	21	20	0	12	13	8	middle
1672	mml-miR-548b_1ss15GA	CAAAAACCTCAATTACTTTTGT	down	0.970037	-0.0438876	0.948148	12.1907	11.8255	5.89596	10.1056	20.5706	11.2395	7.15184	17.085	7	14	10	13	7	19	middle
1673	mmu-miR-107-5p	AGCTTCTTTACAGTGTTGCCTTG	up	1.01231	0.0176464	0.94967	36.7105	37.1623	38.7449	42.5877	28.7989	38.0414	27.5857	45.8598	46	59	14	44	27	51	middle
1674	hsa-miR-766-5p	AGGAGGAATTGGTGCTGGTCTT	down	0.981264	-0.0272872	0.953899	12.5647	12.3293	18.5302	12.9929	6.17119	11.2395	12.2603	13.4882	22	18	3	13	12	15	middle
1675	hsa-miR-4766-3p_R+1	ATAGCAATTGCTCTTTTGGAAG	up	1.0437	0.0617052	0.955452	3.36882	3.51603	5.05368	5.05278	0	6.05205	0	4.49605	6	7	0	7	0	5	low
1676	ppy-mir-618-p3	TCAGGAGACAAGCAGGGTTAC	down	0.949443	-0.0748466	0.956033	4.89278	4.64541	6.73824	7.94008	0	0	11.2386	2.69763	8	11	0	0	11	3	middle
1677	hsa-miR-1273h-3p	CTGCAGACTCGACCTCCCAGGC	down	0.982297	-0.0257685	0.957128	28.9141	28.4022	23.5838	42.5877	20.5706	38.0414	18.3904	28.7747	28	59	10	44	18	32	middle
1678	eca-miR-342-5p_R-1	AGGGGTGCTATCTGTGATTGA	down	0.972782	-0.0398112	0.958113	174.986	170.224	323.436	53.4151	148.109	151.301	207.403	151.967	384	74	72	175	203	169	middle
1679	PC-3p-25834_25	TGCCTCCTTGGTCTCCGGCAGT	down	0.958125	-0.061715	0.958308	3.97049	3.80423	7.58052	4.33095	0	6.91662	0	4.49605	9	6	0	8	0	5	low
1680	hsa-mir-4485-p3	GTTTAACGGCCGCGGTACCCT	up	1.07799	0.108343	0.960257	2.40609	2.59373	0	7.21826	0	7.7812	0	0	0	10	0	9	0	0	low
1681	hsa-miR-196b-3p_R+1	TCGACAGCACGACACTGCCTTCA	up	1.0137	0.019631	0.96269	10.9799	11.1304	9.26508	7.21826	16.4565	11.2395	12.2603	9.89132	11	10	8	13	12	11	middle
1682	hsa-miR-1277-3p_L-1	ACGTAGATATATATGTATTTT	up	1.04	0.0565881	0.962803	2.65472	2.76092	1.68456	2.16548	4.11413	6.48434	0	1.79842	2	3	2	7.5	0	2	low
1683	hsa-miR-363-5p_L-1R+1	GGGTGGATCACGATGCAATTTT	up	1.06759	0.0943589	0.965369	0.84228	0.899211	2.52684	0	0	0	0	2.69763	3	0	0	0	0	3	low
1684	hsa-miR-548t-3p_L-4R+1	ACCACAATTACTTTTGCACCAA	up	1.06759	0.0943589	0.965369	0.42114	0.449605	1.26342	0	0	0	0	1.34882	1.5	0	0	0	0	1.5	low
1685	mdo-miR-152-3p_R+3	TCAGTGCATGACAGAACTTGGGTTT	up	1.06759	0.0943589	0.965369	0.84228	0.899211	2.52684	0	0	0	0	2.69763	3	0	0	0	0	3	low
1686	hsa-mir-7641-1-p3_1ss18AG	TTAGTACTTGGATGGGAGA	down	0.95727	-0.0630028	0.965982	2.32623	2.22683	5.89596	1.08274	0	2.59373	4.08676	0	7	1.5	0	3	4	0	low
1687	hsa-miR-125b-1-3p_R-1_1ss21CT	ACGGGTTAGGCTCTTGGGAGT	up	1.06157	0.0861991	0.968356	0.962434	1.02169	0	2.8873	0	0	3.06507	0	0	4	0	0	3	0	low
1688	hsa-miR-361-5p_L-2_1ss22CT	ATCAGAATCTCCAGGGGTAT	up	1.06157	0.0861991	0.968356	0.962434	1.02169	0	2.8873	0	0	3.06507	0	0	4	0	0	3	0	low
1689	hsa-mir-3929-p3	CCCAGCACTTTGGGAGGC	up	1.06157	0.0861991	0.968356	0.481217	0.510846	0	1.44365	0	0	1.53254	0	0	2	0	0	1.5	0	low
1690	mmu-miR-5100_L-1R-1	CGAATCCCAGCGGTGCCTC	up	1.06157	0.0861991	0.968356	0.962434	1.02169	0	2.8873	0	0	3.06507	0	0	4	0	0	3	0	low
1691	hsa-miR-146a-3p_L+2R-2	GACCTCTGAAATTCAGTTCTTC	down	0.995836	-0.00601965	0.968448	100.98	100.56	109.496	111.161	82.2825	102.885	98.0823	100.712	130	154	40	119	96	112	middle
1692	PC-5p-64264_6	CAGACATCGGCATTGGCC	up	1.04703	0.0663055	0.969369	1.68456	1.76379	5.05368	0	0	2.59373	0	2.69763	6	0	0	3	0	3	low
1693	hsa-miR-551a	GCGACCCACTCTTGGTTTCCA	down	0.992515	-0.0108397	0.969802	52.3463	51.9545	50.5368	59.1897	47.3124	37.1769	67.4316	51.255	60	82	23	43	66	57	middle
1694	PC-3p-43790_11	CACGTTCCCGGGCCGTGG	down	0.954439	-0.0672747	0.969928	3.0195	2.88193	0	2.8873	6.17119	8.64578	0	0	0	4	3	10	0	0	low
1695	mmu-mir-6236-p3_1ss2AG	CGGCCGTCGCCGGCAGTC	down	0.983676	-0.0237447	0.971202	21.3385	20.9901	16.8456	24.5421	22.6277	26.8019	31.6724	4.49605	20	34	11	31	31	5	middle
1696	hsa-miR-548aq-3p_L-1R-1	AAAAACTGCAATTACTTTTG	down	0.958173	-0.0616414	0.971593	0.782053	0.749342	1.26342	1.08274	0	0	0	2.24803	1.5	1.5	0	0	0	2.5	low
1697	hsa-miR-28-5p_L-1R-1	AGGAGCTCACAGTCTATTGA	down	0.967961	-0.0469796	0.972118	2.20578	2.13511	3.36912	3.24822	0	1.29687	5.10846	0	4	4.5	0	1.5	5	0	low
1698	hsa-miR-4446-5p_L+1R-1	CATTTCCCTGCCATTCCCTTGG	down	0.958093	-0.0617628	0.972615	2.40639	2.30554	5.05368	2.16548	0	6.91662	0	0	6	3	0	8	0	0	low
1699	hsa-miR-4523_R+2	GACCGAGAGGGCCTCGGCTGTTT	up	1.04148	0.0586334	0.974549	2.76715	2.88193	2.52684	5.77461	0	8.64578	0	0	3	8	0	10	0	0	low
1700	mmu-miR-3964_L+1_1ss6GA	CATAAAGTAGAAAGCACTAAA	up	1.01405	0.0201325	0.976091	57.0809	57.883	94.3354	29.5949	47.3124	55.333	86.8437	31.4724	112	41	23	64	85	35	middle
1701	hsa-miR-1306-5p	CCACCTCCCCTGCAAACGTCCA	up	1.00727	0.0104551	0.976394	64.8135	65.2849	51.3791	77.2354	65.826	78.6766	39.846	77.3321	61	107	32	91	39	86	middle
1702	ssc-mir-1285-p3_1ss18TC	CCTGTGAATAGCCACTGCA	down	0.958212	-0.0615825	0.977378	0.601521	0.576385	0	1.80456	0	1.72916	0	0	0	2.5	0	2	0	0	low
1703	hsa-miR-3909_R-2	TGTCCTCTAGGGCCTGCAGT	down	0.966714	-0.048839	0.978124	2.74275	2.65146	0	0	8.22825	3.45831	0	4.49605	0	0	4	4	0	5	low
1704	hsa-miR-548ae-5p_R+2_1ss2AT	ATAAGTAATTGTGGTTTTTGCC	up	1.0174	0.0248837	0.978419	2.15852	2.19608	1.68456	3.24822	1.5428	3.8906	0	2.69763	2	4.5	0.75	4.5	0	3	low
1705	hsa-miR-548b-5p_2ss2AT19GT	ATAAGTAATTGTGGTTTTTGCC	up	1.0174	0.0248837	0.978419	2.15852	2.19608	1.68456	3.24822	1.5428	3.8906	0	2.69763	2	4.5	0.75	4.5	0	3	low
1706	hsa-miR-135a-5p	TATGGCTTTTTATTCCTATGTGA	up	1.01223	0.0175429	0.978546	23.5038	23.7913	14.3188	33.5649	22.6277	12.9687	18.3904	40.0149	17	46.5	11	15	18	44.5	middle
1707	hsa-miR-548t-3p_L-1R-3	AAAACCACAATTACTTTTGCA	up	1.01817	0.0259834	0.979398	2.76715	2.81744	2.52684	5.77461	0	1.72916	3.57592	3.14724	3	8	0	2	3.5	3.5	low
1708	hsa-miR-548f-3p_L+1R+1_1ss11AG	CAAAAACTGTGATTACTTTTG	down	0.980575	-0.0283007	0.979624	1.43562	1.40773	0.84228	0.721826	2.74275	0	2.72451	1.49868	1	1	1.33333	0	2.66667	1.66667	low
1709	hsa-miR-223-3p_R+1	TGTCAGTTTGTCAAATACCCCAA	down	0.9969	-0.00447864	0.980523	260908	260099	250267	267361	265096	201946	288687	289664	297130	370395	128871	233578	282558	322131	high
1710	hsa-miR-219b-5p	AGATGTCCAGCCACAATTCTCG	down	0.985582	-0.0209521	0.980766	4.90823	4.83746	0	6.49643	8.22825	6.05205	3.06507	5.39527	0	9	4	7	3	6	low
1711	hsa-miR-4659b-3p_L+1R-1	TTTTCTTCTTAGACATGGCAGC	up	1.01083	0.015547	0.981212	15.103	15.2667	18.5302	14.4365	12.3424	11.6718	7.15184	26.9763	22	20	6	13.5	7	30	middle
1712	hsa-miR-1537-3p	AAAACCGTCTAGTTACAGTTGT	down	0.993519	-0.00938017	0.983064	424.53	421.779	404.295	352.973	516.323	275.8	633.448	356.087	480	489	251	319	620	396	middle
1713	mml-let-7a-5p_L+2	TCTGAGGTAGTAGGTTGTATAGTT	down	0.991059	-0.0129572	0.98545	72.1623	71.5171	90.9663	55.5806	69.9401	41.4997	40.8676	132.184	108	77	34	48	40	147	middle
1714	hsa-miR-1254_L+1	GAGCCTGGAAGCTGGAGCCTGCAGT	up	1.02647	0.0376957	0.986147	1.12304	1.15277	3.36912	0	0	3.45831	0	0	4	0	0	4	0	0	low
1715	hsa-miR-576-5p_R-3	ATTCTAATTTCTCCACGTC	down	0.980431	-0.0285116	0.98764	1.38944	1.36225	0	1.08274	3.08559	0	4.08676	0	0	1.5	1.5	0	4	0	low
1716	eca-miR-342-3p	TCTCACACAGAAATCGCACCCGT	down	0.994502	-0.00795368	0.988551	7299.22	7259.09	10966.5	2737.88	8193.28	5850.6	7732.16	8194.51	13020	3793	3983	6767	7568	9113	high
1717	hsa-miR-16-1-3p	CCAGTATTAACTGTGCTGCTGA	down	0.998273	-0.00249319	0.989732	59.3681	59.2656	59.8019	48.3623	69.9401	51.8747	60.2798	65.6424	71	67	34	60	59	73	middle
1718	hsa-miR-191-3p_L-1	CTGCGCTTGGATTTCGTCCCC	up	1.00747	0.0107333	0.991958	26.0873	26.2821	26.1107	41.8659	10.2853	57.0621	9.19522	12.589	31	58	5	66	9	14	middle
1719	hsa-miR-34a-3p_L-1R+1	AATCAGCAAGTATACTGCCCTA	down	0.99575	-0.00614408	0.992729	21.6548	21.5627	7.58052	36.8131	20.5706	26.8019	23.4989	14.3874	9	51	10	31	23	16	middle
1720	hsa-miR-29b-2-5p_R+1	CTGGTTTCACATGGTGGCTTAGA	up	1.00287	0.00413103	0.993039	49.5838	49.726	58.9596	40.4222	49.3695	22.479	59.2581	67.4408	70	56	24	26	58	75	middle
1721	hsa-miR-1273h-5p	CTGGGAGGTCAAGGCTGCAGT	up	1.00858	0.0123232	0.994497	2.28593	2.30554	2.52684	4.33095	0	6.91662	0	0	3	6	0	8	0	0	low
1722	hsa-miR-335-3p	TTTTTCATTATTGCTCCTGACC	up	1.00105	0.00151368	0.996949	161.031	161.2	181.09	170.351	131.652	232.571	106.256	144.773	215	236	64	269	104	161	middle
1723	hsa-miR-320d_R-1	AAAAGCTGGGTTGAGAGG	down	0.999191	-0.00116782	0.997222	29.1975	29.1739	25.6896	24.3616	37.5414	27.8826	38.058	21.5811	30.5	33.75	18.25	32.25	37.25	24	middle
1724	hsa-miR-27a-3p	TTCACAGTGGCTAAGTTCCGC	up	1.00011	0.000160985	0.999058	80668.3	80677.3	71738.7	89041.9	81224.2	90857.2	74530.3	76644.2	85172	123356	39485.5	105088	72948	85235	high
1725	hsa-miR-188-3p_R-1	CTCCCACATGCAGGGTTTGC	down	0.999174	-0.00119244	0.999252	4.02238	4.01906	5.89596	0	6.17119	0	3.06507	8.99211	7	0	3	0	3	10	low
