# Supplementary material for: Systemic exosomal miR-193b-3p delivery attenuates neuroinflammation in early brain injury after subarachnoid hemorrhage in mice
Source: J Neuroinflammation. 2020 Feb 25;17:74. doi: 10.1186/s12974-020-01745-0 (PMC7041199; doi:10.1186/s12974-020-01745-0)
Supplement: Supplementary file 2 — Additional file 2. [file 12974_2020_1745_MOESM2_ESM.xlsx]

## Sheet: hsa-miR-193b-3p
Species ID	miRNA ID	Transcript ID	Gene ID	Symbol	Gene Annoation	GO Term	KEGG pathways
hsa	hsa-miR-193b-3p	ENST00000037869	ENSG00000035141	FAM136A	family with sequence similarity 136 member A [Source:HGNC Symbol;Acc:HGNC:25911]	GO:0005737(cytoplasm)
hsa	hsa-miR-193b-3p	ENST00000045347	ENSG00000042317	SPATA7	spermatogenesis associated 7 [Source:HGNC Symbol;Acc:HGNC:20423]	GO:0005737(cytoplasm);GO:0005829(cytosol);GO:0005654(nucleoplasm);GO:0005739(mitochondrion);GO:0005856(cytoskeleton);GO:0042995(cell projection);GO:0050896(response to stimulus);GO:0005515(protein binding);GO:0015630(microtubule cytoskeleton);GO:0005930(axoneme);GO:0036064(ciliary basal body);GO:0007601(visual perception);GO:0045494(photoreceptor cell maintenance);GO:0032391(photoreceptor connect…
hsa	hsa-miR-193b-3p	ENST00000062104	ENSG00000053438	NNAT	neuronatin [Source:HGNC Symbol;Acc:HGNC:7860]	GO:0007275(multicellular organism development);GO:0007420(brain development);GO:0005737(cytoplasm);GO:0006810(transport);GO:0032024(positive regulation of insulin secretion);GO:0009249(protein lipoylation);GO:0030182(neuron differentiation)
hsa	hsa-miR-193b-3p	ENST00000305264	ENSG00000171720	HDAC3	histone deacetylase 3 [Source:HGNC Symbol;Acc:HGNC:4854]	GO:0005634(nucleus);GO:0005654(nucleoplasm);GO:0006351(transcription, DNA-templated);
hsa	hsa-miR-193b-3p	ENST00000064780	ENSG00000054967	RELT	RELT, TNF receptor [Source:HGNC Symbol;Acc:HGNC:13764]	GO:0005737(cytoplasm);GO:0016020(membrane);GO:0016021(integral component of membrane);GO:0005886(plasma membrane);GO:0006955(immune response);GO:0005887(integral component of plasma membrane);GO:0006954(inflammatory response);GO:0070062(extracellular exosome);GO:0097190(apoptotic signaling pathway);GO:0033209(tumor necrosis factor-mediated signaling pathway);GO:0005031(tumor necrosis factor-activ…	ko04060(Cytokine-cytokine receptor interaction)
hsa	hsa-miR-193b-3p	ENST00000167106	ENSG00000071246	VASH1	vasohibin 1 [Source:HGNC Symbol;Acc:HGNC:19964]	GO:0005737(cytoplasm);GO:0005783(endoplasmic reticulum);GO:0005515(protein binding);GO:0005576(extracellular region);GO:0007049(cell cycle);GO:0005615(extracellular space);GO:0045765(regulation of angiogenesis);GO:0016525(negative regulation of angiogenesis);GO:0007050(cell cycle arrest);GO:0001937(negative regulation of endothelial cell proliferation);GO:0009611(response to wounding);GO:0043537(…
hsa	hsa-miR-193b-3p	ENST00000171887	ENSG00000079308	TNS1	tensin 1 [Source:HGNC Symbol;Acc:HGNC:11973]	GO:0003723(RNA binding);GO:0005737(cytoplasm);GO:0003779(actin binding);GO:0005925(focal adhesion);GO:0005856(cytoskeleton);GO:0005515(protein binding);GO:0030054(cell junction);GO:0009986(cell surface);GO:0007044(cell-substrate junction assembly);GO:0010761(fibroblast migration);GO:0030055(cell-substrate junction);GO:0005622(intracellular);GO:0035556(intracellular signal transduction)
hsa	hsa-miR-193b-3p	ENST00000187762	ENSG00000072954	TMEM38A	transmembrane protein 38A [Source:HGNC Symbol;Acc:HGNC:28462]	GO:0006810(transport);GO:0005634(nucleus);GO:0016020(membrane);GO:0016021(integral component of membrane);GO:0005267(potassium channel activity);GO:0006811(ion transport);GO:0006813(potassium ion transport);GO:0071805(potassium ion transmembrane transport);GO:0005261(cation channel activity);GO:0015672(monovalent inorganic cation transport);GO:0070062(extracellular exosome);GO:0016529(sarcoplasmi…
hsa	hsa-miR-193b-3p	ENST00000199280	ENSG00000167580	AQP2	aquaporin 2 [Source:HGNC Symbol;Acc:HGNC:634]	GO:0006810(transport);GO:0016020(membrane);GO:0016021(integral component of membrane);GO:0005215(transporter activity);GO:0005794(Golgi apparatus);GO:0005886(plasma membrane);GO:0005515(protein binding);GO:0030659(cytoplasmic vesicle membrane);GO:0031410(cytoplasmic vesicle);GO:0005887(integral component of plasma membrane);GO:0070062(extracellular exosome);GO:0016323(basolateral plasma membrane)…	ko04962(Vasopressin-regulated water reabsorption)
hsa	hsa-miR-193b-3p	ENST00000199389	ENSG00000086232	EIF2AK1	eukaryotic translation initiation factor 2 alpha kinase 1 [Source:HGNC Symbol;Acc:HGNC:24921]	GO:0005737(cytoplasm);GO:0003743(translation initiation factor activity);GO:0006413(translational initiation);GO:0000166(nucleotide binding);GO:0004672(protein kinase activity);GO:0004674(protein serine/threonine kinase activity);GO:0005524(ATP binding);GO:0006468(protein phosphorylation);GO:0016740(transferase activity);GO:0016301(kinase activity);GO:0016310(phosphorylation);GO:0004694(eukaryoti…	ko04141(Protein processing in endoplasmic reticulum);ko05162(Measles);ko05164(Influenza A);ko05160(Hepatitis C);ko05168(Herpes simplex infection);ko05169(Epstein-Barr virus infection)
hsa	hsa-miR-193b-3p	ENST00000202017	ENSG00000088356	PDRG1	p53 and DNA damage regulated 1 [Source:HGNC Symbol;Acc:HGNC:16119]	GO:0005737(cytoplasm);GO:0006457(protein folding);GO:0051082(unfolded protein binding);GO:0016272(prefoldin complex)
hsa	hsa-miR-193b-3p	ENST00000209875	ENSG00000094916	CBX5	chromobox 5 [Source:HGNC Symbol;Acc:HGNC:1555]	GO:0005634(nucleus);GO:0005694(chromosome);GO:0005515(protein binding);GO:0000775(chromosome, centromeric region);GO:0005654(nucleoplasm);GO:0000784(nuclear chromosome, telomeric region);GO:0016032(viral process);GO:0005635(nuclear envelope);GO:0045892(negative regulation of transcription, DNA-templated);GO:0035064(methylated histone binding);GO:0005730(nucleolus);GO:0030674(protein binding, brid…
hsa	hsa-miR-193b-3p	ENST00000212355	ENSG00000069702	TGFBR3	transforming growth factor beta receptor 3 [Source:HGNC Symbol;Acc:HGNC:11774]	GO:0005615(extracellular space);GO:0060045(positive regulation of cardiac muscle cell proliferation);GO:0060412(ventricular septum morphogenesis);GO:0003151(outflow tract morphogenesis);GO:0050680(negative regulation of epithelial cell proliferation);GO:0007179(transforming growth factor beta receptor signaling pathway);GO:0030509(BMP signaling pathway);GO:0016020(membrane);GO:0016021(integral co…
hsa	hsa-miR-193b-3p	ENST00000215781	ENSG00000099985	OSM	oncostatin M [Source:HGNC Symbol;Acc:HGNC:8506]	GO:0008284(positive regulation of cell proliferation);GO:0005622(intracellular);GO:0002675(positive regulation of acute inflammatory response);GO:0005576(extracellular region);GO:0006955(immune response);GO:0005125(cytokine activity);GO:0005615(extracellular space);GO:0040008(regulation of growth);GO:0050731(positive regulation of peptidyl-tyrosine phosphorylation);GO:0007275(multicellular organi…	ko04630(Jak-STAT signaling pathway);ko04151(PI3K-Akt signaling pathway);ko04060(Cytokine-cytokine receptor interaction)
hsa	hsa-miR-193b-3p	ENST00000215793	ENSG00000099995	SF3A1	splicing factor 3a subunit 1 [Source:HGNC Symbol;Acc:HGNC:10765]	GO:0003723(RNA binding);GO:0006396(RNA processing);GO:0006397(mRNA processing);GO:0008380(RNA splicing);GO:0005634(nucleus);GO:0016607(nuclear speck);GO:0005515(protein binding);GO:0005681(spliceosomal complex);GO:0005654(nucleoplasm);GO:0000381(regulation of alternative mRNA splicing, via spliceosome);GO:0000398(mRNA splicing, via spliceosome);GO:0071013(catalytic step 2 spliceosome);GO:0071004(…	ko03040(Spliceosome)
hsa	hsa-miR-193b-3p	ENST00000215829	ENSG00000100028	SNRPD3	small nuclear ribonucleoprotein D3 polypeptide [Source:HGNC Symbol;Acc:HGNC:11160]	GO:0003723(RNA binding);GO:0006396(RNA processing);GO:0006397(mRNA processing);GO:0008380(RNA splicing);GO:0005634(nucleus);GO:0005737(cytoplasm);GO:0005829(cytosol);GO:0005654(nucleoplasm);GO:0030529(intracellular ribonucleoprotein complex);GO:0005515(protein binding);GO:0005681(spliceosomal complex);GO:0016604(nuclear body);GO:0000387(spliceosomal snRNP assembly);GO:0005685(U1 snRNP);GO:0070062…	ko03040(Spliceosome);ko05322(Systemic lupus erythematosus)
hsa	hsa-miR-193b-3p	ENST00000215906	ENSG00000128203	ASPHD2	aspartate beta-hydroxylase domain containing 2 [Source:HGNC Symbol;Acc:HGNC:30437]	GO:0016020(membrane);GO:0016021(integral component of membrane);GO:0046872(metal ion binding);GO:0016491(oxidoreductase activity);GO:0055114(oxidation-reduction process);GO:0018193(peptidyl-amino acid modification);GO:0051213(dioxygenase activity)
hsa	hsa-miR-193b-3p	ENST00000215917	ENSG00000100104	SRRD	SRR1 domain containing [Source:HGNC Symbol;Acc:HGNC:33910]	GO:0048511(rhythmic process)
hsa	hsa-miR-193b-3p	ENST00000215941	ENSG00000100124	ANKRD54	ankyrin repeat domain 54 [Source:HGNC Symbol;Acc:HGNC:25185]	GO:0005634(nucleus);GO:0005737(cytoplasm);GO:0005515(protein binding);GO:0030496(midbody);GO:0045648(positive regulation of erythrocyte differentiation);GO:0019887(protein kinase regulator activity);GO:0032403(protein complex binding);GO:0006913(nucleocytoplasmic transport);GO:0045859(regulation of protein kinase activity);GO:1902531(regulation of intracellular signal transduction)
hsa	hsa-miR-193b-3p	ENST00000216039	ENSG00000100221	JOSD1	Josephin domain containing 1 [Source:HGNC Symbol;Acc:HGNC:28953]	GO:0005737(cytoplasm);GO:0016020(membrane);GO:0004843(thiol-dependent ubiquitin-specific protease activity);GO:0016579(protein deubiquitination);GO:0016787(hydrolase activity);GO:0005886(plasma membrane);GO:0005515(protein binding);GO:0008233(peptidase activity);GO:0006508(proteolysis);GO:0036459(thiol-dependent ubiquitinyl hydrolase activity);GO:0005829(cytosol)
hsa	hsa-miR-193b-3p	ENST00000216133	ENSG00000100307	CBX7	chromobox 7 [Source:HGNC Symbol;Acc:HGNC:1557]	GO:0005634(nucleus);GO:0005829(cytosol);GO:0005654(nucleoplasm);GO:0006351(transcription, DNA-templated);GO:0006355(regulation of transcription, DNA-templated);GO:0016569(covalent chromatin modification);GO:0000790(nuclear chromatin);GO:0005515(protein binding);GO:0000122(negative regulation of transcription from RNA polymerase II promoter);GO:0031519(PcG protein complex);GO:0035102(PRC1 complex)
hsa	hsa-miR-193b-3p	ENST00000216373	ENSG00000100485	SOS2	SOS Ras/Rho guanine nucleotide exchange factor 2 [Source:HGNC Symbol;Acc:HGNC:11188]	GO:0007264(small GTPase mediated signal transduction);GO:0003677(DNA binding);GO:0046982(protein heterodimerization activity);GO:0005089(Rho guanyl-nucleotide exchange factor activity);GO:0035023(regulation of Rho protein signal transduction);GO:0043547(positive regulation of GTPase activity);GO:0005515(protein binding);GO:0005085(guanyl-nucleotide exchange factor activity);GO:0005829(cytosol);GO…	ko04014(Ras signaling pathway);ko04010(MAPK signaling pathway);ko04012(ErbB signaling pathway);ko04630(Jak-STAT signaling pathway);ko04068(FoxO signaling pathway);ko04072(Phospholipase D signaling pathway);ko04151(PI3K-Akt signaling pathway);ko04150(mTOR signaling pathway);ko04510(Focal adhesion);ko04540(Gap junction);ko04810(Regulation of actin cytoskeleton);ko04650(Natural killer cell mediated …
hsa	hsa-miR-193b-3p	ENST00000216605	ENSG00000100714	MTHFD1	methylenetetrahydrofolate dehydrogenase, cyclohydrolase and formyltetrahydrofolate synthetase 1 [Source:HGNC Symbol;Acc:HGNC:7432]	GO:0005524(ATP binding);GO:0005829(cytosol);GO:0055114(oxidation-reduction process);GO:0003824(catalytic activity);GO:0004488(methylenetetrahydrofolate dehydrogenase (NADP+) activity);GO:0004329(formate-tetrahydrofolate ligase activity);GO:0005737(cytoplasm);GO:0016020(membrane);GO:0000166(nucleotide binding);GO:0016491(oxidoreductase activity);GO:0016787(hydrolase activity);GO:0006730(one-carbon…	ko00670(One carbon pool by folate)
hsa	hsa-miR-193b-3p	ENST00000216877	ENSG00000132670	PTPRA	protein tyrosine phosphatase, receptor type A [Source:HGNC Symbol;Acc:HGNC:9664]	GO:0005622(intracellular);GO:0016020(membrane);GO:0016021(integral component of membrane);GO:0016787(hydrolase activity);GO:0004725(protein tyrosine phosphatase activity);GO:0016791(phosphatase activity);GO:0006470(protein dephosphorylation);GO:0016311(dephosphorylation);GO:0035335(peptidyl-tyrosine dephosphorylation);GO:0004721(phosphoprotein phosphatase activity);GO:0043547(positive regulation …
hsa	hsa-miR-193b-3p	ENST00000216879	ENSG00000088833	NSFL1C	NSFL1 cofactor [Source:HGNC Symbol;Acc:HGNC:15912]	GO:0005634(nucleus);GO:0005829(cytosol);GO:0005654(nucleoplasm);GO:0005794(Golgi apparatus);GO:0005886(plasma membrane);GO:0005694(chromosome);GO:0045111(intermediate filament cytoskeleton);GO:0050790(regulation of catalytic activity);GO:0005515(protein binding);GO:0008289(lipid binding);GO:0043161(proteasome-mediated ubiquitin-dependent protein catabolic process);GO:0000045(autophagosome assembl…	ko04141(Protein processing in endoplasmic reticulum)
hsa	hsa-miR-193b-3p	ENST00000217109	ENSG00000101138	CSTF1	cleavage stimulation factor subunit 1 [Source:HGNC Symbol;Acc:HGNC:2483]	GO:0003723(RNA binding);GO:0006397(mRNA processing);GO:0005634(nucleus);GO:0005654(nucleoplasm);GO:0005515(protein binding);GO:0006369(termination of RNA polymerase II transcription);GO:0031124(mRNA 3'-end processing);GO:0000398(mRNA splicing, via spliceosome)	ko03015(mRNA surveillance pathway)
hsa	hsa-miR-193b-3p	ENST00000218099	ENSG00000101981	F9	coagulation factor IX [Source:HGNC Symbol;Acc:HGNC:3551]	GO:0005615(extracellular space);GO:0046872(metal ion binding);GO:0016787(hydrolase activity);GO:0005509(calcium ion binding);GO:0005576(extracellular region);GO:0008233(peptidase activity);GO:0006508(proteolysis);GO:0004252(serine-type endopeptidase activity);GO:0008236(serine-type peptidase activity);GO:0007596(blood coagulation);GO:0005886(plasma membrane);GO:0070062(extracellular exosome);GO:0…	ko04610(Complement and coagulation cascades)
hsa	hsa-miR-193b-3p	ENST00000219139	ENSG00000125149	C16orf70	chromosome 16 open reading frame 70 [Source:HGNC Symbol;Acc:HGNC:29564]	GO:0005515(protein binding)
hsa	hsa-miR-193b-3p	ENST00000219281	ENSG00000103005	USB1	U6 snRNA biogenesis phosphodiesterase 1 [Source:HGNC Symbol;Acc:HGNC:25792]	GO:0006397(mRNA processing);GO:0008380(RNA splicing);GO:0005634(nucleus);GO:0016787(hydrolase activity);GO:0090305(nucleic acid phosphodiester bond hydrolysis);GO:0004518(nuclease activity);GO:0034477(U6 snRNA 3'-end processing);GO:0045171(intercellular bridge);GO:0090503(RNA phosphodiester bond hydrolysis, exonucleolytic);GO:0000175(3'-5'-exoribonuclease activity)
hsa	hsa-miR-193b-3p	ENST00000219400	ENSG00000103121	CMC2	C-X9-C motif containing 2 [Source:HGNC Symbol;Acc:HGNC:24447]	GO:0005739(mitochondrion)
hsa	hsa-miR-193b-3p	ENST00000220597	ENSG00000076641	PAG1	phosphoprotein membrane anchor with glycosphingolipid microdomains 1 [Source:HGNC Symbol;Acc:HGNC:30043]	GO:0005622(intracellular);GO:0016020(membrane);GO:0016021(integral component of membrane);GO:0035556(intracellular signal transduction);GO:0009967(positive regulation of signal transduction);GO:0005886(plasma membrane);GO:0005515(protein binding);GO:0045121(membrane raft);GO:0002376(immune system process);GO:0002250(adaptive immune response);GO:0005887(integral component of plasma membrane);GO:00…
hsa	hsa-miR-193b-3p	ENST00000221264	ENSG00000011422	PLAUR	plasminogen activator, urokinase receptor [Source:HGNC Symbol;Acc:HGNC:9053]	GO:0016020(membrane);GO:0016021(integral component of membrane);GO:0005886(plasma membrane);GO:0042995(cell projection);GO:0005515(protein binding);GO:0005576(extracellular region);GO:0030054(cell junction);GO:0019904(protein domain specific binding);GO:0031225(anchored component of membrane);GO:0005925(focal adhesion);GO:0005789(endoplasmic reticulum membrane);GO:0070062(extracellular exosome);G…	ko04610(Complement and coagulation cascades);ko05205(Proteoglycans in cancer)
hsa	hsa-miR-193b-3p	ENST00000221327	ENSG00000167384	ZNF180	zinc finger protein 180 [Source:HGNC Symbol;Acc:HGNC:12970]	GO:0003676(nucleic acid binding);GO:0005634(nucleus);GO:0046872(metal ion binding);GO:0006355(regulation of transcription, DNA-templated);GO:0006351(transcription, DNA-templated);GO:0003677(DNA binding);GO:0005622(intracellular);GO:0005515(protein binding)
hsa	hsa-miR-193b-3p	ENST00000221444	ENSG00000104848	KCNA7	potassium voltage-gated channel subfamily A member 7 [Source:HGNC Symbol;Acc:HGNC:6226]	GO:0006810(transport);GO:0016020(membrane);GO:0016021(integral component of membrane);GO:0055085(transmembrane transport);GO:0005216(ion channel activity);GO:0006811(ion transport);GO:0005244(voltage-gated ion channel activity);GO:0005249(voltage-gated potassium channel activity);GO:0005267(potassium channel activity);GO:0006813(potassium ion transport);GO:0034765(regulation of ion transmembrane …
hsa	hsa-miR-193b-3p	ENST00000222567	ENSG00000105849	TWISTNB	TWIST neighbor [Source:HGNC Symbol;Acc:HGNC:18027]	GO:0005634(nucleus);GO:0006351(transcription, DNA-templated);GO:0003899(DNA-directed 5'-3' RNA polymerase activity);GO:0005730(nucleolus);GO:0005654(nucleoplasm);GO:0045815(positive regulation of gene expression, epigenetic);GO:0001054(RNA polymerase I activity);GO:0006361(transcription initiation from RNA polymerase I promoter);GO:0006362(transcription elongation from RNA polymerase I promoter);…	ko00230(Purine metabolism);ko00240(Pyrimidine metabolism);ko03020(RNA polymerase)
hsa	hsa-miR-193b-3p	ENST00000222584	ENSG00000105866	SP4	Sp4 transcription factor [Source:HGNC Symbol;Acc:HGNC:11209]	GO:0005634(nucleus);GO:0003676(nucleic acid binding);GO:0046872(metal ion binding);GO:0005829(cytosol);GO:0005654(nucleoplasm);GO:0003713(transcription coactivator activity);GO:0006351(transcription, DNA-templated);GO:0006355(regulation of transcription, DNA-templated);GO:0006357(regulation of transcription from RNA polymerase II promoter);GO:0003677(DNA binding);GO:0003700(transcription factor a…
hsa	hsa-miR-193b-3p	ENST00000223029	ENSG00000106305	AIMP2	aminoacyl tRNA synthetase complex interacting multifunctional protein 2 [Source:HGNC Symbol;Acc:HGNC:20609]	GO:0005634(nucleus);GO:0005737(cytoplasm);GO:0016020(membrane);GO:0006412(translation);GO:0005829(cytosol);GO:0032947(protein complex scaffold);GO:0006461(protein complex assembly);GO:0008285(negative regulation of cell proliferation);GO:0031398(positive regulation of protein ubiquitination);GO:0060510(Type II pneumocyte differentiation);GO:1901216(positive regulation of neuron death);GO:1903632(…
hsa	hsa-miR-193b-3p	ENST00000223095	ENSG00000106366	SERPINE1	serpin family E member 1 [Source:HGNC Symbol;Acc:HGNC:8583]	GO:0005615(extracellular space);GO:0045766(positive regulation of angiogenesis);GO:0030336(negative regulation of cell migration);GO:0061044(negative regulation of vascular wound healing);GO:0050729(positive regulation of inflammatory response);GO:0071222(cellular response to lipopolysaccharide);GO:2000352(negative regulation of endothelial cell apoptotic process);GO:0005515(protein binding);GO:0…	ko04390(Hippo signaling pathway);ko04371(Apelin signaling pathway);ko04066(HIF-1 signaling pathway);ko04115(p53 signaling pathway);ko04218(Cellular senescence);ko04610(Complement and coagulation cascades);ko04933(AGE-RAGE signaling pathway in diabetic complications);ko05142(Chagas disease (American trypanosomiasis))
hsa	hsa-miR-193b-3p	ENST00000223122	ENSG00000106392	C1GALT1	core 1 synthase, glycoprotein-N-acetylgalactosamine 3-beta-galactosyltransferase 1 [Source:HGNC Symbol;Acc:HGNC:24337]	GO:0016020(membrane);GO:0016021(integral component of membrane);GO:0046872(metal ion binding);GO:0016740(transferase activity);GO:0016757(transferase activity, transferring glycosyl groups);GO:0006486(protein glycosylation);GO:0016263(glycoprotein-N-acetylgalactosamine 3-beta-galactosyltransferase activity);GO:0016266(O-glycan processing);GO:0005515(protein binding);GO:0007275(multicellular organ…	ko00512(Mucin type O-glycan biosynthesis)
hsa	hsa-miR-193b-3p	ENST00000223208	ENSG00000106477	CEP41	centrosomal protein 41 [Source:HGNC Symbol;Acc:HGNC:12370]	GO:0006810(transport);GO:0005737(cytoplasm);GO:0016020(membrane);GO:0015031(protein transport);GO:0005856(cytoskeleton);GO:0042995(cell projection);GO:0005813(centrosome);GO:0005815(microtubule organizing center);GO:0005515(protein binding);GO:0060271(cilium assembly);GO:0005929(cilium);GO:0005829(cytosol);GO:0030030(cell projection organization);GO:0005814(centriole);GO:0036064(ciliary basal bod…
hsa	hsa-miR-193b-3p	ENST00000223428	ENSG00000081386	ZNF510	zinc finger protein 510 [Source:HGNC Symbol;Acc:HGNC:29161]	GO:0003676(nucleic acid binding);GO:0005634(nucleus);GO:0046872(metal ion binding);GO:0006355(regulation of transcription, DNA-templated);GO:0006351(transcription, DNA-templated);GO:0003677(DNA binding);GO:0005622(intracellular)
hsa	hsa-miR-193b-3p	ENST00000224756	ENSG00000107771	CCSER2	coiled-coil serine rich protein 2 [Source:HGNC Symbol;Acc:HGNC:29197]	GO:0008017(microtubule binding);GO:0001578(microtubule bundle formation);GO:0015630(microtubule cytoskeleton)
hsa	hsa-miR-193b-3p	ENST00000225275	ENSG00000005381	MPO	myeloperoxidase [Source:HGNC Symbol;Acc:HGNC:7218]	GO:0005615(extracellular space);GO:0005634(nucleus);GO:0043231(intracellular membrane-bounded organelle);GO:0046872(metal ion binding);GO:0016491(oxidoreductase activity);GO:0055114(oxidation-reduction process);GO:0020037(heme binding);GO:0005764(lysosome);GO:0006952(defense response);GO:0005576(extracellular region);GO:0042742(defense response to bacterium);GO:0004601(peroxidase activity);GO:000…	ko00983(Drug metabolism - other enzymes);ko04145(Phagosome);ko05202(Transcriptional misregulation in cancers);ko05221(Acute myeloid leukemia)
hsa	hsa-miR-193b-3p	ENST00000225328	ENSG00000083454	P2RX5	purinergic receptor P2X 5 [Source:HGNC Symbol;Acc:HGNC:8536]	GO:0006810(transport);GO:0016020(membrane);GO:0016021(integral component of membrane);GO:0005524(ATP binding);GO:0005829(cytosol);GO:0005216(ion channel activity);GO:0006811(ion transport);GO:0005887(integral component of plasma membrane);GO:0098655(cation transmembrane transport);GO:0060079(excitatory postsynaptic potential);GO:0001614(purinergic nucleotide receptor activity);GO:0004931(extracel…	ko04020(Calcium signaling pathway);ko04080(Neuroactive ligand-receptor interaction)
hsa	hsa-miR-193b-3p	ENST00000225388	ENSG00000108256	NUFIP2	NUFIP2, FMR1 interacting protein 2 [Source:HGNC Symbol;Acc:HGNC:17634]	GO:0003723(RNA binding);GO:0005634(nucleus);GO:0005737(cytoplasm);GO:0016020(membrane);GO:0005829(cytosol);GO:0005654(nucleoplasm);GO:0005515(protein binding);GO:0016604(nuclear body);GO:0010494(cytoplasmic stress granule);GO:0042788(polysomal ribosome)
hsa	hsa-miR-193b-3p	ENST00000225504	ENSG00000213246	SUPT4H1	SPT4 homolog, DSIF elongation factor subunit [Source:HGNC Symbol;Acc:HGNC:11467]	GO:0005634(nucleus);GO:0008270(zinc ion binding);GO:0006355(regulation of transcription, DNA-templated);GO:0032786(positive regulation of DNA-templated transcription, elongation);GO:0046872(metal ion binding);GO:0006351(transcription, DNA-templated);GO:0005515(protein binding);GO:0006368(transcription elongation from RNA polymerase II promoter);GO:0000122(negative regulation of transcription from…
hsa	hsa-miR-193b-3p	ENST00000225698	ENSG00000108561	C1QBP	complement C1q binding protein [Source:HGNC Symbol;Acc:HGNC:1243]	GO:0006397(mRNA processing);GO:0008380(RNA splicing);GO:0005634(nucleus);GO:0005737(cytoplasm);GO:0016020(membrane);GO:0006351(transcription, DNA-templated);GO:0006355(regulation of transcription, DNA-templated);GO:0005739(mitochondrion);GO:0005886(plasma membrane);GO:0005829(cytosol);GO:0005515(protein binding);GO:0005576(extracellular region);GO:0006915(apoptotic process);GO:0005759(mitochondri…	ko05168(Herpes simplex infection)
hsa	hsa-miR-193b-3p	ENST00000225873	ENSG00000108733	PEX12	peroxisomal biogenesis factor 12 [Source:HGNC Symbol;Acc:HGNC:8854]	GO:0016020(membrane);GO:0016021(integral component of membrane);GO:0008270(zinc ion binding);GO:0046872(metal ion binding);GO:0005779(integral component of peroxisomal membrane);GO:0005515(protein binding);GO:0008022(protein C-terminus binding);GO:0006625(protein targeting to peroxisome);GO:0005777(peroxisome);GO:0005778(peroxisomal membrane);GO:0004842(ubiquitin-protein transferase activity);GO:…	ko04146(Peroxisome)
hsa	hsa-miR-193b-3p	ENST00000226225	ENSG00000109079	TNFAIP1	TNF alpha induced protein 1 [Source:HGNC Symbol;Acc:HGNC:11894]	GO:0005634(nucleus);GO:0005737(cytoplasm);GO:0005730(nucleolus);GO:0016567(protein ubiquitination);GO:0051260(protein homooligomerization);GO:0005515(protein binding);GO:0006955(immune response);GO:0006915(apoptotic process);GO:0006260(DNA replication);GO:0005768(endosome);GO:0004842(ubiquitin-protein transferase activity);GO:0043161(proteasome-mediated ubiquitin-dependent protein catabolic proce…
hsa	hsa-miR-193b-3p	ENST00000227495	ENSG00000110080	ST3GAL4	ST3 beta-galactoside alpha-2,3-sialyltransferase 4 [Source:HGNC Symbol;Acc:HGNC:10864]	GO:0016020(membrane);GO:0016021(integral component of membrane);GO:0016740(transferase activity);GO:0008373(sialyltransferase activity);GO:0016757(transferase activity, transferring glycosyl groups);GO:0006486(protein glycosylation);GO:0097503(sialylation);GO:0005794(Golgi apparatus);GO:0005576(extracellular region);GO:0032580(Golgi cisterna membrane);GO:0070062(extracellular exosome);GO:0000139(…	ko00601(Glycosphingolipid biosynthesis - lacto and neolacto series)
hsa	hsa-miR-193b-3p	ENST00000227507	ENSG00000110092	CCND1	cyclin D1 [Source:HGNC Symbol;Acc:HGNC:1582]	GO:0001934(positive regulation of protein phosphorylation);GO:0005634(nucleus);GO:0005737(cytoplasm);GO:0016020(membrane);GO:0005654(nucleoplasm);GO:0006351(transcription, DNA-templated);GO:0006355(regulation of transcription, DNA-templated);GO:0051301(cell division);GO:0005515(protein binding);GO:0045859(regulation of protein kinase activity);GO:0006974(cellular response to DNA damage stimulus);…	ko04310(Wnt signaling pathway);ko04340(Hedgehog signaling pathway);ko04390(Hippo signaling pathway);ko04371(Apelin signaling pathway);ko04630(Jak-STAT signaling pathway);ko04068(FoxO signaling pathway);ko04151(PI3K-Akt signaling pathway);ko04152(AMPK signaling pathway);ko04110(Cell cycle);ko04115(p53 signaling pathway);ko04218(Cellular senescence);ko04510(Focal adhesion);ko04530(Tight junction);k…
hsa	hsa-miR-193b-3p	ENST00000227618	ENSG00000110200	ANAPC15	anaphase promoting complex subunit 15 [Source:HGNC Symbol;Acc:HGNC:24531]	GO:0090266(regulation of mitotic cell cycle spindle assembly checkpoint);GO:0005680(anaphase-promoting complex);GO:0051301(cell division);GO:0007049(cell cycle);GO:0005654(nucleoplasm);GO:0005829(cytosol);GO:0031145(anaphase-promoting complex-dependent catabolic process);GO:0043161(proteasome-mediated ubiquitin-dependent protein catabolic process);GO:0051437(positive regulation of ubiquitin-prote…
hsa	hsa-miR-193b-3p	ENST00000229416	ENSG00000001084	GCLC	glutamate-cysteine ligase catalytic subunit [Source:HGNC Symbol;Acc:HGNC:4311]	GO:0000166(nucleotide binding);GO:0005524(ATP binding);GO:0016874(ligase activity);GO:0000287(magnesium ion binding);GO:0050880(regulation of blood vessel size);GO:0004357(glutamate-cysteine ligase activity);GO:0006750(glutathione biosynthetic process);GO:0005829(cytosol);GO:0043066(negative regulation of apoptotic process);GO:0006979(response to oxidative stress);GO:0045892(negative regulation o…	ko00270(Cysteine and methionine metabolism);ko00480(Glutathione metabolism);ko04216(Ferroptosis)
hsa	hsa-miR-193b-3p	ENST00000229829	ENSG00000204252	HLA-DOA	major histocompatibility complex, class II, DO alpha [Source:HGNC Symbol;Acc:HGNC:4936]	GO:0016020(membrane);GO:0016021(integral component of membrane);GO:0005765(lysosomal membrane);GO:0005515(protein binding);GO:0006955(immune response);GO:0002376(immune system process);GO:0007165(signal transduction);GO:0005764(lysosome);GO:0002504(antigen processing and presentation of peptide or polysaccharide antigen via MHC class II);GO:0019882(antigen processing and presentation);GO:0042613(…	ko04514(Cell adhesion molecules (CAMs));ko04145(Phagosome);ko04640(Hematopoietic cell lineage);ko04612(Antigen processing and presentation);ko04658(Th1 and Th2 cell differentiation);ko04659(Th17 cell differentiation);ko04672(Intestinal immune network for IgA production);ko05310(Asthma);ko05322(Systemic lupus erythematosus);ko05323(Rheumatoid arthritis);ko05320(Autoimmune thyroid disease);ko05321(…
hsa	hsa-miR-193b-3p	ENST00000229866	ENSG00000112130	RNF8	ring finger protein 8 [Source:HGNC Symbol;Acc:HGNC:10071]	GO:0005634(nucleus);GO:0046872(metal ion binding);GO:0005829(cytosol);GO:0016740(transferase activity);GO:0016569(covalent chromatin modification);GO:0016567(protein ubiquitination);GO:0051301(cell division);GO:0004842(ubiquitin-protein transferase activity);GO:0005694(chromosome);GO:0008270(zinc ion binding);GO:0042803(protein homodimerization activity);GO:0005515(protein binding);GO:0006281(DNA…
hsa	hsa-miR-193b-3p	ENST00000229903	ENSG00000112167	SAYSD1	SAYSVFN motif domain containing 1 [Source:HGNC Symbol;Acc:HGNC:21025]	GO:0016020(membrane);GO:0016021(integral component of membrane);GO:0043231(intracellular membrane-bounded organelle);GO:0030659(cytoplasmic vesicle membrane);GO:0031410(cytoplasmic vesicle)
hsa	hsa-miR-193b-3p	ENST00000230053	ENSG00000112309	B3GAT2	beta-1,3-glucuronyltransferase 2 [Source:HGNC Symbol;Acc:HGNC:922]	GO:0016020(membrane);GO:0016021(integral component of membrane);GO:0046872(metal ion binding);GO:0016740(transferase activity);GO:0005794(Golgi apparatus);GO:0000139(Golgi membrane);GO:0006486(protein glycosylation);GO:0015018(galactosylgalactosylxylosylprotein 3-beta-glucuronosyltransferase activity);GO:0030203(glycosaminoglycan metabolic process);GO:0005975(carbohydrate metabolic process);GO:00…	ko00515(Mannose type O-glycan biosyntheis)
hsa	hsa-miR-193b-3p	ENST00000230301	ENSG00000112539	C6orf118	chromosome 6 open reading frame 118 [Source:HGNC Symbol;Acc:HGNC:21233]
hsa	hsa-miR-193b-3p	ENST00000230461	ENSG00000112697	TMEM30A	transmembrane protein 30A [Source:HGNC Symbol;Acc:HGNC:16667]	GO:0006810(transport);GO:0016020(membrane);GO:0016021(integral component of membrane);GO:0005794(Golgi apparatus);GO:0005783(endoplasmic reticulum);GO:0005886(plasma membrane);GO:0005515(protein binding);GO:0006869(lipid transport);GO:0031410(cytoplasmic vesicle);GO:0015914(phospholipid transport);GO:0043312(neutrophil degranulation);GO:0035579(specific granule membrane);GO:0016324(apical plasma …
hsa	hsa-miR-193b-3p	ENST00000230792	ENSG00000112874	NUDT12	nudix hydrolase 12 [Source:HGNC Symbol;Acc:HGNC:18826]	GO:0046872(metal ion binding);GO:0016787(hydrolase activity);GO:0005515(protein binding);GO:0005777(peroxisome);GO:0035529(NADH pyrophosphatase activity);GO:0005782(peroxisomal matrix);GO:0005634(nucleus);GO:0034356(NAD biosynthesis via nicotinamide riboside salvage pathway);GO:0000210(NAD+ diphosphatase activity);GO:0006742(NADP catabolic process);GO:0019677(NAD catabolic process);GO:0005737(cyt…	ko00760(Nicotinate and nicotinamide metabolism);ko04146(Peroxisome)
hsa	hsa-miR-193b-3p	ENST00000231368	ENSG00000113441	LNPEP	leucyl and cystinyl aminopeptidase [Source:HGNC Symbol;Acc:HGNC:6656]	GO:0016020(membrane);GO:0016021(integral component of membrane);GO:0008270(zinc ion binding);GO:0046872(metal ion binding);GO:0016787(hydrolase activity);GO:0005765(lysosomal membrane);GO:0005886(plasma membrane);GO:0005515(protein binding);GO:0008233(peptidase activity);GO:0006508(proteolysis);GO:0005576(extracellular region);GO:0008237(metallopeptidase activity);GO:0004177(aminopeptidase activi…	ko04614(Renin-angiotensin system)
hsa	hsa-miR-193b-3p	ENST00000231461	ENSG00000113532	ST8SIA4	ST8 alpha-N-acetyl-neuraminide alpha-2,8-sialyltransferase 4 [Source:HGNC Symbol;Acc:HGNC:10871]	GO:0016020(membrane);GO:0016021(integral component of membrane);GO:0016740(transferase activity);GO:0008373(sialyltransferase activity);GO:0016757(transferase activity, transferring glycosyl groups);GO:0006486(protein glycosylation);GO:0097503(sialylation);GO:0005794(Golgi apparatus);GO:0000139(Golgi membrane);GO:0007399(nervous system development);GO:0006464(cellular protein modification process…
hsa	hsa-miR-193b-3p	ENST00000231484	ENSG00000113555	PCDH12	protocadherin 12 [Source:HGNC Symbol;Acc:HGNC:8657]	GO:0016020(membrane);GO:0016021(integral component of membrane);GO:0005509(calcium ion binding);GO:0007155(cell adhesion);GO:0007156(homophilic cell adhesion via plasma membrane adhesion molecules);GO:0005886(plasma membrane);GO:0005911(cell-cell junction);GO:0030054(cell junction);GO:0070062(extracellular exosome);GO:0007267(cell-cell signaling);GO:0005887(integral component of plasma membrane);…
hsa	hsa-miR-193b-3p	ENST00000232854	ENSG00000114735	HEMK1	HemK methyltransferase family member 1 [Source:HGNC Symbol;Acc:HGNC:24923]	GO:0003676(nucleic acid binding);GO:0008168(methyltransferase activity);GO:0016740(transferase activity);GO:0032259(methylation);GO:0003677(DNA binding);GO:0005739(mitochondrion);GO:0005515(protein binding);GO:0006479(protein methylation);GO:0006306(DNA methylation);GO:0008170(N-methyltransferase activity);GO:0008276(protein methyltransferase activity);GO:0008757(S-adenosylmethionine-dependent me…
hsa	hsa-miR-193b-3p	ENST00000233057	ENSG00000055332	EIF2AK2	eukaryotic translation initiation factor 2 alpha kinase 2 [Source:HGNC Symbol;Acc:HGNC:9437]	GO:0003723(RNA binding);GO:0005634(nucleus);GO:0005737(cytoplasm);GO:0016020(membrane);GO:0000166(nucleotide binding);GO:0004672(protein kinase activity);GO:0004674(protein serine/threonine kinase activity);GO:0005524(ATP binding);GO:0006468(protein phosphorylation);GO:0005829(cytosol);GO:0016740(transferase activity);GO:0016301(kinase activity);GO:0016310(phosphorylation);GO:0006351(transcriptio…	ko04141(Protein processing in endoplasmic reticulum);ko04217(Necroptosis);ko05203(Viral carcinogenesis);ko05162(Measles);ko05164(Influenza A);ko05160(Hepatitis C);ko05168(Herpes simplex infection);ko05167(Kaposi's sarcoma-associated herpesvirus infection);ko05169(Epstein-Barr virus infection);ko05165(Human papillomavirus infection)
hsa	hsa-miR-193b-3p	ENST00000233330	ENSG00000114993	RTKN	rhotekin [Source:HGNC Symbol;Acc:HGNC:10466]	GO:0000166(nucleotide binding);GO:0007165(signal transduction);GO:0005525(GTP binding);GO:0005515(protein binding);GO:0006915(apoptotic process);GO:0007266(Rho protein signal transduction);GO:0017049(GTP-Rho binding);GO:0005575(cellular_component);GO:0005829(cytosol);GO:0042981(regulation of apoptotic process);GO:0034260(negative regulation of GTPase activity);GO:0005095(GTPase inhibitor activity…
hsa	hsa-miR-193b-3p	ENST00000233813	ENSG00000115461	IGFBP5	insulin like growth factor binding protein 5 [Source:HGNC Symbol;Acc:HGNC:5474]	GO:0043569(negative regulation of insulin-like growth factor receptor signaling pathway);GO:0005622(intracellular);GO:0030336(negative regulation of cell migration);GO:0048662(negative regulation of smooth muscle cell proliferation);GO:0005576(extracellular region);GO:0005515(protein binding);GO:0005520(insulin-like growth factor binding);GO:0001558(regulation of cell growth);GO:0001968(fibronect…
hsa	hsa-miR-193b-3p	ENST00000234115	ENSG00000115762	PLEKHB2	pleckstrin homology domain containing B2 [Source:HGNC Symbol;Acc:HGNC:19236]	GO:0016020(membrane);GO:0005515(protein binding);GO:0016021(integral component of membrane);GO:0005768(endosome);GO:0055038(recycling endosome membrane);GO:0045595(regulation of cell differentiation);GO:0005547(phosphatidylinositol-3,4,5-trisphosphate binding)
hsa	hsa-miR-193b-3p	ENST00000236826	ENSG00000118113	MMP8	matrix metallopeptidase 8 [Source:HGNC Symbol;Acc:HGNC:7175]	GO:0008270(zinc ion binding);GO:0046872(metal ion binding);GO:0016787(hydrolase activity);GO:0008233(peptidase activity);GO:0006508(proteolysis);GO:0005576(extracellular region);GO:0005578(proteinaceous extracellular matrix);GO:0005615(extracellular space);GO:0004222(metalloendopeptidase activity);GO:0008237(metallopeptidase activity);GO:0031012(extracellular matrix);GO:0004252(serine-type endope…
hsa	hsa-miR-193b-3p	ENST00000237281	ENSG00000118496	FBXO30	F-box protein 30 [Source:HGNC Symbol;Acc:HGNC:15600]	GO:0008270(zinc ion binding);GO:0046872(metal ion binding);GO:0016567(protein ubiquitination);GO:0061630(ubiquitin protein ligase activity);GO:0005829(cytosol);GO:0000209(protein polyubiquitination);GO:0043687(post-translational protein modification);GO:0004842(ubiquitin-protein transferase activity)
hsa	hsa-miR-193b-3p	ENST00000238477	ENSG00000119523	ALG2	ALG2, alpha-1,3/1,6-mannosyltransferase [Source:HGNC Symbol;Acc:HGNC:23159]	GO:0005634(nucleus);GO:0005737(cytoplasm);GO:0016020(membrane);GO:0016021(integral component of membrane);GO:0016740(transferase activity);GO:0016757(transferase activity, transferring glycosyl groups);GO:0048471(perinuclear region of cytoplasm);GO:0006486(protein glycosylation);GO:0097502(mannosylation);GO:0005515(protein binding);GO:0005789(endoplasmic reticulum membrane);GO:0048306(calcium-dep…	ko00510(N-Glycan biosynthesis)
hsa	hsa-miR-193b-3p	ENST00000238647	ENSG00000119669	IRF2BPL	interferon regulatory factor 2 binding protein like [Source:HGNC Symbol;Acc:HGNC:14282]	GO:0005634(nucleus);GO:0046872(metal ion binding);GO:0005654(nucleoplasm);GO:0005615(extracellular space);GO:0003674(molecular_function);GO:0045944(positive regulation of transcription from RNA polymerase II promoter);GO:0000122(negative regulation of transcription from RNA polymerase II promoter);GO:0046543(development of secondary female sexual characteristics)
hsa	hsa-miR-193b-3p	ENST00000238671	ENSG00000119689	DLST	dihydrolipoamide S-succinyltransferase [Source:HGNC Symbol;Acc:HGNC:2911]	GO:0005634(nucleus);GO:0016020(membrane);GO:0016740(transferase activity);GO:0006099(tricarboxylic acid cycle);GO:0016746(transferase activity, transferring acyl groups);GO:0008152(metabolic process);GO:0005739(mitochondrion);GO:0004149(dihydrolipoyllysine-residue succinyltransferase activity);GO:0043209(myelin sheath);GO:0045252(oxoglutarate dehydrogenase complex);GO:0070062(extracellular exosom…	ko00020(Citrate cycle (TCA cycle));ko00310(Lysine degradation)
hsa	hsa-miR-193b-3p	ENST00000238788	ENSG00000119777	TMEM214	transmembrane protein 214 [Source:HGNC Symbol;Acc:HGNC:25983]	GO:0016020(membrane);GO:0016021(integral component of membrane);GO:0005794(Golgi apparatus);GO:0005783(endoplasmic reticulum);GO:0005829(cytosol);GO:0005789(endoplasmic reticulum membrane);GO:0006915(apoptotic process);GO:0005881(cytoplasmic microtubule)
hsa	hsa-miR-193b-3p	ENST00000238831	ENSG00000119820	YIPF4	Yip1 domain family member 4 [Source:HGNC Symbol;Acc:HGNC:28145]	GO:0016020(membrane);GO:0016021(integral component of membrane);GO:0005794(Golgi apparatus);GO:0043231(intracellular membrane-bounded organelle);GO:0005886(plasma membrane);GO:0005515(protein binding);GO:0005783(endoplasmic reticulum)
hsa	hsa-miR-193b-3p	ENST00000238961	ENSG00000119906	SLF2	SMC5-SMC6 complex localization factor 2 [Source:HGNC Symbol;Acc:HGNC:17814]	GO:0005634(nucleus);GO:0043231(intracellular membrane-bounded organelle);GO:0006281(DNA repair);GO:0006974(cellular response to DNA damage stimulus);GO:0005615(extracellular space);GO:0005515(protein binding);GO:0031625(ubiquitin protein ligase binding);GO:0000785(chromatin);GO:0032403(protein complex binding);GO:0031334(positive regulation of protein complex assembly);GO:0035861(site of double-s…
hsa	hsa-miR-193b-3p	ENST00000239614	ENSG00000120458	MSANTD2	Myb/SANT DNA binding domain containing 2 [Source:HGNC Symbol;Acc:HGNC:26266]
hsa	hsa-miR-193b-3p	ENST00000239906	ENSG00000120709	FAM53C	family with sequence similarity 53 member C [Source:HGNC Symbol;Acc:HGNC:1336]	GO:0005515(protein binding)
hsa	hsa-miR-193b-3p	ENST00000240651	ENSG00000121350	PYROXD1	pyridine nucleotide-disulphide oxidoreductase domain 1 [Source:HGNC Symbol;Acc:HGNC:26162]	GO:0016491(oxidoreductase activity);GO:0055114(oxidation-reduction process);GO:0005634(nucleus);GO:0005737(cytoplasm);GO:0005515(protein binding);GO:0034599(cellular response to oxidative stress);GO:0030017(sarcomere)
hsa	hsa-miR-193b-3p	ENST00000240922	ENSG00000121579	NAA50	N(alpha)-acetyltransferase 50, NatE catalytic subunit [Source:HGNC Symbol;Acc:HGNC:29533]	GO:0005634(nucleus);GO:0005737(cytoplasm);GO:0016740(transferase activity);GO:0016746(transferase activity, transferring acyl groups);GO:0005515(protein binding);GO:0008080(N-acetyltransferase activity);GO:0070062(extracellular exosome);GO:0010485(H4 histone acetyltransferase activity);GO:0004596(peptide alpha-N-acetyltransferase activity);GO:0031415(NatA complex);GO:0052858(peptidyl-lysine acety…
hsa	hsa-miR-193b-3p	ENST00000241453	ENSG00000122025	FLT3	fms related tyrosine kinase 3 [Source:HGNC Symbol;Acc:HGNC:3765]	GO:0016020(membrane);GO:0016021(integral component of membrane);GO:0000166(nucleotide binding);GO:0004672(protein kinase activity);GO:0005524(ATP binding);GO:0006468(protein phosphorylation);GO:0005783(endoplasmic reticulum);GO:0016740(transferase activity);GO:0016301(kinase activity);GO:0016310(phosphorylation);GO:0004713(protein tyrosine kinase activity);GO:0007169(transmembrane receptor protei…	ko04014(Ras signaling pathway);ko04010(MAPK signaling pathway);ko04151(PI3K-Akt signaling pathway);ko04060(Cytokine-cytokine receptor interaction);ko04640(Hematopoietic cell lineage);ko05200(Pathways in cancer);ko05230(Central carbon metabolism in cancer);ko05202(Transcriptional misregulation in cancers);ko05221(Acute myeloid leukemia)
hsa	hsa-miR-193b-3p	ENST00000241502	ENSG00000122068	FYTTD1	forty-two-three domain containing 1 [Source:HGNC Symbol;Acc:HGNC:25407]	GO:0005622(intracellular);GO:0003729(mRNA binding);GO:0006406(mRNA export from nucleus);GO:0003723(RNA binding);GO:0006810(transport);GO:0051028(mRNA transport);GO:0005634(nucleus);GO:0016607(nuclear speck);GO:0005654(nucleoplasm);GO:0005515(protein binding)
hsa	hsa-miR-193b-3p	ENST00000242066	ENSG00000006468	ETV1	ETS variant 1 [Source:HGNC Symbol;Acc:HGNC:3490]	GO:0005634(nucleus);GO:0006355(regulation of transcription, DNA-templated);GO:0006351(transcription, DNA-templated);GO:0003677(DNA binding);GO:0003700(transcription factor activity, sequence-specific DNA binding);GO:0006366(transcription from RNA polymerase II promoter);GO:0043565(sequence-specific DNA binding);GO:0005515(protein binding);GO:0000978(RNA polymerase II core promoter proximal region…	ko05202(Transcriptional misregulation in cancers)
hsa	hsa-miR-193b-3p	ENST00000242249	ENSG00000122679	RAMP3	receptor activity modifying protein 3 [Source:HGNC Symbol;Acc:HGNC:9845]	GO:0005622(intracellular);GO:0006810(transport);GO:0016020(membrane);GO:0016021(integral component of membrane);GO:0008565(protein transporter activity);GO:0006886(intracellular protein transport);GO:0015031(protein transport);GO:0005886(plasma membrane);GO:0005515(protein binding);GO:0008277(regulation of G-protein coupled receptor protein signaling pathway);GO:0006816(calcium ion transport);GO:…	ko04270(Vascular smooth muscle contraction)
hsa	hsa-miR-193b-3p	ENST00000242315	ENSG00000122733	PHF24	PHD finger protein 24 [Source:HGNC Symbol;Acc:HGNC:29180]	GO:0046872(metal ion binding);GO:0005509(calcium ion binding);GO:0007214(gamma-aminobutyric acid signaling pathway);GO:0008277(regulation of G-protein coupled receptor protein signaling pathway);GO:0032228(regulation of synaptic transmission, GABAergic);GO:0050966(detection of mechanical stimulus involved in sensory perception of pain)
hsa	hsa-miR-193b-3p	ENST00000242728	ENSG00000123095	BHLHE41	basic helix-loop-helix family member e41 [Source:HGNC Symbol;Acc:HGNC:16617]	GO:0010832(negative regulation of myotube differentiation);GO:0005634(nucleus);GO:0046983(protein dimerization activity);GO:0006355(regulation of transcription, DNA-templated);GO:0006351(transcription, DNA-templated);GO:0003677(DNA binding);GO:0048511(rhythmic process);GO:0030154(cell differentiation);GO:0000978(RNA polymerase II core promoter proximal region sequence-specific DNA binding);GO:000…	ko04710(Circadian rhythm)
hsa	hsa-miR-193b-3p	ENST00000242786	ENSG00000123146	ADGRE5	adhesion G protein-coupled receptor E5 [Source:HGNC Symbol;Acc:HGNC:1711]	GO:0016020(membrane);GO:0016021(integral component of membrane);GO:0004930(G-protein coupled receptor activity);GO:0007186(G-protein coupled receptor signaling pathway);GO:0005509(calcium ion binding);GO:0007155(cell adhesion);GO:0005886(plasma membrane);GO:0004871(signal transducer activity);GO:0007165(signal transduction);GO:0005576(extracellular region);GO:0004888(transmembrane signaling recep…
hsa	hsa-miR-193b-3p	ENST00000243457	ENSG00000123700	KCNJ2	potassium voltage-gated channel subfamily J member 2 [Source:HGNC Symbol;Acc:HGNC:6263]	GO:0006810(transport);GO:0016020(membrane);GO:0016021(integral component of membrane);GO:0005244(voltage-gated ion channel activity);GO:0006811(ion transport);GO:0006813(potassium ion transport);GO:0034765(regulation of ion transmembrane transport);GO:0005242(inward rectifier potassium channel activity);GO:0005886(plasma membrane);GO:0005887(integral component of plasma membrane);GO:0061337(cardi…	ko04921(Oxytocin signaling pathway);ko04924(Renin secretion);ko04971(Gastric acid secretion);ko04725(Cholinergic synapse)
hsa	hsa-miR-193b-3p	ENST00000244020	ENSG00000124193	SRSF6	serine and arginine rich splicing factor 6 [Source:HGNC Symbol;Acc:HGNC:10788]	GO:0003676(nucleic acid binding);GO:0003723(RNA binding);GO:0006397(mRNA processing);GO:0008380(RNA splicing);GO:0005634(nucleus);GO:0016607(nuclear speck);GO:0005515(protein binding);GO:0005654(nucleoplasm);GO:0006369(termination of RNA polymerase II transcription);GO:0006405(RNA export from nucleus);GO:0031124(mRNA 3'-end processing);GO:0000381(regulation of alternative mRNA splicing, via splic…	ko03040(Spliceosome);ko05168(Herpes simplex infection)
hsa	hsa-miR-193b-3p	ENST00000244040	ENSG00000124209	RAB22A	RAB22A, member RAS oncogene family [Source:HGNC Symbol;Acc:HGNC:9764]	GO:0006810(transport);GO:0016020(membrane);GO:0015031(protein transport);GO:0005525(GTP binding);GO:0000166(nucleotide binding);GO:0003924(GTPase activity);GO:0005886(plasma membrane);GO:0042995(cell projection);GO:0005515(protein binding);GO:0031410(cytoplasmic vesicle);GO:0005768(endosome);GO:0006897(endocytosis);GO:0070062(extracellular exosome);GO:0030670(phagocytic vesicle membrane);GO:00057…	ko04144(Endocytosis)
hsa	hsa-miR-193b-3p	ENST00000244221	ENSG00000124374	PAIP2B	poly(A) binding protein interacting protein 2B [Source:HGNC Symbol;Acc:HGNC:29200]	GO:0006417(regulation of translation);GO:0005515(protein binding);GO:0005737(cytoplasm);GO:0000900(translation repressor activity, nucleic acid binding);GO:0045947(negative regulation of translational initiation)
hsa	hsa-miR-193b-3p	ENST00000244527	ENSG00000124568	SLC17A1	solute carrier family 17 member 1 [Source:HGNC Symbol;Acc:HGNC:10929]	GO:0006810(transport);GO:0016020(membrane);GO:0016021(integral component of membrane);GO:0055085(transmembrane transport);GO:0015293(symporter activity);GO:0006811(ion transport);GO:0006814(sodium ion transport);GO:0005886(plasma membrane);GO:0005887(integral component of plasma membrane);GO:0015114(phosphate ion transmembrane transporter activity);GO:0035435(phosphate ion transmembrane transport…
hsa	hsa-miR-193b-3p	ENST00000244769	ENSG00000124788	ATXN1	ataxin 1 [Source:HGNC Symbol;Acc:HGNC:10548]	GO:0005634(nucleus);GO:0003723(RNA binding);GO:0005737(cytoplasm);GO:0005730(nucleolus);GO:0005829(cytosol);GO:0006351(transcription, DNA-templated);GO:0006355(regulation of transcription, DNA-templated);GO:0003677(DNA binding);GO:0005515(protein binding);GO:0005654(nucleoplasm);GO:0042802(identical protein binding);GO:0008022(protein C-terminus binding);GO:0045892(negative regulation of transcri…
hsa	hsa-miR-193b-3p	ENST00000245323	ENSG00000125266	EFNB2	ephrin B2 [Source:HGNC Symbol;Acc:HGNC:3227]	GO:0008284(positive regulation of cell proliferation);GO:2000727(positive regulation of cardiac muscle cell differentiation);GO:0016020(membrane);GO:0016021(integral component of membrane);GO:0007155(cell adhesion);GO:0005515(protein binding);GO:0007275(multicellular organism development);GO:0007399(nervous system development);GO:0030154(cell differentiation);GO:0005925(focal adhesion);GO:0005886…	ko04360(Axon guidance)
hsa	hsa-miR-193b-3p	ENST00000245414	ENSG00000125347	IRF1	interferon regulatory factor 1 [Source:HGNC Symbol;Acc:HGNC:6116]	GO:0005634(nucleus);GO:0005737(cytoplasm);GO:0006355(regulation of transcription, DNA-templated);GO:0006351(transcription, DNA-templated);GO:0003677(DNA binding);GO:0003700(transcription factor activity, sequence-specific DNA binding);GO:0006915(apoptotic process);GO:0005515(protein binding);GO:0008285(negative regulation of cell proliferation);GO:0045893(positive regulation of transcription, DNA…	ko04917(Prolactin signaling pathway);ko05133(Pertussis);ko05160(Hepatitis C);ko05165(Human papillomavirus infection)
hsa	hsa-miR-193b-3p	ENST00000247178	ENSG00000126775	ATG14	autophagy related 14 [Source:HGNC Symbol;Acc:HGNC:19962]	GO:0005737(cytoplasm);GO:0016020(membrane);GO:0005783(endoplasmic reticulum);GO:0005789(endoplasmic reticulum membrane);GO:0005515(protein binding);GO:0006914(autophagy);GO:0031410(cytoplasmic vesicle);GO:0034045(pre-autophagosomal structure membrane);GO:0005829(cytosol);GO:0000045(autophagosome assembly);GO:0001934(positive regulation of protein phosphorylation);GO:0000421(autophagosome membrane…	ko04140(Autophagy - animal);ko05167(Kaposi's sarcoma-associated herpesvirus infection)
hsa	hsa-miR-193b-3p	ENST00000247306	ENSG00000126890	CTAG2	cancer/testis antigen 2 [Source:HGNC Symbol;Acc:HGNC:2492]	GO:0005515(protein binding);GO:0003674(molecular_function);GO:0008150(biological_process);GO:0005813(centrosome)
hsa	hsa-miR-193b-3p	ENST00000248248	ENSG00000103111	MON1B	MON1 homolog B, secretory trafficking associated [Source:HGNC Symbol;Acc:HGNC:25020]	GO:0005737(cytoplasm);GO:0005515(protein binding);GO:0012505(endomembrane system);GO:0016192(vesicle-mediated transport);GO:0019085(early viral transcription);GO:0019086(late viral transcription)
hsa	hsa-miR-193b-3p	ENST00000249364	ENSG00000128595	CALU	calumenin [Source:HGNC Symbol;Acc:HGNC:1458]	GO:0016020(membrane);GO:0046872(metal ion binding);GO:0005783(endoplasmic reticulum);GO:0005509(calcium ion binding);GO:0005794(Golgi apparatus);GO:0005789(endoplasmic reticulum membrane);GO:0005515(protein binding);GO:0005576(extracellular region);GO:0042470(melanosome);GO:0008150(biological_process);GO:0044267(cellular protein metabolic process);GO:0016529(sarcoplasmic reticulum);GO:0043687(pos…
hsa	hsa-miR-193b-3p	ENST00000249636	ENSG00000033800	PIAS1	protein inhibitor of activated STAT 1 [Source:HGNC Symbol;Acc:HGNC:2752]	GO:0005634(nucleus);GO:0016607(nuclear speck);GO:0008270(zinc ion binding);GO:0046872(metal ion binding);GO:0006351(transcription, DNA-templated);GO:0006355(regulation of transcription, DNA-templated);GO:0003677(DNA binding);GO:0016874(ligase activity);GO:0005515(protein binding);GO:0003713(transcription coactivator activity);GO:0045893(positive regulation of transcription, DNA-templated);GO:0019…	ko04120(Ubiquitin mediated proteolysis);ko04630(Jak-STAT signaling pathway);ko05160(Hepatitis C)
hsa	hsa-miR-193b-3p	ENST00000250066	ENSG00000129204	USP6	ubiquitin specific peptidase 6 [Source:HGNC Symbol;Acc:HGNC:12629]	GO:0005737(cytoplasm);GO:0016020(membrane);GO:0016579(protein deubiquitination);GO:0016787(hydrolase activity);GO:0005886(plasma membrane);GO:0005515(protein binding);GO:0008233(peptidase activity);GO:0008234(cysteine-type peptidase activity);GO:0006508(proteolysis);GO:0006511(ubiquitin-dependent protein catabolic process);GO:0036459(thiol-dependent ubiquitinyl hydrolase activity);GO:0005096(GTPa…
hsa	hsa-miR-193b-3p	ENST00000250160	ENSG00000104415	WISP1	WNT1 inducible signaling pathway protein 1 [Source:HGNC Symbol;Acc:HGNC:12769]	GO:0005829(cytosol);GO:0007155(cell adhesion);GO:0005576(extracellular region);GO:0005520(insulin-like growth factor binding);GO:0001558(regulation of cell growth);GO:0016055(Wnt signaling pathway);GO:0005615(extracellular space);GO:0005578(proteinaceous extracellular matrix);GO:0007165(signal transduction);GO:0007267(cell-cell signaling);GO:0005178(integrin binding);GO:0008201(heparin binding);G…
hsa	hsa-miR-193b-3p	ENST00000250405	ENSG00000129473	BCL2L2	BCL2 like 2 [Source:HGNC Symbol;Acc:HGNC:995]	GO:0042981(regulation of apoptotic process);GO:0006915(apoptotic process);GO:0016020(membrane);GO:0005739(mitochondrion);GO:0005515(protein binding);GO:0031966(mitochondrial membrane);GO:0070062(extracellular exosome);GO:0043066(negative regulation of apoptotic process);GO:0007283(spermatogenesis);GO:0042803(protein homodimerization activity);GO:0046982(protein heterodimerization activity);GO:009…	ko05206(MicroRNAs in cancer)
hsa	hsa-miR-193b-3p	ENST00000250617	ENSG00000129675	ARHGEF6	Rac/Cdc42 guanine nucleotide exchange factor 6 [Source:HGNC Symbol;Acc:HGNC:685]	GO:0005089(Rho guanyl-nucleotide exchange factor activity);GO:0035023(regulation of Rho protein signal transduction);GO:0043547(positive regulation of GTPase activity);GO:0042995(cell projection);GO:0005515(protein binding);GO:0006915(apoptotic process);GO:0005096(GTPase activator activity);GO:0005085(guanyl-nucleotide exchange factor activity);GO:0005829(cytosol);GO:0030027(lamellipodium);GO:005…	ko04810(Regulation of actin cytoskeleton);ko05212(Pancreatic cancer)
hsa	hsa-miR-193b-3p	ENST00000251076	ENSG00000104093	DMXL2	Dmx like 2 [Source:HGNC Symbol;Acc:HGNC:2938]	GO:0016020(membrane);GO:0005615(extracellular space);GO:0030054(cell junction);GO:0045202(synapse);GO:0031410(cytoplasmic vesicle);GO:0030672(synaptic vesicle membrane);GO:0017137(Rab GTPase binding);GO:0007035(vacuolar acidification);GO:0070072(vacuolar proton-transporting V-type ATPase complex assembly);GO:0008021(synaptic vesicle);GO:0043291(RAVE complex)
hsa	hsa-miR-193b-3p	ENST00000251646	ENSG00000131738	KRT33B	keratin 33B [Source:HGNC Symbol;Acc:HGNC:6451]	GO:0005198(structural molecule activity);GO:0005515(protein binding);GO:0005882(intermediate filament);GO:0005615(extracellular space);GO:0005829(cytosol);GO:0070062(extracellular exosome);GO:0031424(keratinization);GO:0070268(cornification);GO:0007568(aging);GO:0042633(hair cycle)
hsa	hsa-miR-193b-3p	ENST00000251722	ENSG00000085982	USP40	ubiquitin specific peptidase 40 [Source:HGNC Symbol;Acc:HGNC:20069]	GO:0016579(protein deubiquitination);GO:0016787(hydrolase activity);GO:0008233(peptidase activity);GO:0008234(cysteine-type peptidase activity);GO:0006508(proteolysis);GO:0006511(ubiquitin-dependent protein catabolic process);GO:0036459(thiol-dependent ubiquitinyl hydrolase activity)
hsa	hsa-miR-193b-3p	ENST00000252136	ENSG00000099899	TRMT2A	tRNA methyltransferase 2 homolog A [Source:HGNC Symbol;Acc:HGNC:24974]	GO:0003676(nucleic acid binding);GO:0003723(RNA binding);GO:0006396(RNA processing);GO:0008168(methyltransferase activity);GO:0016740(transferase activity);GO:0032259(methylation);GO:0008173(RNA methyltransferase activity);GO:0001510(RNA methylation)
hsa	hsa-miR-193b-3p	ENST00000252854	ENSG00000130558	OLFM1	olfactomedin 1 [Source:HGNC Symbol;Acc:HGNC:17187]	GO:0005623(cell);GO:0005783(endoplasmic reticulum);GO:0042995(cell projection);GO:0005515(protein binding);GO:0007399(nervous system development);GO:0005576(extracellular region);GO:0007275(multicellular organism development);GO:0005615(extracellular space);GO:0030054(cell junction);GO:0045202(synapse);GO:0030424(axon);GO:0043204(perikaryon);GO:0044295(axonal growth cone);GO:0010628(positive regu…
hsa	hsa-miR-193b-3p	ENST00000253270	ENSG00000130958	SLC35D2	solute carrier family 35 member D2 [Source:HGNC Symbol;Acc:HGNC:20799]	GO:0006810(transport);GO:0016020(membrane);GO:0016021(integral component of membrane);GO:0005794(Golgi apparatus);GO:0000139(Golgi membrane);GO:0008643(carbohydrate transport);GO:0008150(biological_process);GO:0005575(cellular_component);GO:0006024(glycosaminoglycan biosynthetic process);GO:0018146(keratan sulfate biosynthetic process);GO:0015165(pyrimidine nucleotide-sugar transmembrane transpor…
hsa	hsa-miR-193b-3p	ENST00000253669	ENSG00000131351	HAUS8	HAUS augmin like complex subunit 8 [Source:HGNC Symbol;Acc:HGNC:30532]	GO:0005737(cytoplasm);GO:0051301(cell division);GO:0005856(cytoskeleton);GO:0007049(cell cycle);GO:0005874(microtubule);GO:0000922(spindle pole);GO:0005813(centrosome);GO:0005815(microtubule organizing center);GO:0005819(spindle);GO:0003674(molecular_function);GO:0005829(cytosol);GO:0000086(G2/M transition of mitotic cell cycle);GO:0010389(regulation of G2/M transition of mitotic cell cycle);GO:0…
hsa	hsa-miR-193b-3p	ENST00000253699	ENSG00000131381	RBSN	rabenosyn, RAB effector [Source:HGNC Symbol;Acc:HGNC:20759]	GO:0003676(nucleic acid binding);GO:0006810(transport);GO:0016020(membrane);GO:0015031(protein transport);GO:0005829(cytosol);GO:0043231(intracellular membrane-bounded organelle);GO:0046872(metal ion binding);GO:0008270(zinc ion binding);GO:0005886(plasma membrane);GO:0005515(protein binding);GO:0017137(Rab GTPase binding);GO:0005768(endosome);GO:0070062(extracellular exosome);GO:0010008(endosome…	ko04144(Endocytosis)
hsa	hsa-miR-193b-3p	ENST00000254322	ENSG00000132002	DNAJB1	DnaJ heat shock protein family (Hsp40) member B1 [Source:HGNC Symbol;Acc:HGNC:5270]	GO:0005737(cytoplasm);GO:0005634(nucleus);GO:0005829(cytosol);GO:0006457(protein folding);GO:0005515(protein binding);GO:0051082(unfolded protein binding);GO:0005730(nucleolus);GO:0005654(nucleoplasm);GO:0045296(cadherin binding);GO:0070062(extracellular exosome);GO:0051117(ATPase binding);GO:0051087(chaperone binding);GO:0006986(response to unfolded protein);GO:0030544(Hsp70 protein binding);GO:…	ko04141(Protein processing in endoplasmic reticulum);ko05164(Influenza A)
hsa	hsa-miR-193b-3p	ENST00000254442	ENSG00000091157	WDR7	WD repeat domain 7 [Source:HGNC Symbol;Acc:HGNC:13490]	GO:0005737(cytoplasm);GO:0002244(hematopoietic progenitor cell differentiation);GO:0008021(synaptic vesicle);GO:0005515(protein binding)
hsa	hsa-miR-193b-3p	ENST00000254695	ENSG00000132359	RAP1GAP2	RAP1 GTPase activating protein 2 [Source:HGNC Symbol;Acc:HGNC:29176]	GO:0043547(positive regulation of GTPase activity);GO:0005096(GTPase activator activity);GO:0051056(regulation of small GTPase mediated signal transduction);GO:0005737(cytoplasm);GO:0005829(cytosol);GO:0031965(nuclear membrane);GO:0048471(perinuclear region of cytoplasm);GO:0005813(centrosome);GO:0005886(plasma membrane);GO:0005515(protein binding);GO:0008361(regulation of cell size);GO:0010977(n…
hsa	hsa-miR-193b-3p	ENST00000254730	ENSG00000132394	EEFSEC	eukaryotic elongation factor, selenocysteine-tRNA specific [Source:HGNC Symbol;Acc:HGNC:24614]	GO:0005634(nucleus);GO:0005737(cytoplasm);GO:0006412(translation);GO:0005525(GTP binding);GO:0000166(nucleotide binding);GO:0003924(GTPase activity);GO:0000049(tRNA binding);GO:0003746(translation elongation factor activity);GO:0035368(selenocysteine insertion sequence binding);GO:0043021(ribonucleoprotein complex binding);GO:0001514(selenocysteine incorporation);GO:0005739(mitochondrion);GO:0030…
hsa	hsa-miR-193b-3p	ENST00000254868	ENSG00000132514	CLEC10A	C-type lectin domain containing 10A [Source:HGNC Symbol;Acc:HGNC:16916]	GO:0016020(membrane);GO:0016021(integral component of membrane);GO:0030246(carbohydrate binding);GO:0002376(immune system process);GO:0045087(innate immune response);GO:0002250(adaptive immune response);GO:0005886(plasma membrane);GO:0006897(endocytosis);GO:0002223(stimulatory C-type lectin receptor signaling pathway)
hsa	hsa-miR-193b-3p	ENST00000256367	ENSG00000133985	TTC9	tetratricopeptide repeat domain 9 [Source:HGNC Symbol;Acc:HGNC:20267]
hsa	hsa-miR-193b-3p	ENST00000256383	ENSG00000134001	EIF2S1	eukaryotic translation initiation factor 2 subunit alpha [Source:HGNC Symbol;Acc:HGNC:3265]	GO:0003676(nucleic acid binding);GO:0003723(RNA binding);GO:0016020(membrane);GO:0003743(translation initiation factor activity);GO:0006412(translation);GO:0006413(translational initiation);GO:0005515(protein binding);GO:0043022(ribosome binding);GO:0005829(cytosol);GO:0070062(extracellular exosome);GO:0055085(transmembrane transport);GO:0006417(regulation of translation);GO:0010494(cytoplasmic s…	ko03013(RNA transport);ko04141(Protein processing in endoplasmic reticulum);ko04140(Autophagy - animal);ko04210(Apoptosis);ko04932(Non-alcoholic fatty liver disease (NAFLD));ko05162(Measles);ko05164(Influenza A);ko05160(Hepatitis C);ko05168(Herpes simplex infection)
hsa	hsa-miR-193b-3p	ENST00000256497	ENSG00000134109	EDEM1	ER degradation enhancing alpha-mannosidase like protein 1 [Source:HGNC Symbol;Acc:HGNC:18967]	GO:0016020(membrane);GO:0016787(hydrolase activity);GO:0005509(calcium ion binding);GO:0008152(metabolic process);GO:0016798(hydrolase activity, acting on glycosyl bonds);GO:0004571(mannosyl-oligosaccharide 1,2-alpha-mannosidase activity);GO:0016021(integral component of membrane);GO:0005783(endoplasmic reticulum);GO:0005789(endoplasmic reticulum membrane);GO:0030433(ubiquitin-dependent ERAD path…	ko04141(Protein processing in endoplasmic reticulum)
hsa	hsa-miR-193b-3p	ENST00000256544	ENSG00000134152	KATNBL1	katanin regulatory subunit B1 like 1 [Source:HGNC Symbol;Acc:HGNC:26199]	GO:0005515(protein binding);GO:0005730(nucleolus)
hsa	hsa-miR-193b-3p	ENST00000256594	ENSG00000134202	GSTM3	glutathione S-transferase mu 3 [Source:HGNC Symbol;Acc:HGNC:4635]	GO:0005737(cytoplasm);GO:0005634(nucleus);GO:0016740(transferase activity);GO:0008152(metabolic process);GO:0005515(protein binding);GO:0004364(glutathione transferase activity);GO:0042802(identical protein binding);GO:0005829(cytosol);GO:0070062(extracellular exosome);GO:0042803(protein homodimerization activity);GO:0019899(enzyme binding);GO:0043627(response to estrogen);GO:1901687(glutathione …	ko00480(Glutathione metabolism);ko00980(Metabolism of xenobiotics by cytochrome P450);ko00982(Drug metabolism - cytochrome P450);ko00983(Drug metabolism - other enzymes);ko05200(Pathways in cancer);ko05204(Chemical carcinogenesis);ko05225(Hepatocellular carcinoma);ko05418(Fluid shear stress and atherosclerosis);ko01524(Platinum drug resistance)
hsa	hsa-miR-193b-3p	ENST00000256707	ENSG00000134313	KIDINS220	kinase D interacting substrate 220 [Source:HGNC Symbol;Acc:HGNC:29508]	GO:0016020(membrane);GO:0016021(integral component of membrane);GO:0007399(nervous system development);GO:0005768(endosome);GO:0005829(cytosol);GO:0043234(protein complex);GO:0045859(regulation of protein kinase activity);GO:0005770(late endosome);GO:0030165(PDZ domain binding);GO:0010976(positive regulation of neuron projection development);GO:0000186(activation of MAPKK activity);GO:0038180(ner…	ko04722(Neurotrophin signaling pathway)
hsa	hsa-miR-193b-3p	ENST00000257408	ENSG00000134962	KLB	klotho beta [Source:HGNC Symbol;Acc:HGNC:15527]	GO:0005622(intracellular);GO:0016020(membrane);GO:0016021(integral component of membrane);GO:0005975(carbohydrate metabolic process);GO:0005886(plasma membrane);GO:0043547(positive regulation of GTPase activity);GO:0005515(protein binding);GO:0004553(hydrolase activity, hydrolyzing O-glycosyl compounds);GO:0036092(phosphatidylinositol-3-phosphate biosynthetic process);GO:0046854(phosphatidylinosi…
hsa	hsa-miR-193b-3p	ENST00000257604	ENSG00000135148	TRAFD1	TRAF-type zinc finger domain containing 1 [Source:HGNC Symbol;Acc:HGNC:24808]	GO:0046872(metal ion binding);GO:0005515(protein binding);GO:0045824(negative regulation of innate immune response);GO:0034097(response to cytokine)
hsa	hsa-miR-193b-3p	ENST00000257770	ENSG00000135318	NT5E	5'-nucleotidase ecto [Source:HGNC Symbol;Acc:HGNC:8021]	GO:0005829(cytosol);GO:0046872(metal ion binding);GO:0005886(plasma membrane);GO:0016787(hydrolase activity);GO:0000166(nucleotide binding);GO:0016788(hydrolase activity, acting on ester bonds);GO:0009166(nucleotide catabolic process);GO:0016020(membrane);GO:0016311(dephosphorylation);GO:0031225(anchored component of membrane);GO:0008253(5'-nucleotidase activity);GO:0070062(extracellular exosome)…	ko00230(Purine metabolism);ko00240(Pyrimidine metabolism);ko00760(Nicotinate and nicotinamide metabolism)
hsa	hsa-miR-193b-3p	ENST00000257868	ENSG00000135414	GDF11	growth differentiation factor 11 [Source:HGNC Symbol;Acc:HGNC:4216]	GO:0043231(intracellular membrane-bounded organelle);GO:0005654(nucleoplasm);GO:0008083(growth factor activity);GO:0005576(extracellular region);GO:0005125(cytokine activity);GO:0005615(extracellular space);GO:0007399(nervous system development);GO:0001501(skeletal system development);GO:0001656(metanephros development);GO:0001657(ureteric bud development);GO:0008285(negative regulation of cell p…
hsa	hsa-miR-193b-3p	ENST00000257940	ENSG00000135482	ZC3H10	zinc finger CCCH-type containing 10 [Source:HGNC Symbol;Acc:HGNC:25893]	GO:0003723(RNA binding);GO:0046872(metal ion binding);GO:0005515(protein binding)
hsa	hsa-miR-193b-3p	ENST00000258149	ENSG00000135679	MDM2	MDM2 proto-oncogene [Source:HGNC Symbol;Acc:HGNC:6973]	GO:0008284(positive regulation of cell proliferation);GO:0005634(nucleus);GO:0005737(cytoplasm);GO:0046872(metal ion binding);GO:0043066(negative regulation of apoptotic process);GO:0016740(transferase activity);GO:0016567(protein ubiquitination);GO:0008270(zinc ion binding);GO:0000122(negative regulation of transcription from RNA polymerase II promoter);GO:0016874(ligase activity);GO:0005515(pro…	ko04120(Ubiquitin mediated proteolysis);ko04068(FoxO signaling pathway);ko04151(PI3K-Akt signaling pathway);ko04144(Endocytosis);ko04110(Cell cycle);ko04115(p53 signaling pathway);ko04218(Cellular senescence);ko04919(Thyroid hormone signaling pathway);ko05200(Pathways in cancer);ko05202(Transcriptional misregulation in cancers);ko05206(MicroRNAs in cancer);ko05205(Proteoglycans in cancer);ko05203…
hsa	hsa-miR-193b-3p	ENST00000258341	ENSG00000135862	LAMC1	laminin subunit gamma 1 [Source:HGNC Symbol;Acc:HGNC:6492]	GO:0007155(cell adhesion);GO:0005576(extracellular region);GO:0005578(proteinaceous extracellular matrix);GO:0005615(extracellular space);GO:0005604(basement membrane);GO:0070062(extracellular exosome);GO:0044267(cellular protein metabolic process);GO:0031012(extracellular matrix);GO:0043687(post-translational protein modification);GO:0005788(endoplasmic reticulum lumen);GO:0030198(extracellular …	ko04151(PI3K-Akt signaling pathway);ko04512(ECM-receptor interaction);ko04510(Focal adhesion);ko05200(Pathways in cancer);ko05222(Small cell lung cancer);ko05020(Prion diseases);ko05165(Human papillomavirus infection);ko05146(Amoebiasis);ko05145(Toxoplasmosis)
hsa	hsa-miR-193b-3p	ENST00000258418	ENSG00000135932	CAB39	calcium binding protein 39 [Source:HGNC Symbol;Acc:HGNC:20292]	GO:0005737(cytoplasm);GO:0006468(protein phosphorylation);GO:0005515(protein binding);GO:0004674(protein serine/threonine kinase activity);GO:0032147(activation of protein kinase activity);GO:0051291(protein heterooligomerization);GO:0043234(protein complex);GO:0005576(extracellular region);GO:0005829(cytosol);GO:0070062(extracellular exosome);GO:0043312(neutrophil degranulation);GO:0034774(secre…	ko04152(AMPK signaling pathway);ko04150(mTOR signaling pathway)
hsa	hsa-miR-193b-3p	ENST00000258459	ENSG00000196912	ANKRD36B	ankyrin repeat domain 36B [Source:HGNC Symbol;Acc:HGNC:29333]	GO:0005515(protein binding)
hsa	hsa-miR-193b-3p	ENST00000258526	ENSG00000136040	PLXNC1	plexin C1 [Source:HGNC Symbol;Acc:HGNC:9106]	GO:0016020(membrane);GO:0016021(integral component of membrane);GO:0007165(signal transduction);GO:0005515(protein binding);GO:0017154(semaphorin receptor activity);GO:0071526(semaphorin-plexin signaling pathway);GO:0005886(plasma membrane);GO:0008360(regulation of cell shape);GO:0043087(regulation of GTPase activity);GO:0007155(cell adhesion);GO:0005102(receptor binding);GO:0007162(negative regu…	ko04360(Axon guidance)
hsa	hsa-miR-193b-3p	ENST00000258774	ENSG00000136273	HUS1	HUS1 checkpoint clamp component [Source:HGNC Symbol;Acc:HGNC:5309]	GO:0005634(nucleus);GO:0005737(cytoplasm);GO:0005829(cytosol);GO:0000077(DNA damage checkpoint);GO:0005515(protein binding);GO:0006974(cellular response to DNA damage stimulus);GO:0005730(nucleolus);GO:0030896(checkpoint clamp complex);GO:0005654(nucleoplasm);GO:0031573(intra-S DNA damage checkpoint);GO:1901796(regulation of signal transduction by p53 class mediator);GO:0006260(DNA replication);G…	ko04218(Cellular senescence)
hsa	hsa-miR-193b-3p	ENST00000258821	ENSG00000136319	TTC5	tetratricopeptide repeat domain 5 [Source:HGNC Symbol;Acc:HGNC:19274]	GO:0005634(nucleus);GO:0005737(cytoplasm);GO:0005654(nucleoplasm);GO:0005515(protein binding);GO:0006281(DNA repair);GO:0006974(cellular response to DNA damage stimulus);GO:1901796(regulation of signal transduction by p53 class mediator);GO:0003677(DNA binding);GO:0003682(chromatin binding);GO:0045944(positive regulation of transcription from RNA polymerase II promoter)
hsa	hsa-miR-193b-3p	ENST00000259324	ENSG00000136802	LRRC8A	leucine rich repeat containing 8 family member A [Source:HGNC Symbol;Acc:HGNC:19027]	GO:0006810(transport);GO:0016020(membrane);GO:0016021(integral component of membrane);GO:0006811(ion transport);GO:0005886(plasma membrane);GO:0030154(cell differentiation);GO:0098656(anion transmembrane transport);GO:0005737(cytoplasm);GO:0005515(protein binding);GO:0007165(signal transduction);GO:0055085(transmembrane transport);GO:0044070(regulation of anion transport);GO:0006970(response to o…
hsa	hsa-miR-193b-3p	ENST00000259351	ENSG00000136828	RALGPS1	Ral GEF with PH domain and SH3 binding motif 1 [Source:HGNC Symbol;Acc:HGNC:16851]	GO:0005737(cytoplasm);GO:0016020(membrane);GO:0007264(small GTPase mediated signal transduction);GO:0005886(plasma membrane);GO:0043547(positive regulation of GTPase activity);GO:0005085(guanyl-nucleotide exchange factor activity);GO:0005575(cellular_component);GO:0035556(intracellular signal transduction);GO:0008321(Ral guanyl-nucleotide exchange factor activity);GO:0032485(regulation of Ral pro…
hsa	hsa-miR-193b-3p	ENST00000259873	ENSG00000204568	MRPS18B	mitochondrial ribosomal protein S18B [Source:HGNC Symbol;Acc:HGNC:14516]	GO:0006412(translation);GO:0005654(nucleoplasm);GO:0005739(mitochondrion);GO:0030529(intracellular ribonucleoprotein complex);GO:0005622(intracellular);GO:0003735(structural constituent of ribosome);GO:0005840(ribosome);GO:0030054(cell junction);GO:0032543(mitochondrial translation);GO:0005743(mitochondrial inner membrane);GO:0070125(mitochondrial translational elongation);GO:0070126(mitochondria…	ko05203(Viral carcinogenesis)
hsa	hsa-miR-193b-3p	ENST00000259939	ENSG00000137393	RNF144B	ring finger protein 144B [Source:HGNC Symbol;Acc:HGNC:21578]	GO:0005737(cytoplasm);GO:0016020(membrane);GO:0016021(integral component of membrane);GO:0046872(metal ion binding);GO:0016740(transferase activity);GO:0016567(protein ubiquitination);GO:0004842(ubiquitin-protein transferase activity);GO:0005739(mitochondrion);GO:0005515(protein binding);GO:0006915(apoptotic process);GO:0031966(mitochondrial membrane);GO:0000151(ubiquitin ligase complex);GO:00616…
hsa	hsa-miR-193b-3p	ENST00000260008	ENSG00000137460	FHDC1	FH2 domain containing 1 [Source:HGNC Symbol;Acc:HGNC:29363]
hsa	hsa-miR-193b-3p	ENST00000260264	ENSG00000137709	POU2F3	POU class 2 homeobox 3 [Source:HGNC Symbol;Acc:HGNC:19864]	GO:0005634(nucleus);GO:0006355(regulation of transcription, DNA-templated);GO:0006366(transcription from RNA polymerase II promoter);GO:0006351(transcription, DNA-templated);GO:0003677(DNA binding);GO:0003700(transcription factor activity, sequence-specific DNA binding);GO:0043565(sequence-specific DNA binding);GO:0005515(protein binding);GO:0000978(RNA polymerase II core promoter proximal region…	ko05168(Herpes simplex infection)
hsa	hsa-miR-193b-3p	ENST00000260327	ENSG00000137770	CTDSPL2	CTD small phosphatase like 2 [Source:HGNC Symbol;Acc:HGNC:26936]	GO:0005654(nucleoplasm);GO:0016787(hydrolase activity);GO:0016791(phosphatase activity);GO:0004721(phosphoprotein phosphatase activity);GO:0006470(protein dephosphorylation);GO:0030514(negative regulation of BMP signaling pathway);GO:0046827(positive regulation of protein export from nucleus);GO:0005634(nucleus)
hsa	hsa-miR-193b-3p	ENST00000260442	ENSG00000137875	BCL2L10	BCL2 like 10 [Source:HGNC Symbol;Acc:HGNC:993]	GO:0005634(nucleus);GO:0016020(membrane);GO:0016021(integral component of membrane);GO:0042981(regulation of apoptotic process);GO:0005739(mitochondrion);GO:0005515(protein binding);GO:0006915(apoptotic process);GO:0031965(nuclear membrane);GO:0005829(cytosol);GO:0007283(spermatogenesis);GO:0042803(protein homodimerization activity);GO:0007292(female gamete generation);GO:0043066(negative regulat…
hsa	hsa-miR-193b-3p	ENST00000260643	ENSG00000138073	PREB	prolactin regulatory element binding [Source:HGNC Symbol;Acc:HGNC:9356]	GO:0006810(transport);GO:0005634(nucleus);GO:0016020(membrane);GO:0016021(integral component of membrane);GO:0015031(protein transport);GO:0006351(transcription, DNA-templated);GO:0006355(regulation of transcription, DNA-templated);GO:0003677(DNA binding);GO:0005783(endoplasmic reticulum);GO:0005789(endoplasmic reticulum membrane);GO:0043547(positive regulation of GTPase activity);GO:0005096(GTPa…	ko04141(Protein processing in endoplasmic reticulum)
hsa	hsa-miR-193b-3p	ENST00000260818	ENSG00000138246	DNAJC13	DnaJ heat shock protein family (Hsp40) member C13 [Source:HGNC Symbol;Acc:HGNC:30343]	GO:0006810(transport);GO:0016020(membrane);GO:0015031(protein transport);GO:0043231(intracellular membrane-bounded organelle);GO:0005829(cytosol);GO:0005765(lysosomal membrane);GO:0005886(plasma membrane);GO:0005515(protein binding);GO:0005768(endosome);GO:0070062(extracellular exosome);GO:0005769(early endosome);GO:0010008(endosome membrane);GO:0031901(early endosome membrane);GO:0071203(WASH co…
hsa	hsa-miR-193b-3p	ENST00000261016	ENSG00000138443	ABI2	abl interactor 2 [Source:HGNC Symbol;Acc:HGNC:24011]	GO:0008154(actin polymerization or depolymerization);GO:0030296(protein tyrosine kinase activator activity);GO:0061098(positive regulation of protein tyrosine kinase activity);GO:0005737(cytoplasm);GO:0005856(cytoskeleton);GO:0042995(cell projection);GO:0005515(protein binding);GO:0030027(lamellipodium);GO:0030175(filopodium);GO:0007010(cytoskeleton organization);GO:0016032(viral process);GO:0017…	ko04810(Regulation of actin cytoskeleton)
hsa	hsa-miR-193b-3p	ENST00000261017	ENSG00000138443	ABI2	abl interactor 2 [Source:HGNC Symbol;Acc:HGNC:24011]	GO:0008154(actin polymerization or depolymerization);GO:0030296(protein tyrosine kinase activator activity);GO:0061098(positive regulation of protein tyrosine kinase activity);GO:0005737(cytoplasm);GO:0005856(cytoskeleton);GO:0042995(cell projection);GO:0005515(protein binding);GO:0030027(lamellipodium);GO:0030175(filopodium);GO:0007010(cytoskeleton organization);GO:0016032(viral process);GO:0017…	ko04810(Regulation of actin cytoskeleton)
hsa	hsa-miR-193b-3p	ENST00000261018	ENSG00000138443	ABI2	abl interactor 2 [Source:HGNC Symbol;Acc:HGNC:24011]	GO:0008154(actin polymerization or depolymerization);GO:0030296(protein tyrosine kinase activator activity);GO:0061098(positive regulation of protein tyrosine kinase activity);GO:0005737(cytoplasm);GO:0005856(cytoskeleton);GO:0042995(cell projection);GO:0005515(protein binding);GO:0030027(lamellipodium);GO:0030175(filopodium);GO:0007010(cytoskeleton organization);GO:0016032(viral process);GO:0017…	ko04810(Regulation of actin cytoskeleton)
hsa	hsa-miR-193b-3p	ENST00000261349	ENSG00000070018	LRP6	LDL receptor related protein 6 [Source:HGNC Symbol;Acc:HGNC:6698]	GO:0051091(positive regulation of sequence-specific DNA binding transcription factor activity);GO:0045944(positive regulation of transcription from RNA polymerase II promoter);GO:0090263(positive regulation of canonical Wnt signaling pathway);GO:0034392(negative regulation of smooth muscle cell apoptotic process);GO:0045787(positive regulation of cell cycle);GO:0016020(membrane);GO:0016021(integr…	ko04310(Wnt signaling pathway);ko04150(mTOR signaling pathway);ko05200(Pathways in cancer);ko05225(Hepatocellular carcinoma);ko05226(Gastric cancer);ko05224(Breast cancer)
hsa	hsa-miR-193b-3p	ENST00000261396	ENSG00000069248	NUP133	nucleoporin 133 [Source:HGNC Symbol;Acc:HGNC:18016]	GO:0006810(transport);GO:0051028(mRNA transport);GO:0005634(nucleus);GO:0016020(membrane);GO:0015031(protein transport);GO:0031965(nuclear membrane);GO:0005694(chromosome);GO:0005515(protein binding);GO:0006406(mRNA export from nucleus);GO:0005643(nuclear pore);GO:0006355(regulation of transcription, DNA-templated);GO:0000775(chromosome, centromeric region);GO:0000776(kinetochore);GO:0000777(cond…	ko03013(RNA transport)
hsa	hsa-miR-193b-3p	ENST00000261458	ENSG00000054392	HHAT	hedgehog acyltransferase [Source:HGNC Symbol;Acc:HGNC:18270]	GO:0016020(membrane);GO:0016021(integral component of membrane);GO:0000166(nucleotide binding);GO:0016740(transferase activity);GO:0016746(transferase activity, transferring acyl groups);GO:0005525(GTP binding);GO:0005783(endoplasmic reticulum);GO:0005789(endoplasmic reticulum membrane);GO:0007275(multicellular organism development);GO:0016409(palmitoyltransferase activity);GO:0007224(smoothened …
hsa	hsa-miR-193b-3p	ENST00000261622	ENSG00000103257	SLC7A5	solute carrier family 7 member 5 [Source:HGNC Symbol;Acc:HGNC:11063]	GO:0016020(membrane);GO:0016021(integral component of membrane);GO:0043231(intracellular membrane-bounded organelle);GO:0005829(cytosol);GO:0005886(plasma membrane);GO:0015171(amino acid transmembrane transporter activity);GO:0003333(amino acid transmembrane transport);GO:0006810(transport);GO:0005737(cytoplasm);GO:0007275(multicellular organism development);GO:0007399(nervous system development)…	ko04150(mTOR signaling pathway);ko05230(Central carbon metabolism in cancer)
hsa	hsa-miR-193b-3p	ENST00000261655	ENSG00000060709	RIMBP2	RIMS binding protein 2 [Source:HGNC Symbol;Acc:HGNC:30339]	GO:0016020(membrane);GO:0005886(plasma membrane);GO:0030054(cell junction);GO:0045202(synapse);GO:0010923(negative regulation of phosphatase activity)
hsa	hsa-miR-193b-3p	ENST00000261716	ENSG00000160551	TAOK1	TAO kinase 1 [Source:HGNC Symbol;Acc:HGNC:29259]	GO:0004672(protein kinase activity);GO:0005524(ATP binding);GO:0006468(protein phosphorylation);GO:0005737(cytoplasm);GO:0000166(nucleotide binding);GO:0004674(protein serine/threonine kinase activity);GO:0016740(transferase activity);GO:0016301(kinase activity);GO:0000165(MAPK cascade);GO:0016310(phosphorylation);GO:0006281(DNA repair);GO:0006974(cellular response to DNA damage stimulus);GO:0006…	ko04010(MAPK signaling pathway)
hsa	hsa-miR-193b-3p	ENST00000261739	ENSG00000076513	ANKRD13A	ankyrin repeat domain 13A [Source:HGNC Symbol;Acc:HGNC:21268]	GO:0016020(membrane);GO:0005886(plasma membrane);GO:0005737(cytoplasm);GO:0005768(endosome);GO:0005770(late endosome)
hsa	hsa-miR-193b-3p	ENST00000261854	ENSG00000138600	SPPL2A	signal peptide peptidase like 2A [Source:HGNC Symbol;Acc:HGNC:30227]	GO:0016020(membrane);GO:0016021(integral component of membrane);GO:0043231(intracellular membrane-bounded organelle);GO:0016787(hydrolase activity);GO:0005765(lysosomal membrane);GO:0005886(plasma membrane);GO:0042803(protein homodimerization activity);GO:0005515(protein binding);GO:0008233(peptidase activity);GO:0006508(proteolysis);GO:0004190(aspartic-type endopeptidase activity);GO:0042500(asp…
hsa	hsa-miR-193b-3p	ENST00000261888	ENSG00000138617	PARP16	poly(ADP-ribose) polymerase family member 16 [Source:HGNC Symbol;Acc:HGNC:26040]	GO:0016020(membrane);GO:0016021(integral component of membrane);GO:0003950(NAD+ ADP-ribosyltransferase activity);GO:0016740(transferase activity);GO:0016757(transferase activity, transferring glycosyl groups);GO:0005783(endoplasmic reticulum);GO:0005789(endoplasmic reticulum membrane);GO:0005515(protein binding);GO:0006986(response to unfolded protein);GO:0005829(cytosol);GO:0043539(protein serin…
hsa	hsa-miR-193b-3p	ENST00000261951	ENSG00000113300	CNOT6	CCR4-NOT transcription complex subunit 6 [Source:HGNC Symbol;Acc:HGNC:14099]	GO:0003723(RNA binding);GO:0005634(nucleus);GO:0005737(cytoplasm);GO:0016020(membrane);GO:0046872(metal ion binding);GO:0016787(hydrolase activity);GO:0006351(transcription, DNA-templated);GO:0006355(regulation of transcription, DNA-templated);GO:0090305(nucleic acid phosphodiester bond hydrolysis);GO:0005515(protein binding);GO:0004527(exonuclease activity);GO:0004518(nuclease activity);GO:00310…	ko03018(RNA degradation)
hsa	hsa-miR-193b-3p	ENST00000262056	ENSG00000063046	EIF4B	eukaryotic translation initiation factor 4B [Source:HGNC Symbol;Acc:HGNC:3285]	GO:0003676(nucleic acid binding);GO:0003723(RNA binding);GO:0003743(translation initiation factor activity);GO:0006412(translation);GO:0006413(translational initiation);GO:0005515(protein binding);GO:0005829(cytosol);GO:0000289(nuclear-transcribed mRNA poly(A) tail shortening);GO:0097010(eukaryotic translation initiation factor 4F complex assembly);GO:0006446(regulation of translational initiatio…	ko03013(RNA transport);ko04151(PI3K-Akt signaling pathway);ko04150(mTOR signaling pathway);ko05205(Proteoglycans in cancer)
hsa	hsa-miR-193b-3p	ENST00000262094	ENSG00000041353	RAB27B	RAB27B, member RAS oncogene family [Source:HGNC Symbol;Acc:HGNC:9767]	GO:0005525(GTP binding);GO:0003924(GTPase activity);GO:0016020(membrane);GO:0000166(nucleotide binding);GO:0005515(protein binding);GO:0042470(melanosome);GO:0005886(plasma membrane);GO:0070062(extracellular exosome);GO:0019003(GDP binding);GO:0019904(protein domain specific binding);GO:0031489(myosin V binding);GO:0002576(platelet degranulation);GO:0017157(regulation of exocytosis);GO:0032402(me…	ko04972(Pancreatic secretion)
hsa	hsa-miR-193b-3p	ENST00000262144	ENSG00000103091	WDR59	WD repeat domain 59 [Source:HGNC Symbol;Acc:HGNC:25706]	GO:0016020(membrane);GO:0005765(lysosomal membrane);GO:0005764(lysosome);GO:0005515(protein binding);GO:0003674(molecular_function);GO:0008150(biological_process);GO:0005575(cellular_component);GO:0034198(cellular response to amino acid starvation);GO:0032008(positive regulation of TOR signaling);GO:0061700(GATOR2 complex)	ko04150(mTOR signaling pathway)
hsa	hsa-miR-193b-3p	ENST00000262160	ENSG00000175387	SMAD2	SMAD family member 2 [Source:HGNC Symbol;Acc:HGNC:6768]	GO:0010718(positive regulation of epithelial to mesenchymal transition);GO:0005737(cytoplasm);GO:0005634(nucleus);GO:0030513(positive regulation of BMP signaling pathway);GO:0007179(transforming growth factor beta receptor signaling pathway);GO:0046872(metal ion binding);GO:0006355(regulation of transcription, DNA-templated);GO:0006366(transcription from RNA polymerase II promoter);GO:0006351(tra…	ko04350(TGF-beta signaling pathway);ko04390(Hippo signaling pathway);ko04371(Apelin signaling pathway);ko04068(FoxO signaling pathway);ko04144(Endocytosis);ko04110(Cell cycle);ko04218(Cellular senescence);ko04520(Adherens junction);ko04550(Signaling pathways regulating pluripotency of stem cells);ko04659(Th17 cell differentiation);ko04926(Relaxin signaling pathway);ko05200(Pathways in cancer);ko0…
hsa	hsa-miR-193b-3p	ENST00000262352	ENSG00000106688	SLC1A1	solute carrier family 1 member 1 [Source:HGNC Symbol;Acc:HGNC:10939]	GO:0006810(transport);GO:0016020(membrane);GO:0016021(integral component of membrane);GO:0046872(metal ion binding);GO:0015293(symporter activity);GO:0005886(plasma membrane);GO:0005515(protein binding);GO:0005887(integral component of plasma membrane);GO:0070062(extracellular exosome);GO:0006865(amino acid transport);GO:0016324(apical plasma membrane);GO:0005313(L-glutamate transmembrane transpo…	ko04974(Protein digestion and absorption);ko04724(Glutamatergic synapse)
hsa	hsa-miR-193b-3p	ENST00000262415	ENSG00000067596	DHX8	DEAH-box helicase 8 [Source:HGNC Symbol;Acc:HGNC:2749]	GO:0003676(nucleic acid binding);GO:0000166(nucleotide binding);GO:0005524(ATP binding);GO:0005654(nucleoplasm);GO:0016787(hydrolase activity);GO:0016604(nuclear body);GO:0004386(helicase activity);GO:0003723(RNA binding);GO:0006397(mRNA processing);GO:0008380(RNA splicing);GO:0005634(nucleus);GO:0005515(protein binding);GO:0005681(spliceosomal complex);GO:0042802(identical protein binding);GO:00…	ko03040(Spliceosome)
hsa	hsa-miR-193b-3p	ENST00000262493	ENSG00000087258	GNAO1	G protein subunit alpha o1 [Source:HGNC Symbol;Acc:HGNC:4389]	GO:0016020(membrane);GO:0005525(GTP binding);GO:0046872(metal ion binding);GO:0000166(nucleotide binding);GO:0007186(G-protein coupled receptor signaling pathway);GO:0007165(signal transduction);GO:0003924(GTPase activity);GO:0004871(signal transducer activity);GO:0005886(plasma membrane);GO:0019001(guanyl nucleotide binding);GO:0031683(G-protein beta/gamma-subunit complex binding);GO:0007188(ade…	ko04015(Rap1 signaling pathway);ko04915(Estrogen signaling pathway);ko04921(Oxytocin signaling pathway);ko04926(Relaxin signaling pathway);ko04916(Melanogenesis);ko04724(Glutamatergic synapse);ko04727(GABAergic synapse);ko04725(Cholinergic synapse);ko04728(Dopaminergic synapse);ko04726(Serotonergic synapse);ko04730(Long-term depression);ko04723(Retrograde endocannabinoid signaling);ko04713(Circad…
hsa	hsa-miR-193b-3p	ENST00000262545	ENSG00000125851	PCSK2	proprotein convertase subtilisin/kexin type 2 [Source:HGNC Symbol;Acc:HGNC:8744]	GO:0005615(extracellular space);GO:0043231(intracellular membrane-bounded organelle);GO:0005634(nucleus);GO:0016787(hydrolase activity);GO:0008233(peptidase activity);GO:0006508(proteolysis);GO:0004252(serine-type endopeptidase activity);GO:0031410(cytoplasmic vesicle);GO:0008236(serine-type peptidase activity);GO:0005515(protein binding);GO:0034774(secretory granule lumen);GO:0030133(transport v…
hsa	hsa-miR-193b-3p	ENST00000262580	ENSG00000104518	GSDMD	gasdermin D [Source:HGNC Symbol;Acc:HGNC:25697]	GO:0005737(cytoplasm);GO:0016020(membrane);GO:0005654(nucleoplasm);GO:0005829(cytosol);GO:0005886(plasma membrane);GO:0005515(protein binding);GO:0005576(extracellular region);GO:0005615(extracellular space);GO:0002376(immune system process);GO:0045087(innate immune response);GO:0006954(inflammatory response);GO:0019835(cytolysis);GO:0050829(defense response to Gram-negative bacterium);GO:0005546…	ko04621(NOD-like receptor signaling pathway)
hsa	hsa-miR-193b-3p	ENST00000262605	ENSG00000124120	TTPAL	alpha tocopherol transfer protein like [Source:HGNC Symbol;Acc:HGNC:16114]	GO:0006810(transport);GO:0016020(membrane);GO:0005215(transporter activity);GO:0005622(intracellular)
hsa	hsa-miR-193b-3p	ENST00000262713	ENSG00000129474	AJUBA	ajuba LIM protein [Source:HGNC Symbol;Acc:HGNC:20250]	GO:0005634(nucleus);GO:0005737(cytoplasm);GO:0016020(membrane);GO:0005794(Golgi apparatus);GO:0046872(metal ion binding);GO:0005829(cytosol);GO:0006351(transcription, DNA-templated);GO:0006355(regulation of transcription, DNA-templated);GO:0007155(cell adhesion);GO:0005886(plasma membrane);GO:0005856(cytoskeleton);GO:0005515(protein binding);GO:0007049(cell cycle);GO:0030054(cell junction);GO:003…	ko04390(Hippo signaling pathway);ko04392(Hippo signaling pathway - multiple species)
hsa	hsa-miR-193b-3p	ENST00000262879	ENSG00000170471	RALGAPB	Ral GTPase activating protein non-catalytic beta subunit [Source:HGNC Symbol;Acc:HGNC:29221]	GO:0005096(GTPase activator activity);GO:0051056(regulation of small GTPase mediated signal transduction);GO:0090630(activation of GTPase activity);GO:0046982(protein heterodimerization activity);GO:0043547(positive regulation of GTPase activity)
hsa	hsa-miR-193b-3p	ENST00000262894	ENSG00000256294	ZNF225	zinc finger protein 225 [Source:HGNC Symbol;Acc:HGNC:13018]	GO:0003676(nucleic acid binding);GO:0006355(regulation of transcription, DNA-templated);GO:0005622(intracellular);GO:0005634(nucleus);GO:0046872(metal ion binding);GO:0006351(transcription, DNA-templated);GO:0003677(DNA binding);GO:0003700(transcription factor activity, sequence-specific DNA binding)
hsa	hsa-miR-193b-3p	ENST00000262903	ENSG00000085382	HACE1	HECT domain and ankyrin repeat containing E3 ubiquitin protein ligase 1 [Source:HGNC Symbol;Acc:HGNC:21033]	GO:0005737(cytoplasm);GO:0016020(membrane);GO:0005783(endoplasmic reticulum);GO:0016740(transferase activity);GO:0006351(transcription, DNA-templated);GO:0006355(regulation of transcription, DNA-templated);GO:0016567(protein ubiquitination);GO:0005794(Golgi apparatus);GO:0004842(ubiquitin-protein transferase activity);GO:0005515(protein binding);GO:0007049(cell cycle);GO:0000139(Golgi membrane);G…
hsa	hsa-miR-193b-3p	ENST00000262919	ENSG00000088812	ATRN	attractin [Source:HGNC Symbol;Acc:HGNC:885]	GO:0016020(membrane);GO:0016021(integral component of membrane);GO:0030246(carbohydrate binding);GO:0005886(plasma membrane);GO:0005576(extracellular region);GO:0005615(extracellular space);GO:0006954(inflammatory response);GO:0070062(extracellular exosome);GO:0005887(integral component of plasma membrane);GO:0004872(receptor activity);GO:0006979(response to oxidative stress);GO:0021549(cerebellu…
hsa	hsa-miR-193b-3p	ENST00000263054	ENSG00000108018	SORCS1	sortilin related VPS10 domain containing receptor 1 [Source:HGNC Symbol;Acc:HGNC:16697]	GO:0016020(membrane);GO:0016021(integral component of membrane);GO:0007218(neuropeptide signaling pathway);GO:0005515(protein binding);GO:0008188(neuropeptide receptor activity)
hsa	hsa-miR-193b-3p	ENST00000263071	ENSG00000074660	SCARF1	scavenger receptor class F member 1 [Source:HGNC Symbol;Acc:HGNC:16820]	GO:0016020(membrane);GO:0016021(integral component of membrane);GO:0007155(cell adhesion);GO:0005044(scavenger receptor activity);GO:0007165(signal transduction);GO:0006898(receptor-mediated endocytosis);GO:0005886(plasma membrane);GO:0004888(transmembrane signaling receptor activity);GO:0030666(endocytic vesicle membrane);GO:0010976(positive regulation of neuron projection development);GO:001632…
hsa	hsa-miR-193b-3p	ENST00000263073	ENSG00000070366	SMG6	SMG6, nonsense mediated mRNA decay factor [Source:HGNC Symbol;Acc:HGNC:17809]	GO:0005634(nucleus);GO:0005737(cytoplasm);GO:0046872(metal ion binding);GO:0005730(nucleolus);GO:0005829(cytosol);GO:0016787(hydrolase activity);GO:0003677(DNA binding);GO:0005694(chromosome);GO:0090305(nucleic acid phosphodiester bond hydrolysis);GO:0005515(protein binding);GO:0004519(endonuclease activity);GO:0090502(RNA phosphodiester bond hydrolysis, endonucleolytic);GO:0004518(nuclease activ…	ko03015(mRNA surveillance pathway)
hsa	hsa-miR-193b-3p	ENST00000263116	ENSG00000100228	RAB36	RAB36, member RAS oncogene family [Source:HGNC Symbol;Acc:HGNC:9775]	GO:0006810(transport);GO:0016020(membrane);GO:0015031(protein transport);GO:0005525(GTP binding);GO:0000166(nucleotide binding);GO:0003924(GTPase activity);GO:0005794(Golgi apparatus);GO:0000139(Golgi membrane)
hsa	hsa-miR-193b-3p	ENST00000263212	ENSG00000100034	PPM1F	protein phosphatase, Mg2+/Mn2+ dependent 1F [Source:HGNC Symbol;Acc:HGNC:19388]	GO:0046872(metal ion binding);GO:0016787(hydrolase activity);GO:0003824(catalytic activity);GO:0006470(protein dephosphorylation);GO:0005829(cytosol);GO:0004721(phosphoprotein phosphatase activity);GO:0005515(protein binding);GO:0006915(apoptotic process);GO:0004722(protein serine/threonine phosphatase activity);GO:0043169(cation binding);GO:0010628(positive regulation of gene expression);GO:0043…
hsa	hsa-miR-193b-3p	ENST00000263256	ENSG00000100418	DESI1	desumoylating isopeptidase 1 [Source:HGNC Symbol;Acc:HGNC:24577]	GO:0005634(nucleus);GO:0005737(cytoplasm);GO:0016787(hydrolase activity);GO:0008233(peptidase activity);GO:0006508(proteolysis);GO:0042802(identical protein binding)
hsa	hsa-miR-193b-3p	ENST00000263390	ENSG00000105085	MED26	mediator complex subunit 26 [Source:HGNC Symbol;Acc:HGNC:2376]	GO:0005634(nucleus);GO:0006351(transcription, DNA-templated);GO:0006355(regulation of transcription, DNA-templated);GO:0005515(protein binding);GO:0005654(nucleoplasm);GO:0006357(regulation of transcription from RNA polymerase II promoter);GO:0003713(transcription coactivator activity);GO:0006367(transcription initiation from RNA polymerase II promoter);GO:0001104(RNA polymerase II transcription …
hsa	hsa-miR-193b-3p	ENST00000263401	ENSG00000110442	COMMD9	COMM domain containing 9 [Source:HGNC Symbol;Acc:HGNC:25014]	GO:0006810(transport);GO:0005634(nucleus);GO:0005794(Golgi apparatus);GO:0005829(cytosol);GO:0006351(transcription, DNA-templated);GO:0006355(regulation of transcription, DNA-templated);GO:0006811(ion transport);GO:0005515(protein binding);GO:0006814(sodium ion transport);GO:0031410(cytoplasmic vesicle);GO:0005576(extracellular region);GO:0043312(neutrophil degranulation);GO:0034774(secretory gra…
hsa	hsa-miR-193b-3p	ENST00000263593	ENSG00000110013	SIAE	sialic acid acetylesterase [Source:HGNC Symbol;Acc:HGNC:18187]	GO:0016787(hydrolase activity);GO:0005576(extracellular region);GO:0005615(extracellular space);GO:0005975(carbohydrate metabolic process);GO:0005764(lysosome);GO:0052689(carboxylic ester hydrolase activity);GO:0070062(extracellular exosome);GO:0002682(regulation of immune system process);GO:0001681(sialate O-acetylesterase activity)
hsa	hsa-miR-193b-3p	ENST00000263604	ENSG00000107147	KCNT1	potassium sodium-activated channel subfamily T member 1 [Source:HGNC Symbol;Acc:HGNC:18865]	GO:0006810(transport);GO:0016020(membrane);GO:0016021(integral component of membrane);GO:0005267(potassium channel activity);GO:0006811(ion transport);GO:0006813(potassium ion transport);GO:0071805(potassium ion transmembrane transport);GO:0005886(plasma membrane);GO:0005249(voltage-gated potassium channel activity);GO:0008076(voltage-gated potassium channel complex);GO:0015269(calcium-activated …
hsa	hsa-miR-193b-3p	ENST00000263630	ENSG00000115355	CCDC88A	coiled-coil domain containing 88A [Source:HGNC Symbol;Acc:HGNC:25523]	GO:0005737(cytoplasm);GO:0016020(membrane);GO:0003779(actin binding);GO:0005794(Golgi apparatus);GO:0005829(cytosol);GO:0005783(endoplasmic reticulum);GO:0042803(protein homodimerization activity);GO:0005886(plasma membrane);GO:0005856(cytoskeleton);GO:0042995(cell projection);GO:0007399(nervous system development);GO:0031410(cytoplasmic vesicle);GO:0006260(DNA replication);GO:0016477(cell migrat…
hsa	hsa-miR-193b-3p	ENST00000263634	ENSG00000115239	ASB3	ankyrin repeat and SOCS box containing 3 [Source:HGNC Symbol;Acc:HGNC:16013]	GO:0016567(protein ubiquitination);GO:0035556(intracellular signal transduction);GO:0005515(protein binding);GO:0005634(nucleus);GO:0005737(cytoplasm);GO:0004842(ubiquitin-protein transferase activity);GO:0031625(ubiquitin protein ligase binding);GO:0000151(ubiquitin ligase complex);GO:0005829(cytosol);GO:0043687(post-translational protein modification)
hsa	hsa-miR-193b-3p	ENST00000263726	ENSG00000121454	LHX4	LIM homeobox 4 [Source:HGNC Symbol;Acc:HGNC:21734]	GO:0005634(nucleus);GO:0046872(metal ion binding);GO:0006355(regulation of transcription, DNA-templated);GO:0006366(transcription from RNA polymerase II promoter);GO:0006351(transcription, DNA-templated);GO:0003677(DNA binding);GO:0043565(sequence-specific DNA binding);GO:0005515(protein binding);GO:0001890(placenta development);GO:0008045(motor neuron axon guidance);GO:0009887(animal organ morph…
hsa	hsa-miR-193b-3p	ENST00000263733	ENSG00000116199	FAM20B	FAM20B, glycosaminoglycan xylosylkinase [Source:HGNC Symbol;Acc:HGNC:23017]	GO:0016020(membrane);GO:0016021(integral component of membrane);GO:0005794(Golgi apparatus);GO:0046872(metal ion binding);GO:0000166(nucleotide binding);GO:0005524(ATP binding);GO:0005654(nucleoplasm);GO:0016740(transferase activity);GO:0016301(kinase activity);GO:0016310(phosphorylation);GO:0005515(protein binding);GO:0000139(Golgi membrane);GO:0005615(extracellular space);GO:1903955(positive re…
hsa	hsa-miR-193b-3p	ENST00000263864	ENSG00000118640	VAMP8	vesicle associated membrane protein 8 [Source:HGNC Symbol;Acc:HGNC:12647]	GO:0016020(membrane);GO:0016021(integral component of membrane);GO:0016192(vesicle-mediated transport);GO:0006810(transport);GO:0005737(cytoplasm);GO:0015031(protein transport);GO:0005765(lysosomal membrane);GO:0005829(cytosol);GO:0005886(plasma membrane);GO:0005515(protein binding);GO:0048471(perinuclear region of cytoplasm);GO:0065009(regulation of molecular function);GO:0006914(autophagy);GO:0…	ko04130(SNARE interactions in vesicular transport);ko04140(Autophagy - animal);ko04611(Platelet activation)
hsa	hsa-miR-193b-3p	ENST00000263966	ENSG00000058056	USP13	ubiquitin specific peptidase 13 (isopeptidase T-3) [Source:HGNC Symbol;Acc:HGNC:12611]	GO:0008270(zinc ion binding);GO:0046872(metal ion binding);GO:0004843(thiol-dependent ubiquitin-specific protease activity);GO:0016579(protein deubiquitination);GO:0016787(hydrolase activity);GO:0006355(regulation of transcription, DNA-templated);GO:0008233(peptidase activity);GO:0008234(cysteine-type peptidase activity);GO:0006508(proteolysis);GO:0006511(ubiquitin-dependent protein catabolic pro…
hsa	hsa-miR-193b-3p	ENST00000264144	ENSG00000058085	LAMC2	laminin subunit gamma 2 [Source:HGNC Symbol;Acc:HGNC:6493]	GO:0008284(positive regulation of cell proliferation);GO:0030335(positive regulation of cell migration);GO:0007155(cell adhesion);GO:0005576(extracellular region);GO:0005578(proteinaceous extracellular matrix);GO:0005604(basement membrane);GO:0008201(heparin binding);GO:0030198(extracellular matrix organization);GO:0022617(extracellular matrix disassembly);GO:0008544(epidermis development);GO:003…	ko04151(PI3K-Akt signaling pathway);ko04512(ECM-receptor interaction);ko04510(Focal adhesion);ko05200(Pathways in cancer);ko05222(Small cell lung cancer);ko05165(Human papillomavirus infection);ko05146(Amoebiasis);ko05145(Toxoplasmosis)
hsa	hsa-miR-193b-3p	ENST00000264160	ENSG00000048991	R3HDM1	R3H domain containing 1 [Source:HGNC Symbol;Acc:HGNC:9757]	GO:0003676(nucleic acid binding);GO:0003723(RNA binding)
hsa	hsa-miR-193b-3p	ENST00000264220	ENSG00000128059	PPAT	phosphoribosyl pyrophosphate amidotransferase [Source:HGNC Symbol;Acc:HGNC:9238]	GO:0046872(metal ion binding);GO:0016740(transferase activity);GO:0009116(nucleoside metabolic process);GO:0016757(transferase activity, transferring glycosyl groups);GO:0003824(catalytic activity);GO:0008152(metabolic process);GO:0051536(iron-sulfur cluster binding);GO:0051539(4 iron, 4 sulfur cluster binding);GO:0006164(purine nucleotide biosynthetic process);GO:0006541(glutamine metabolic proc…	ko00230(Purine metabolism);ko00250(Alanine,ko aspartate and glutamate metabolism)
hsa	hsa-miR-193b-3p	ENST00000264436	ENSG00000075340	ADD2	adducin 2 [Source:HGNC Symbol;Acc:HGNC:244]	GO:0030036(actin cytoskeleton organization);GO:0005737(cytoplasm);GO:0016020(membrane);GO:0003779(actin binding);GO:0005886(plasma membrane);GO:0005856(cytoskeleton);GO:0031410(cytoplasmic vesicle);GO:0005516(calmodulin binding);GO:0005829(cytosol);GO:0055085(transmembrane transport);GO:0042803(protein homodimerization activity);GO:0046982(protein heterodimerization activity);GO:0032092(positive …
hsa	hsa-miR-193b-3p	ENST00000264451	ENSG00000014824	SLC30A9	solute carrier family 30 member 9 [Source:HGNC Symbol;Acc:HGNC:1329]	GO:0006810(transport);GO:0005634(nucleus);GO:0016020(membrane);GO:0016021(integral component of membrane);GO:0055085(transmembrane transport);GO:0098655(cation transmembrane transport);GO:0006351(transcription, DNA-templated);GO:0006355(regulation of transcription, DNA-templated);GO:0003700(transcription factor activity, sequence-specific DNA binding);GO:0006811(ion transport);GO:0005856(cytoskel…
hsa	hsa-miR-193b-3p	ENST00000264968	ENSG00000071073	MGAT4A	mannosyl (alpha-1,3-)-glycoprotein beta-1,4-N-acetylglucosaminyltransferase, isozyme A [Source:HGNC Symbol;Acc:HGNC:7047]	GO:0016020(membrane);GO:0016021(integral component of membrane);GO:0046872(metal ion binding);GO:0016740(transferase activity);GO:0016757(transferase activity, transferring glycosyl groups);GO:0005794(Golgi apparatus);GO:0005975(carbohydrate metabolic process);GO:0016758(transferase activity, transferring hexosyl groups);GO:0005576(extracellular region);GO:0000139(Golgi membrane);GO:0006486(prote…	ko00510(N-Glycan biosynthesis)
hsa	hsa-miR-193b-3p	ENST00000265012	ENSG00000111846	GCNT2	glucosaminyl (N-acetyl) transferase 2, I-branching enzyme (I blood group) [Source:HGNC Symbol;Acc:HGNC:4204]	GO:0006486(protein glycosylation);GO:0008109(N-acetyllactosaminide beta-1,6-N-acetylglucosaminyltransferase activity);GO:0016020(membrane);GO:0016021(integral component of membrane);GO:0016740(transferase activity);GO:0016757(transferase activity, transferring glycosyl groups);GO:0005794(Golgi apparatus);GO:0000139(Golgi membrane);GO:0008375(acetylglucosaminyltransferase activity);GO:0005575(cell…	ko00601(Glycosphingolipid biosynthesis - lacto and neolacto series)
hsa	hsa-miR-193b-3p	ENST00000265132	ENSG00000106927	AMBP	alpha-1-microglobulin/bikunin precursor [Source:HGNC Symbol;Acc:HGNC:453]	GO:0007155(cell adhesion);GO:0004867(serine-type endopeptidase inhibitor activity);GO:0010951(negative regulation of endopeptidase activity);GO:0042803(protein homodimerization activity);GO:0005886(plasma membrane);GO:0005515(protein binding);GO:0005576(extracellular region);GO:0005615(extracellular space);GO:0036094(small molecule binding);GO:0006898(receptor-mediated endocytosis);GO:0030414(pep…
hsa	hsa-miR-193b-3p	ENST00000265162	ENSG00000138792	ENPEP	glutamyl aminopeptidase [Source:HGNC Symbol;Acc:HGNC:3355]	GO:0016020(membrane);GO:0016021(integral component of membrane);GO:0008270(zinc ion binding);GO:0046872(metal ion binding);GO:0016787(hydrolase activity);GO:0005765(lysosomal membrane);GO:0008233(peptidase activity);GO:0006508(proteolysis);GO:0008237(metallopeptidase activity);GO:0031410(cytoplasmic vesicle);GO:0004177(aminopeptidase activity);GO:0005886(plasma membrane);GO:0005887(integral compo…	ko04614(Renin-angiotensin system)
hsa	hsa-miR-193b-3p	ENST00000265229	ENSG00000082515	MRPL22	mitochondrial ribosomal protein L22 [Source:HGNC Symbol;Acc:HGNC:14480]	GO:0003723(RNA binding);GO:0030529(intracellular ribonucleoprotein complex);GO:0003735(structural constituent of ribosome);GO:0006412(translation);GO:0005840(ribosome);GO:0005739(mitochondrion);GO:0015934(large ribosomal subunit);GO:0005743(mitochondrial inner membrane);GO:0070125(mitochondrial translational elongation);GO:0070126(mitochondrial translational termination);GO:0005762(mitochondrial …	ko03010(Ribosome)
hsa	hsa-miR-193b-3p	ENST00000265343	ENSG00000072364	AFF4	AF4/FMR2 family member 4 [Source:HGNC Symbol;Acc:HGNC:17869]	GO:0005634(nucleus);GO:0006351(transcription, DNA-templated);GO:0006355(regulation of transcription, DNA-templated);GO:0001650(fibrillar center);GO:0005515(protein binding);GO:0005654(nucleoplasm);GO:0006366(transcription from RNA polymerase II promoter);GO:0006368(transcription elongation from RNA polymerase II promoter);GO:0003700(transcription factor activity, sequence-specific DNA binding);GO…
hsa	hsa-miR-193b-3p	ENST00000265431	ENSG00000104327	CALB1	calbindin 1 [Source:HGNC Symbol;Acc:HGNC:1434]	GO:0005634(nucleus);GO:0046872(metal ion binding);GO:0005509(calcium ion binding);GO:0008270(zinc ion binding);GO:0005515(protein binding);GO:0030425(dendrite);GO:0055074(calcium ion homeostasis);GO:0030424(axon);GO:0005829(cytosol);GO:0070062(extracellular exosome);GO:0044267(cellular protein metabolic process);GO:0045202(synapse);GO:0007616(long-term memory);GO:0007614(short-term memory);GO:004…	ko04961(Endocrine and other factor-regulated calcium reabsorption)
hsa	hsa-miR-193b-3p	ENST00000265594	ENSG00000078070	MCCC1	methylcrotonoyl-CoA carboxylase 1 [Source:HGNC Symbol;Acc:HGNC:6936]	GO:0000166(nucleotide binding);GO:0005524(ATP binding);GO:0005739(mitochondrion);GO:0046872(metal ion binding);GO:0003824(catalytic activity);GO:0004075(biotin carboxylase activity);GO:0016874(ligase activity);GO:0005759(mitochondrial matrix);GO:0005515(protein binding);GO:0005743(mitochondrial inner membrane);GO:0005829(cytosol);GO:0006768(biotin metabolic process);GO:0009083(branched-chain amin…	ko00280(Valine,ko leucine and isoleucine degradation)
hsa	hsa-miR-193b-3p	ENST00000265810	ENSG00000120913	PDLIM2	PDZ and LIM domain 2 [Source:HGNC Symbol;Acc:HGNC:13992]	GO:0005634(nucleus);GO:0005737(cytoplasm);GO:0046872(metal ion binding);GO:0005856(cytoskeleton);GO:0005515(protein binding);GO:0070062(extracellular exosome)
hsa	hsa-miR-193b-3p	ENST00000265814	ENSG00000079102	RUNX1T1	RUNX1 translocation partner 1 [Source:HGNC Symbol;Acc:HGNC:1535]	GO:0005634(nucleus);GO:0046872(metal ion binding);GO:0005654(nucleoplasm);GO:0006355(regulation of transcription, DNA-templated);GO:0006351(transcription, DNA-templated);GO:0003677(DNA binding);GO:0003700(transcription factor activity, sequence-specific DNA binding);GO:0003714(transcription corepressor activity);GO:0005515(protein binding);GO:0045892(negative regulation of transcription, DNA-temp…	ko05200(Pathways in cancer);ko05202(Transcriptional misregulation in cancers);ko05221(Acute myeloid leukemia)
hsa	hsa-miR-193b-3p	ENST00000265843	ENSG00000110723	EXPH5	exophilin 5 [Source:HGNC Symbol;Acc:HGNC:30578]	GO:0006886(intracellular protein transport);GO:0017137(Rab GTPase binding);GO:0005768(endosome);GO:0045921(positive regulation of exocytosis);GO:0071985(multivesicular body sorting pathway);GO:0050714(positive regulation of protein secretion);GO:0003334(keratinocyte development)
hsa	hsa-miR-193b-3p	ENST00000265981	ENSG00000110315	RNF141	ring finger protein 141 [Source:HGNC Symbol;Acc:HGNC:21159]	GO:0016020(membrane);GO:0046872(metal ion binding);GO:0004842(ubiquitin-protein transferase activity);GO:0051865(protein autoubiquitination);GO:0003677(DNA binding);GO:0006355(regulation of transcription, DNA-templated)
hsa	hsa-miR-193b-3p	ENST00000265986	ENSG00000119912	IDE	insulin degrading enzyme [Source:HGNC Symbol;Acc:HGNC:5381]	GO:0005634(nucleus);GO:0005737(cytoplasm);GO:0016020(membrane);GO:0046872(metal ion binding);GO:0000166(nucleotide binding);GO:0005524(ATP binding);GO:0016787(hydrolase activity);GO:0003824(catalytic activity);GO:0005829(cytosol);GO:0008270(zinc ion binding);GO:0005739(mitochondrion);GO:0042803(protein homodimerization activity);GO:0005886(plasma membrane);GO:0005515(protein binding);GO:0008152(m…	ko05010(Alzheimer's disease)
hsa	hsa-miR-193b-3p	ENST00000266039	ENSG00000007402	CACNA2D2	calcium voltage-gated channel auxiliary subunit alpha2delta 2 [Source:HGNC Symbol;Acc:HGNC:1400]	GO:0006810(transport);GO:0016020(membrane);GO:0016021(integral component of membrane);GO:0046872(metal ion binding);GO:0005244(voltage-gated ion channel activity);GO:0006811(ion transport);GO:0034765(regulation of ion transmembrane transport);GO:0006816(calcium ion transport);GO:0005262(calcium channel activity);GO:0070588(calcium ion transmembrane transport);GO:0005886(plasma membrane);GO:006133…	ko04010(MAPK signaling pathway);ko04921(Oxytocin signaling pathway);ko04260(Cardiac muscle contraction);ko04261(Adrenergic signaling in cardiomyocytes);ko05410(Hypertrophic cardiomyopathy (HCM));ko05412(Arrhythmogenic right ventricular cardiomyopathy (ARVC));ko05414(Dilated cardiomyopathy (DCM))
hsa	hsa-miR-193b-3p	ENST00000266058	ENSG00000187122	SLIT1	slit guidance ligand 1 [Source:HGNC Symbol;Acc:HGNC:11085]	GO:0005623(cell);GO:0005509(calcium ion binding);GO:0005576(extracellular region);GO:0007275(multicellular organism development);GO:0005615(extracellular space);GO:0007399(nervous system development);GO:0030154(cell differentiation);GO:0007411(axon guidance);GO:0048495(Roundabout binding);GO:0007409(axonogenesis);GO:0008045(motor neuron axon guidance);GO:0021772(olfactory bulb development);GO:002…	ko04360(Axon guidance)
hsa	hsa-miR-193b-3p	ENST00000266980	ENSG00000139540	SLC39A5	solute carrier family 39 member 5 [Source:HGNC Symbol;Acc:HGNC:20502]	GO:0006810(transport);GO:0016020(membrane);GO:0016021(integral component of membrane);GO:0055085(transmembrane transport);GO:0006811(ion transport);GO:0005886(plasma membrane);GO:0046873(metal ion transmembrane transporter activity);GO:0030001(metal ion transport);GO:0005887(integral component of plasma membrane);GO:0003674(molecular_function);GO:0070062(extracellular exosome);GO:0001654(eye deve…
hsa	hsa-miR-193b-3p	ENST00000267425	ENSG00000196943	NOP9	NOP9 nucleolar protein [Source:HGNC Symbol;Acc:HGNC:19826]	GO:0008150(biological_process);GO:0005575(cellular_component);GO:0003723(RNA binding)
hsa	hsa-miR-193b-3p	ENST00000267859	ENSG00000140299	BNIP2	BCL2 interacting protein 2 [Source:HGNC Symbol;Acc:HGNC:1083]	GO:0001824(blastocyst development);GO:0007098(centrosome cycle);GO:0043410(positive regulation of MAPK cascade);GO:0045666(positive regulation of neuron differentiation);GO:0051057(positive regulation of small GTPase mediated signal transduction);GO:0051146(striated muscle cell differentiation);GO:0005814(centriole);GO:0031616(spindle pole centrosome);GO:0005737(cytoplasm);GO:0043547(positive reg…
hsa	hsa-miR-193b-3p	ENST00000267868	ENSG00000051180	RAD51	RAD51 recombinase [Source:HGNC Symbol;Acc:HGNC:9817]	GO:0005524(ATP binding);GO:0005730(nucleolus);GO:0005829(cytosol);GO:0003677(DNA binding);GO:0008094(DNA-dependent ATPase activity);GO:0006281(DNA repair);GO:0000166(nucleotide binding);GO:0005634(nucleus);GO:0005737(cytoplasm);GO:0006259(DNA metabolic process);GO:0005739(mitochondrion);GO:0005856(cytoskeleton);GO:0005515(protein binding);GO:0006310(DNA recombination);GO:0006974(cellular response…	ko03440(Homologous recombination);ko03460(Fanconi anemia pathway);ko05200(Pathways in cancer);ko05212(Pancreatic cancer)
hsa	hsa-miR-193b-3p	ENST00000268154	ENSG00000140548	ZNF710	zinc finger protein 710 [Source:HGNC Symbol;Acc:HGNC:25352]	GO:0003676(nucleic acid binding);GO:0005634(nucleus);GO:0046872(metal ion binding);GO:0006351(transcription, DNA-templated);GO:0006355(regulation of transcription, DNA-templated);GO:0003677(DNA binding)
hsa	hsa-miR-193b-3p	ENST00000268712	ENSG00000141027	NCOR1	nuclear receptor corepressor 1 [Source:HGNC Symbol;Acc:HGNC:7672]	GO:0005634(nucleus);GO:0016020(membrane);GO:0005829(cytosol);GO:0005654(nucleoplasm);GO:0006351(transcription, DNA-templated);GO:0006355(regulation of transcription, DNA-templated);GO:0016569(covalent chromatin modification);GO:0003677(DNA binding);GO:0005515(protein binding);GO:0000122(negative regulation of transcription from RNA polymerase II promoter);GO:0003714(transcription corepressor acti…	ko04919(Thyroid hormone signaling pathway);ko05202(Transcriptional misregulation in cancers);ko01522(Endocrine resistance)
hsa	hsa-miR-193b-3p	ENST00000268717	ENSG00000141030	COPS3	COP9 signalosome subunit 3 [Source:HGNC Symbol;Acc:HGNC:2239]	GO:0005634(nucleus);GO:0005737(cytoplasm);GO:0005829(cytosol);GO:0005654(nucleoplasm);GO:0005515(protein binding);GO:0008180(COP9 signalosome);GO:0043687(post-translational protein modification);GO:0007165(signal transduction);GO:0000338(protein deneddylation);GO:0006283(transcription-coupled nucleotide-excision repair);GO:0006511(ubiquitin-dependent protein catabolic process);GO:0000715(nucleoti…
hsa	hsa-miR-193b-3p	ENST00000268719	ENSG00000141034	GID4	GID complex subunit 4 homolog [Source:HGNC Symbol;Acc:HGNC:28453]	GO:0016567(protein ubiquitination);GO:0061630(ubiquitin protein ligase activity);GO:0043161(proteasome-mediated ubiquitin-dependent protein catabolic process)
hsa	hsa-miR-193b-3p	ENST00000269518	ENSG00000141682	PMAIP1	phorbol-12-myristate-13-acetate-induced protein 1 [Source:HGNC Symbol;Acc:HGNC:9108]	GO:0005634(nucleus);GO:0005829(cytosol);GO:0005739(mitochondrion);GO:0006915(apoptotic process);GO:0005515(protein binding);GO:0006974(cellular response to DNA damage stimulus);GO:0006919(activation of cysteine-type endopeptidase activity involved in apoptotic process);GO:0001836(release of cytochrome c from mitochondria);GO:0043065(positive regulation of apoptotic process);GO:0090200(positive re…	ko04210(Apoptosis);ko04215(Apoptosis - multiple species);ko04115(p53 signaling pathway);ko05200(Pathways in cancer);ko05203(Viral carcinogenesis);ko05210(Colorectal cancer);ko01524(Platinum drug resistance)
hsa	hsa-miR-193b-3p	ENST00000269967	ENSG00000142039	CCDC97	coiled-coil domain containing 97 [Source:HGNC Symbol;Acc:HGNC:28289]	GO:0005686(U2 snRNP)
hsa	hsa-miR-193b-3p	ENST00000270800	ENSG00000142677	IL22RA1	interleukin 22 receptor subunit alpha 1 [Source:HGNC Symbol;Acc:HGNC:13700]	GO:0016020(membrane);GO:0016021(integral component of membrane);GO:0005515(protein binding);GO:0019221(cytokine-mediated signaling pathway);GO:0005886(plasma membrane);GO:0008150(biological_process);GO:0004904(interferon receptor activity);GO:0042015(interleukin-20 binding);GO:0050829(defense response to Gram-negative bacterium)	ko04630(Jak-STAT signaling pathway);ko04060(Cytokine-cytokine receptor interaction)
hsa	hsa-miR-193b-3p	ENST00000271277	ENSG00000143079	CTTNBP2NL	CTTNBP2 N-terminal like [Source:HGNC Symbol;Acc:HGNC:25330]	GO:0005737(cytoplasm);GO:0006470(protein dephosphorylation);GO:0005856(cytoskeleton);GO:0005515(protein binding);GO:0015629(actin cytoskeleton);GO:0051721(protein phosphatase 2A binding);GO:0032410(negative regulation of transporter activity);GO:0034763(negative regulation of transmembrane transport)
hsa	hsa-miR-193b-3p	ENST00000271308	ENSG00000143106	PSMA5	proteasome subunit alpha 5 [Source:HGNC Symbol;Acc:HGNC:9534]	GO:0005634(nucleus);GO:0005737(cytoplasm);GO:0016787(hydrolase activity);GO:0005515(protein binding);GO:0008233(peptidase activity);GO:0006508(proteolysis);GO:0000502(proteasome complex);GO:0006511(ubiquitin-dependent protein catabolic process);GO:0043161(proteasome-mediated ubiquitin-dependent protein catabolic process);GO:0004175(endopeptidase activity);GO:0004298(threonine-type endopeptidase a…	ko03050(Proteasome)
hsa	hsa-miR-193b-3p	ENST00000272430	ENSG00000114993	RTKN	rhotekin [Source:HGNC Symbol;Acc:HGNC:10466]	GO:0000166(nucleotide binding);GO:0007165(signal transduction);GO:0005525(GTP binding);GO:0005515(protein binding);GO:0006915(apoptotic process);GO:0007266(Rho protein signal transduction);GO:0017049(GTP-Rho binding);GO:0005575(cellular_component);GO:0005829(cytosol);GO:0042981(regulation of apoptotic process);GO:0034260(negative regulation of GTPase activity);GO:0005095(GTPase inhibitor activity…
hsa	hsa-miR-193b-3p	ENST00000273048	ENSG00000144567	RETREG2	reticulophagy regulator family member 2 [Source:HGNC Symbol;Acc:HGNC:28450]	GO:0016020(membrane);GO:0016021(integral component of membrane)
hsa	hsa-miR-193b-3p	ENST00000273480	ENSG00000114125	RNF7	ring finger protein 7 [Source:HGNC Symbol;Acc:HGNC:10070]	GO:0005634(nucleus);GO:0005737(cytoplasm);GO:0008270(zinc ion binding);GO:0046872(metal ion binding);GO:0005829(cytosol);GO:0005654(nucleoplasm);GO:0016567(protein ubiquitination);GO:0005515(protein binding);GO:0061630(ubiquitin protein ligase activity);GO:0043687(post-translational protein modification);GO:0031463(Cul3-RING ubiquitin ligase complex);GO:0042787(protein ubiquitination involved in …	ko04120(Ubiquitin mediated proteolysis)
hsa	hsa-miR-193b-3p	ENST00000273905	ENSG00000145283	SLC10A6	solute carrier family 10 member 6 [Source:HGNC Symbol;Acc:HGNC:30603]	GO:0006810(transport);GO:0016020(membrane);GO:0016021(integral component of membrane);GO:0005886(plasma membrane);GO:0015293(symporter activity);GO:0006811(ion transport);GO:0006814(sodium ion transport);GO:0015721(bile acid and bile salt transport);GO:0055085(transmembrane transport);GO:0008508(bile acid:sodium symporter activity);GO:0043250(sodium-dependent organic anion transmembrane transport…
hsa	hsa-miR-193b-3p	ENST00000274030	ENSG00000145390	USP53	ubiquitin specific peptidase 53 [Source:HGNC Symbol;Acc:HGNC:29255]	GO:0016579(protein deubiquitination);GO:0005515(protein binding);GO:0030054(cell junction);GO:0005923(bicellular tight junction);GO:0008150(biological_process);GO:0005575(cellular_component);GO:0036459(thiol-dependent ubiquitinyl hydrolase activity);GO:0001508(action potential);GO:0006915(apoptotic process);GO:0007605(sensory perception of sound);GO:0010996(response to auditory stimulus);GO:00514…
hsa	hsa-miR-193b-3p	ENST00000274031	ENSG00000145391	SETD7	SET domain containing lysine methyltransferase 7 [Source:HGNC Symbol;Acc:HGNC:30412]	GO:0008168(methyltransferase activity);GO:0016740(transferase activity);GO:0032259(methylation);GO:0006355(regulation of transcription, DNA-templated);GO:0005694(chromosome);GO:0018024(histone-lysine N-methyltransferase activity);GO:0034968(histone lysine methylation);GO:0005634(nucleus);GO:0005730(nucleolus);GO:0006351(transcription, DNA-templated);GO:0016569(covalent chromatin modification);GO:…	ko00310(Lysine degradation);ko04068(FoxO signaling pathway)
hsa	hsa-miR-193b-3p	ENST00000274242	ENSG00000145592	RPL37	ribosomal protein L37 [Source:HGNC Symbol;Acc:HGNC:10347]	GO:0003723(RNA binding);GO:0006412(translation);GO:0046872(metal ion binding);GO:0030529(intracellular ribonucleoprotein complex);GO:0005622(intracellular);GO:0003735(structural constituent of ribosome);GO:0005840(ribosome);GO:0005829(cytosol);GO:0019843(rRNA binding);GO:0006413(translational initiation);GO:0006364(rRNA processing);GO:0000184(nuclear-transcribed mRNA catabolic process, nonsense-m…	ko03010(Ribosome)
hsa	hsa-miR-193b-3p	ENST00000274276	ENSG00000145623	OSMR	oncostatin M receptor [Source:HGNC Symbol;Acc:HGNC:8507]	GO:0008284(positive regulation of cell proliferation);GO:0002675(positive regulation of acute inflammatory response);GO:0016020(membrane);GO:0016021(integral component of membrane);GO:0004896(cytokine receptor activity);GO:0005886(plasma membrane);GO:0019838(growth factor binding);GO:0034097(response to cytokine);GO:0038165(oncostatin-M-mediated signaling pathway);GO:0016324(apical plasma membran…	ko04630(Jak-STAT signaling pathway);ko04151(PI3K-Akt signaling pathway);ko04060(Cytokine-cytokine receptor interaction)
hsa	hsa-miR-193b-3p	ENST00000274547	ENSG00000145864	GABRB2	gamma-aminobutyric acid type A receptor beta2 subunit [Source:HGNC Symbol;Acc:HGNC:4082]	GO:0006810(transport);GO:0016020(membrane);GO:0016021(integral component of membrane);GO:0005216(ion channel activity);GO:0006811(ion transport);GO:0005886(plasma membrane);GO:0030054(cell junction);GO:0045202(synapse);GO:0045211(postsynaptic membrane);GO:0030659(cytoplasmic vesicle membrane);GO:0031410(cytoplasmic vesicle);GO:0005254(chloride channel activity);GO:0006821(chloride transport);GO:0…	ko04080(Neuroactive ligand-receptor interaction);ko04727(GABAergic synapse);ko04726(Serotonergic synapse);ko04723(Retrograde endocannabinoid signaling);ko05032(Morphine addiction);ko05033(Nicotine addiction)
hsa	hsa-miR-193b-3p	ENST00000274710	ENSG00000146005	PSD2	pleckstrin and Sec7 domain containing 2 [Source:HGNC Symbol;Acc:HGNC:19092]	GO:0016020(membrane);GO:0016021(integral component of membrane);GO:0005886(plasma membrane);GO:0043547(positive regulation of GTPase activity);GO:0042995(cell projection);GO:0005543(phospholipid binding);GO:0005086(ARF guanyl-nucleotide exchange factor activity);GO:0032012(regulation of ARF protein signal transduction);GO:0032154(cleavage furrow);GO:0032587(ruffle membrane);GO:0030425(dendrite);G…	ko04144(Endocytosis)
hsa	hsa-miR-193b-3p	ENST00000274867	ENSG00000146122	DAAM2	dishevelled associated activator of morphogenesis 2 [Source:HGNC Symbol;Acc:HGNC:18143]	GO:0003779(actin binding);GO:0030036(actin cytoskeleton organization);GO:0016043(cellular component organization);GO:0017048(Rho GTPase binding);GO:0070062(extracellular exosome);GO:0007368(determination of left/right symmetry)	ko04310(Wnt signaling pathway)
hsa	hsa-miR-193b-3p	ENST00000275015	ENSG00000146232	NFKBIE	NFKB inhibitor epsilon [Source:HGNC Symbol;Acc:HGNC:7799]	GO:0005634(nucleus);GO:0005829(cytosol);GO:0001650(fibrillar center);GO:0005737(cytoplasm);GO:0005515(protein binding);GO:0042942(D-serine transport);GO:0005794(Golgi apparatus);GO:0048471(perinuclear region of cytoplasm);GO:0042994(cytoplasmic sequestering of transcription factor)	ko04660(T cell receptor signaling pathway);ko04658(Th1 and Th2 cell differentiation);ko04659(Th17 cell differentiation);ko04662(B cell receptor signaling pathway);ko04920(Adipocytokine signaling pathway);ko04722(Neurotrophin signaling pathway);ko05169(Epstein-Barr virus infection)
hsa	hsa-miR-193b-3p	ENST00000275532	ENSG00000243335	KCTD7	potassium channel tetramerization domain containing 7 [Source:HGNC Symbol;Acc:HGNC:21957]	GO:0005737(cytoplasm);GO:0016020(membrane);GO:0005829(cytosol);GO:0051260(protein homooligomerization);GO:0005886(plasma membrane);GO:0043687(post-translational protein modification)
hsa	hsa-miR-193b-3p	ENST00000276431	ENSG00000120889	TNFRSF10B	TNF receptor superfamily member 10b [Source:HGNC Symbol;Acc:HGNC:11905]	GO:0005622(intracellular);GO:0016020(membrane);GO:0016021(integral component of membrane);GO:0007165(signal transduction);GO:0005515(protein binding);GO:0006915(apoptotic process);GO:0006955(immune response);GO:0050900(leukocyte migration);GO:0005886(plasma membrane);GO:0005887(integral component of plasma membrane);GO:0006954(inflammatory response);GO:0004872(receptor activity);GO:0043123(positi…	ko04060(Cytokine-cytokine receptor interaction);ko04210(Apoptosis);ko04217(Necroptosis);ko04115(p53 signaling pathway);ko04650(Natural killer cell mediated cytotoxicity);ko05162(Measles);ko05164(Influenza A)
hsa	hsa-miR-193b-3p	ENST00000276569	ENSG00000104442	ARMC1	armadillo repeat containing 1 [Source:HGNC Symbol;Acc:HGNC:17684]	GO:0046872(metal ion binding);GO:0005515(protein binding);GO:0030001(metal ion transport);GO:0005634(nucleus);GO:0005737(cytoplasm);GO:0005739(mitochondrion)
hsa	hsa-miR-193b-3p	ENST00000276737	ENSG00000147724	FAM135B	family with sequence similarity 135 member B [Source:HGNC Symbol;Acc:HGNC:28029]	GO:0052689(carboxylic ester hydrolase activity);GO:0044255(cellular lipid metabolic process)
hsa	hsa-miR-193b-3p	ENST00000277537	ENSG00000148396	SEC16A	SEC16 homolog A, endoplasmic reticulum export factor [Source:HGNC Symbol;Acc:HGNC:29006]	GO:0048208(COPII vesicle coating);GO:0000139(Golgi membrane);GO:0006810(transport);GO:0016020(membrane);GO:0015031(protein transport);GO:0005794(Golgi apparatus);GO:0005783(endoplasmic reticulum);GO:0005829(cytosol);GO:0005789(endoplasmic reticulum membrane);GO:0005515(protein binding);GO:0016192(vesicle-mediated transport);GO:0021762(substantia nigra development);GO:0007029(endoplasmic reticulum…
hsa	hsa-miR-193b-3p	ENST00000278505	ENSG00000149218	ENDOD1	endonuclease domain containing 1 [Source:HGNC Symbol;Acc:HGNC:29129]	GO:0003676(nucleic acid binding);GO:0016020(membrane);GO:0016787(hydrolase activity);GO:0046872(metal ion binding);GO:0090305(nucleic acid phosphodiester bond hydrolysis);GO:0005576(extracellular region);GO:0004519(endonuclease activity);GO:0004518(nuclease activity);GO:0005829(cytosol);GO:0070062(extracellular exosome);GO:0002576(platelet degranulation)
hsa	hsa-miR-193b-3p	ENST00000278544	ENSG00000078124	ACER3	alkaline ceramidase 3 [Source:HGNC Symbol;Acc:HGNC:16066]	GO:0016020(membrane);GO:0016021(integral component of membrane);GO:0006672(ceramide metabolic process);GO:0016811(hydrolase activity, acting on carbon-nitrogen (but not peptide) bonds, in linear amides);GO:0016787(hydrolase activity);GO:0005794(Golgi apparatus);GO:0005783(endoplasmic reticulum);GO:0005789(endoplasmic reticulum membrane);GO:0000139(Golgi membrane);GO:0008284(positive regulation of…	ko00600(Sphingolipid metabolism)
hsa	hsa-miR-193b-3p	ENST00000278550	ENSG00000149256	TENM4	teneurin transmembrane protein 4 [Source:HGNC Symbol;Acc:HGNC:29945]	GO:0005634(nucleus);GO:0005737(cytoplasm);GO:0016020(membrane);GO:0016021(integral component of membrane);GO:0007165(signal transduction);GO:0005887(integral component of plasma membrane);GO:0042803(protein homodimerization activity);GO:0005886(plasma membrane);GO:0042995(cell projection);GO:0007275(multicellular organism development);GO:0030154(cell differentiation);GO:0048666(neuron development…
hsa	hsa-miR-193b-3p	ENST00000278616	ENSG00000149311	ATM	ATM serine/threonine kinase [Source:HGNC Symbol;Acc:HGNC:795]	GO:0004674(protein serine/threonine kinase activity);GO:0006468(protein phosphorylation);GO:0005634(nucleus);GO:0000166(nucleotide binding);GO:0005524(ATP binding);GO:0016740(transferase activity);GO:0016301(kinase activity);GO:0016310(phosphorylation);GO:0003677(DNA binding);GO:0005515(protein binding);GO:0006974(cellular response to DNA damage stimulus);GO:0007049(cell cycle);GO:0031410(cytopla…	ko03440(Homologous recombination);ko04064(NF-kappa B signaling pathway);ko04068(FoxO signaling pathway);ko04110(Cell cycle);ko04210(Apoptosis);ko04115(p53 signaling pathway);ko04218(Cellular senescence);ko05202(Transcriptional misregulation in cancers);ko05206(MicroRNAs in cancer);ko05166(HTLV-I infection);ko05165(Human papillomavirus infection);ko01524(Platinum drug resistance)
hsa	hsa-miR-193b-3p	ENST00000278893	ENSG00000168000	BSCL2	BSCL2, seipin lipid droplet biogenesis associated [Source:HGNC Symbol;Acc:HGNC:15832]	GO:0016020(membrane);GO:0016021(integral component of membrane);GO:0019915(lipid storage);GO:0006629(lipid metabolic process);GO:0016042(lipid catabolic process);GO:0005783(endoplasmic reticulum);GO:0005789(endoplasmic reticulum membrane);GO:0005515(protein binding);GO:0003674(molecular_function);GO:0045444(fat cell differentiation);GO:0030176(integral component of endoplasmic reticulum membrane)…
hsa	hsa-miR-193b-3p	ENST00000278947	ENSG00000149575	SCN2B	sodium voltage-gated channel beta subunit 2 [Source:HGNC Symbol;Acc:HGNC:10589]	GO:0060371(regulation of atrial cardiac muscle cell membrane depolarization);GO:0006810(transport);GO:0016020(membrane);GO:0016021(integral component of membrane);GO:0005244(voltage-gated ion channel activity);GO:0006811(ion transport);GO:0034765(regulation of ion transmembrane transport);GO:0006814(sodium ion transport);GO:0035725(sodium ion transmembrane transport);GO:0017080(sodium channel reg…
hsa	hsa-miR-193b-3p	ENST00000279147	ENSG00000149716	ORAOV1	oral cancer overexpressed 1 [Source:HGNC Symbol;Acc:HGNC:17589]	GO:0003674(molecular_function);GO:0008150(biological_process);GO:0005575(cellular_component);GO:0031573(intra-S DNA damage checkpoint);GO:0030896(checkpoint clamp complex);GO:0000724(double-strand break repair via homologous recombination);GO:0006289(nucleotide-excision repair);GO:0033314(mitotic DNA replication checkpoint);GO:0044778(meiotic DNA integrity checkpoint);GO:0035861(site of double-st…
hsa	hsa-miR-193b-3p	ENST00000280098	ENSG00000144228	SPOPL	speckle type BTB/POZ protein like [Source:HGNC Symbol;Acc:HGNC:27934]	GO:0005634(nucleus);GO:0016567(protein ubiquitination);GO:0005515(protein binding);GO:0005737(cytoplasm);GO:0031625(ubiquitin protein ligase binding);GO:0030162(regulation of proteolysis);GO:0042787(protein ubiquitination involved in ubiquitin-dependent protein catabolic process);GO:0019005(SCF ubiquitin ligase complex);GO:0043161(proteasome-mediated ubiquitin-dependent protein catabolic process)…	ko04340(Hedgehog signaling pathway)
hsa	hsa-miR-193b-3p	ENST00000280285	ENSG00000150712	MTMR12	myotubularin related protein 12 [Source:HGNC Symbol;Acc:HGNC:18191]	GO:0005737(cytoplasm);GO:0050790(regulation of catalytic activity);GO:0005515(protein binding);GO:0019208(phosphatase regulator activity);GO:0005829(cytosol);GO:0006661(phosphatidylinositol biosynthetic process);GO:1901998(toxin transport)
hsa	hsa-miR-193b-3p	ENST00000280467	ENSG00000148942	SLC5A12	solute carrier family 5 member 12 [Source:HGNC Symbol;Acc:HGNC:28750]	GO:0006810(transport);GO:0016020(membrane);GO:0016021(integral component of membrane);GO:0005215(transporter activity);GO:0055085(transmembrane transport);GO:0015293(symporter activity);GO:0006811(ion transport);GO:0005886(plasma membrane);GO:0006814(sodium ion transport);GO:1903825(organic acid transmembrane transport);GO:0070062(extracellular exosome);GO:0035873(lactate transmembrane transport)…
hsa	hsa-miR-193b-3p	ENST00000280571	ENSG00000150977	RILPL2	Rab interacting lysosomal protein like 2 [Source:HGNC Symbol;Acc:HGNC:28787]	GO:0006810(transport);GO:0005737(cytoplasm);GO:0015031(protein transport);GO:0005829(cytosol);GO:0046983(protein dimerization activity);GO:0005856(cytoskeleton);GO:0042995(cell projection);GO:0005813(centrosome);GO:0005815(microtubule organizing center);GO:0042802(identical protein binding);GO:0005929(cilium);GO:0070062(extracellular exosome);GO:0060271(cilium assembly);GO:0051959(dynein light in…
hsa	hsa-miR-193b-3p	ENST00000280871	ENSG00000151229	SLC2A13	solute carrier family 2 member 13 [Source:HGNC Symbol;Acc:HGNC:15956]	GO:0006810(transport);GO:0016020(membrane);GO:0016021(integral component of membrane);GO:0005215(transporter activity);GO:0055085(transmembrane transport);GO:0022857(transmembrane transporter activity);GO:0022891(substrate-specific transmembrane transporter activity);GO:1904659(glucose transmembrane transport);GO:0005886(plasma membrane);GO:0015992(proton transport);GO:0005351(sugar:proton sympor…
hsa	hsa-miR-193b-3p	ENST00000281043	ENSG00000134323	MYCN	MYCN proto-oncogene, bHLH transcription factor [Source:HGNC Symbol;Acc:HGNC:7559]	GO:0010628(positive regulation of gene expression);GO:0010629(negative regulation of gene expression);GO:0005634(nucleus);GO:0005730(nucleolus);GO:0046983(protein dimerization activity);GO:0006355(regulation of transcription, DNA-templated);GO:0006366(transcription from RNA polymerase II promoter);GO:0006351(transcription, DNA-templated);GO:0003677(DNA binding);GO:0003700(transcription factor act…	ko05202(Transcriptional misregulation in cancers)
hsa	hsa-miR-193b-3p	ENST00000281282	ENSG00000128849	CGNL1	cingulin like 1 [Source:HGNC Symbol;Acc:HGNC:25931]	GO:0003774(motor activity);GO:0016459(myosin complex);GO:0030054(cell junction);GO:0005923(bicellular tight junction)	ko04530(Tight junction)
hsa	hsa-miR-193b-3p	ENST00000281419	ENSG00000151693	ASAP2	ArfGAP with SH3 domain, ankyrin repeat and PH domain 2 [Source:HGNC Symbol;Acc:HGNC:2721]	GO:0005737(cytoplasm);GO:0016020(membrane);GO:0046872(metal ion binding);GO:0005794(Golgi apparatus);GO:0005886(plasma membrane);GO:0043547(positive regulation of GTPase activity);GO:0005515(protein binding);GO:0005096(GTPase activator activity);GO:0032580(Golgi cisterna membrane)	ko04144(Endocytosis);ko04666(Fc gamma R-mediated phagocytosis)
hsa	hsa-miR-193b-3p	ENST00000281428	ENSG00000151702	FLI1	Fli-1 proto-oncogene, ETS transcription factor [Source:HGNC Symbol;Acc:HGNC:3749]	GO:0003700(transcription factor activity, sequence-specific DNA binding);GO:0006355(regulation of transcription, DNA-templated);GO:0005634(nucleus);GO:0043565(sequence-specific DNA binding);GO:0005829(cytosol);GO:0006366(transcription from RNA polymerase II promoter);GO:0006351(transcription, DNA-templated);GO:0003677(DNA binding);GO:0005515(protein binding);GO:0016604(nuclear body);GO:0000978(RN…	ko05202(Transcriptional misregulation in cancers)
hsa	hsa-miR-193b-3p	ENST00000281928	ENSG00000123066	MED13L	mediator complex subunit 13 like [Source:HGNC Symbol;Acc:HGNC:22962]	GO:0005634(nucleus);GO:0006351(transcription, DNA-templated);GO:0006355(regulation of transcription, DNA-templated);GO:0001104(RNA polymerase II transcription cofactor activity);GO:0006357(regulation of transcription from RNA polymerase II promoter);GO:0016592(mediator complex)	ko04919(Thyroid hormone signaling pathway)
hsa	hsa-miR-193b-3p	ENST00000282077	ENSG00000152256	PDK1	pyruvate dehydrogenase kinase 1 [Source:HGNC Symbol;Acc:HGNC:8809]	GO:0000166(nucleotide binding);GO:0005524(ATP binding);GO:0005634(nucleus);GO:0005730(nucleolus);GO:0016740(transferase activity);GO:0016301(kinase activity);GO:0016310(phosphorylation);GO:0005739(mitochondrion);GO:0006468(protein phosphorylation);GO:0005515(protein binding);GO:0005759(mitochondrial matrix);GO:0005975(carbohydrate metabolic process);GO:0008283(cell proliferation);GO:0006006(gluco…	ko04066(HIF-1 signaling pathway);ko04360(Axon guidance);ko05230(Central carbon metabolism in cancer)
hsa	hsa-miR-193b-3p	ENST00000282120	ENSG00000152291	TGOLN2	trans-golgi network protein 2 [Source:HGNC Symbol;Acc:HGNC:15450]	GO:0016020(membrane);GO:0016021(integral component of membrane);GO:0005794(Golgi apparatus);GO:0005829(cytosol);GO:0005654(nucleoplasm);GO:0005886(plasma membrane);GO:0005515(protein binding);GO:0005802(trans-Golgi network);GO:0044267(cellular protein metabolic process);GO:0061024(membrane organization);GO:0005768(endosome);GO:0043687(post-translational protein modification);GO:0006895(Golgi to e…
hsa	hsa-miR-193b-3p	ENST00000282641	ENSG00000148584	A1CF	APOBEC1 complementation factor [Source:HGNC Symbol;Acc:HGNC:24086]	GO:0003676(nucleic acid binding);GO:0003723(RNA binding);GO:0006397(mRNA processing);GO:0005634(nucleus);GO:0005737(cytoplasm);GO:0005654(nucleoplasm);GO:0003727(single-stranded RNA binding);GO:0016556(mRNA modification);GO:0030895(apolipoprotein B mRNA editing enzyme complex);GO:0005783(endoplasmic reticulum);GO:0005515(protein binding);GO:0050821(protein stabilization);GO:0016554(cytidine to ur…
hsa	hsa-miR-193b-3p	ENST00000282892	ENSG00000152944	MED21	mediator complex subunit 21 [Source:HGNC Symbol;Acc:HGNC:11473]	GO:0005634(nucleus);GO:0006351(transcription, DNA-templated);GO:0006355(regulation of transcription, DNA-templated);GO:0005515(protein binding);GO:0061630(ubiquitin protein ligase activity);GO:0001824(blastocyst development);GO:0016567(protein ubiquitination);GO:0019827(stem cell population maintenance);GO:0000151(ubiquitin ligase complex);GO:0016592(mediator complex);GO:0045944(positive regulati…
hsa	hsa-miR-193b-3p	ENST00000283415	ENSG00000153395	LPCAT1	lysophosphatidylcholine acyltransferase 1 [Source:HGNC Symbol;Acc:HGNC:25718]	GO:0016020(membrane);GO:0016021(integral component of membrane);GO:0046872(metal ion binding);GO:0005783(endoplasmic reticulum);GO:0016740(transferase activity);GO:0005509(calcium ion binding);GO:0005794(Golgi apparatus);GO:0016746(transferase activity, transferring acyl groups);GO:0006629(lipid metabolic process);GO:0008152(metabolic process);GO:0005789(endoplasmic reticulum membrane);GO:0005811…	ko00564(Glycerophospholipid metabolism);ko00565(Ether lipid metabolism)
hsa	hsa-miR-193b-3p	ENST00000283629	ENSG00000153560	UBP1	upstream binding protein 1 (LBP-1a) [Source:HGNC Symbol;Acc:HGNC:12507]	GO:0005634(nucleus);GO:0005829(cytosol);GO:0005654(nucleoplasm);GO:0006351(transcription, DNA-templated);GO:0006355(regulation of transcription, DNA-templated);GO:0003677(DNA binding);GO:0001525(angiogenesis);GO:0045892(negative regulation of transcription, DNA-templated);GO:0003714(transcription corepressor activity);GO:0003700(transcription factor activity, sequence-specific DNA binding);GO:004…
hsa	hsa-miR-193b-3p	ENST00000284037	ENSG00000112851	ERBIN	erbb2 interacting protein [Source:HGNC Symbol;Acc:HGNC:15842]	GO:0005634(nucleus);GO:0005737(cytoplasm);GO:0016607(nuclear speck);GO:0016020(membrane);GO:0007165(signal transduction);GO:0007155(cell adhesion);GO:0005886(plasma membrane);GO:0030054(cell junction);GO:0005515(protein binding);GO:0007049(cell cycle);GO:0007229(integrin-mediated signaling pathway);GO:0005200(structural constituent of cytoskeleton);GO:0016323(basolateral plasma membrane);GO:00324…	ko04621(NOD-like receptor signaling pathway)
hsa	hsa-miR-193b-3p	ENST00000284165	ENSG00000125952	MAX	MYC associated factor X [Source:HGNC Symbol;Acc:HGNC:6913]	GO:0005634(nucleus);GO:0046983(protein dimerization activity);GO:0006351(transcription, DNA-templated);GO:0006355(regulation of transcription, DNA-templated);GO:0003677(DNA binding);GO:0042995(cell projection);GO:0005515(protein binding);GO:0030425(dendrite);GO:0000122(negative regulation of transcription from RNA polymerase II promoter);GO:0005654(nucleoplasm);GO:0003713(transcription coactivato…	ko04010(MAPK signaling pathway);ko05200(Pathways in cancer);ko05202(Transcriptional misregulation in cancers);ko05222(Small cell lung cancer)
hsa	hsa-miR-193b-3p	ENST00000284674	ENSG00000154478	GPR26	G protein-coupled receptor 26 [Source:HGNC Symbol;Acc:HGNC:4481]	GO:0016020(membrane);GO:0016021(integral component of membrane);GO:0004930(G-protein coupled receptor activity);GO:0007186(G-protein coupled receptor signaling pathway);GO:0005886(plasma membrane);GO:0004871(signal transducer activity);GO:0007165(signal transduction);GO:1903955(positive regulation of protein targeting to mitochondrion);GO:0007189(adenylate cyclase-activating G-protein coupled rec…
hsa	hsa-miR-193b-3p	ENST00000285124	ENSG00000154845	PPP4R1	protein phosphatase 4 regulatory subunit 1 [Source:HGNC Symbol;Acc:HGNC:9320]	GO:0007165(signal transduction);GO:0004721(phosphoprotein phosphatase activity);GO:0005515(protein binding);GO:0050790(regulation of catalytic activity);GO:0019888(protein phosphatase regulator activity);GO:0006470(protein dephosphorylation);GO:0030289(protein phosphatase 4 complex);GO:0006468(protein phosphorylation)
hsa	hsa-miR-193b-3p	ENST00000285311	ENSG00000155011	DKK2	dickkopf WNT signaling pathway inhibitor 2 [Source:HGNC Symbol;Acc:HGNC:2892]	GO:0005615(extracellular space);GO:0090090(negative regulation of canonical Wnt signaling pathway);GO:0090263(positive regulation of canonical Wnt signaling pathway);GO:0005576(extracellular region);GO:0007275(multicellular organism development);GO:0016055(Wnt signaling pathway);GO:0030178(negative regulation of Wnt signaling pathway);GO:0039706(co-receptor binding)	ko04310(Wnt signaling pathway)
hsa	hsa-miR-193b-3p	ENST00000285605	ENSG00000155254	MARVELD1	MARVEL domain containing 1 [Source:HGNC Symbol;Acc:HGNC:28674]	GO:0005634(nucleus);GO:0005737(cytoplasm);GO:0016020(membrane);GO:0016021(integral component of membrane);GO:0005886(plasma membrane);GO:0005856(cytoskeleton);GO:0007049(cell cycle);GO:0008104(protein localization);GO:0019911(structural constituent of myelin sheath);GO:0042552(myelination);GO:0045121(membrane raft);GO:0001766(membrane raft polarization)
hsa	hsa-miR-193b-3p	ENST00000285908	ENSG00000145919	BOD1	biorientation of chromosomes in cell division 1 [Source:HGNC Symbol;Acc:HGNC:25114]	GO:0005737(cytoplasm);GO:0051301(cell division);GO:0005694(chromosome);GO:0005856(cytoskeleton);GO:0007049(cell cycle);GO:0005815(microtubule organizing center);GO:0000775(chromosome, centromeric region);GO:0000776(kinetochore);GO:0000777(condensed chromosome kinetochore)
hsa	hsa-miR-193b-3p	ENST00000286353	ENSG00000155893	PXYLP1	2-phosphoxylose phosphatase 1 [Source:HGNC Symbol;Acc:HGNC:26303]	GO:0016020(membrane);GO:0016021(integral component of membrane);GO:0016787(hydrolase activity);GO:0005794(Golgi apparatus);GO:0016311(dephosphorylation);GO:0000139(Golgi membrane);GO:0003993(acid phosphatase activity);GO:0005515(protein binding);GO:0016791(phosphatase activity);GO:0006024(glycosaminoglycan biosynthetic process);GO:0050650(chondroitin sulfate proteoglycan biosynthetic process);GO:…
hsa	hsa-miR-193b-3p	ENST00000286614	ENSG00000156103	MMP16	matrix metallopeptidase 16 [Source:HGNC Symbol;Acc:HGNC:7162]	GO:0016020(membrane);GO:0016021(integral component of membrane);GO:0008270(zinc ion binding);GO:0046872(metal ion binding);GO:0016787(hydrolase activity);GO:0005886(plasma membrane);GO:0043085(positive regulation of catalytic activity);GO:0008233(peptidase activity);GO:0006508(proteolysis);GO:0005576(extracellular region);GO:0005578(proteinaceous extracellular matrix);GO:0004222(metalloendopeptid…	ko05206(MicroRNAs in cancer)
hsa	hsa-miR-193b-3p	ENST00000286744	ENSG00000156218	ADAMTSL3	ADAMTS like 3 [Source:HGNC Symbol;Acc:HGNC:14633]	GO:0043231(intracellular membrane-bounded organelle);GO:0008270(zinc ion binding);GO:0005515(protein binding);GO:0005576(extracellular region);GO:0006508(proteolysis);GO:0005578(proteinaceous extracellular matrix);GO:0004222(metalloendopeptidase activity);GO:0008233(peptidase activity)
hsa	hsa-miR-193b-3p	ENST00000286918	ENSG00000156381	ANKRD9	ankyrin repeat domain 9 [Source:HGNC Symbol;Acc:HGNC:20096]	GO:0005829(cytosol);GO:0043687(post-translational protein modification)
hsa	hsa-miR-193b-3p	ENST00000287139	ENSG00000156574	NODAL	nodal growth differentiation factor [Source:HGNC Symbol;Acc:HGNC:7865]	GO:0005615(extracellular space);GO:0045766(positive regulation of angiogenesis);GO:0051091(positive regulation of sequence-specific DNA binding transcription factor activity);GO:0070374(positive regulation of ERK1 and ERK2 cascade);GO:0008083(growth factor activity);GO:0005576(extracellular region);GO:0007275(multicellular organism development);GO:0005125(cytokine activity);GO:0060395(SMAD protei…	ko04350(TGF-beta signaling pathway);ko04550(Signaling pathways regulating pluripotency of stem cells)
hsa	hsa-miR-193b-3p	ENST00000287156	ENSG00000156587	UBE2L6	ubiquitin conjugating enzyme E2 L6 [Source:HGNC Symbol;Acc:HGNC:12490]	GO:0016740(transferase activity);GO:0016567(protein ubiquitination);GO:0005515(protein binding);GO:0005654(nucleoplasm);GO:0005829(cytosol);GO:0044267(cellular protein metabolic process);GO:0004842(ubiquitin-protein transferase activity);GO:0006464(cellular protein modification process);GO:0043130(ubiquitin binding);GO:0019985(translesion synthesis);GO:0032480(negative regulation of type I interf…	ko04120(Ubiquitin mediated proteolysis);ko05012(Parkinson's disease)
hsa	hsa-miR-193b-3p	ENST00000287538	ENSG00000156925	ZIC3	Zic family member 3 [Source:HGNC Symbol;Acc:HGNC:12874]	GO:0003676(nucleic acid binding);GO:0005634(nucleus);GO:0005737(cytoplasm);GO:0046872(metal ion binding);GO:0005654(nucleoplasm);GO:0006366(transcription from RNA polymerase II promoter);GO:0006351(transcription, DNA-templated);GO:0006355(regulation of transcription, DNA-templated);GO:0003677(DNA binding);GO:0003700(transcription factor activity, sequence-specific DNA binding);GO:0007275(multicel…	ko04550(Signaling pathways regulating pluripotency of stem cells)
hsa	hsa-miR-193b-3p	ENST00000287908	ENSG00000157214	STEAP2	STEAP2 metalloreductase [Source:HGNC Symbol;Acc:HGNC:17885]	GO:0016020(membrane);GO:0016021(integral component of membrane);GO:0046872(metal ion binding);GO:0016491(oxidoreductase activity);GO:0055114(oxidation-reduction process);GO:0005829(cytosol);GO:0006811(ion transport);GO:0005886(plasma membrane);GO:0005887(integral component of plasma membrane);GO:0005768(endosome);GO:0006897(endocytosis);GO:0005769(early endosome);GO:0010008(endosome membrane);GO:…	ko04978(Mineral absorption)
hsa	hsa-miR-193b-3p	ENST00000288050	ENSG00000090857	PDPR	pyruvate dehydrogenase phosphatase regulatory subunit [Source:HGNC Symbol;Acc:HGNC:30264]	GO:0016491(oxidoreductase activity);GO:0055114(oxidation-reduction process);GO:0016311(dephosphorylation);GO:0005739(mitochondrion);GO:0005759(mitochondrial matrix);GO:0010510(regulation of acetyl-CoA biosynthetic process from pyruvate);GO:0004741([pyruvate dehydrogenase (lipoamide)] phosphatase activity)
hsa	hsa-miR-193b-3p	ENST00000288071	ENSG00000157349	DDX19B	DEAD-box helicase 19B [Source:HGNC Symbol;Acc:HGNC:2742]	GO:0003676(nucleic acid binding);GO:0003723(RNA binding);GO:0006810(transport);GO:0051028(mRNA transport);GO:0005634(nucleus);GO:0005737(cytoplasm);GO:0016020(membrane);GO:0015031(protein transport);GO:0000166(nucleotide binding);GO:0005524(ATP binding);GO:0016787(hydrolase activity);GO:0004386(helicase activity);GO:0005515(protein binding);GO:0005643(nuclear pore);GO:0005730(nucleolus);GO:007006…
hsa	hsa-miR-193b-3p	ENST00000288135	ENSG00000157404	KIT	KIT proto-oncogene receptor tyrosine kinase [Source:HGNC Symbol;Acc:HGNC:6342]	GO:0005615(extracellular space);GO:1905065(positive regulation of vascular smooth muscle cell differentiation);GO:0005737(cytoplasm);GO:0016020(membrane);GO:0016021(integral component of membrane);GO:0046872(metal ion binding);GO:0000166(nucleotide binding);GO:0004672(protein kinase activity);GO:0005524(ATP binding);GO:0006468(protein phosphorylation);GO:0016740(transferase activity);GO:0016301(k…	ko04014(Ras signaling pathway);ko04015(Rap1 signaling pathway);ko04010(MAPK signaling pathway);ko04072(Phospholipase D signaling pathway);ko04151(PI3K-Akt signaling pathway);ko04060(Cytokine-cytokine receptor interaction);ko04640(Hematopoietic cell lineage);ko04916(Melanogenesis);ko05200(Pathways in cancer);ko05230(Central carbon metabolism in cancer);ko05221(Acute myeloid leukemia);ko05224(Breas…
hsa	hsa-miR-193b-3p	ENST00000288466	ENSG00000157657	ZNF618	zinc finger protein 618 [Source:HGNC Symbol;Acc:HGNC:29416]	GO:0003676(nucleic acid binding);GO:0005634(nucleus);GO:0046872(metal ion binding);GO:0006351(transcription, DNA-templated);GO:0006355(regulation of transcription, DNA-templated);GO:0003677(DNA binding)
hsa	hsa-miR-193b-3p	ENST00000288815	ENSG00000185585	OLFML2A	olfactomedin like 2A [Source:HGNC Symbol;Acc:HGNC:27270]	GO:0005576(extracellular region);GO:0042803(protein homodimerization activity);GO:0050840(extracellular matrix binding);GO:0030198(extracellular matrix organization);GO:0005578(proteinaceous extracellular matrix)
hsa	hsa-miR-193b-3p	ENST00000288828	ENSG00000157954	WIPI2	WD repeat domain, phosphoinositide interacting 2 [Source:HGNC Symbol;Acc:HGNC:32225]	GO:0016020(membrane);GO:0006914(autophagy);GO:0005829(cytosol);GO:0005515(protein binding);GO:0032266(phosphatidylinositol-3-phosphate binding);GO:0080025(phosphatidylinositol-3,5-bisphosphate binding);GO:0000045(autophagosome assembly);GO:0034497(protein localization to pre-autophagosomal structure);GO:0061739(protein lipidation involved in autophagosome assembly);GO:0098792(xenophagy);GO:000040…	ko04140(Autophagy - animal);ko04136(Autophagy - other eukaryotes)
hsa	hsa-miR-193b-3p	ENST00000289371	ENSG00000158417	EIF5B	eukaryotic translation initiation factor 5B [Source:HGNC Symbol;Acc:HGNC:30793]	GO:0003723(RNA binding);GO:0005737(cytoplasm);GO:0003743(translation initiation factor activity);GO:0006412(translation);GO:0006413(translational initiation);GO:0006446(regulation of translational initiation);GO:0005525(GTP binding);GO:0046872(metal ion binding);GO:0000166(nucleotide binding);GO:0016787(hydrolase activity);GO:0003924(GTPase activity);GO:0005515(protein binding);GO:0005829(cytosol)	ko03013(RNA transport)
hsa	hsa-miR-193b-3p	ENST00000289815	ENSG00000158816	VWA5B1	von Willebrand factor A domain containing 5B1 [Source:HGNC Symbol;Acc:HGNC:26538]	GO:0005576(extracellular region)
hsa	hsa-miR-193b-3p	ENST00000289816	ENSG00000158805	ZNF276	zinc finger protein 276 [Source:HGNC Symbol;Acc:HGNC:23330]	GO:0005634(nucleus);GO:0008270(zinc ion binding);GO:0003676(nucleic acid binding);GO:0046872(metal ion binding);GO:0006351(transcription, DNA-templated);GO:0006355(regulation of transcription, DNA-templated);GO:0003677(DNA binding);GO:0005694(chromosome);GO:0005515(protein binding);GO:0000775(chromosome, centromeric region);GO:0000776(kinetochore);GO:0000777(condensed chromosome kinetochore)
hsa	hsa-miR-193b-3p	ENST00000290037	ENSG00000148396	SEC16A	SEC16 homolog A, endoplasmic reticulum export factor [Source:HGNC Symbol;Acc:HGNC:29006]	GO:0048208(COPII vesicle coating);GO:0000139(Golgi membrane);GO:0006810(transport);GO:0016020(membrane);GO:0015031(protein transport);GO:0005794(Golgi apparatus);GO:0005783(endoplasmic reticulum);GO:0005829(cytosol);GO:0005789(endoplasmic reticulum membrane);GO:0005515(protein binding);GO:0016192(vesicle-mediated transport);GO:0021762(substantia nigra development);GO:0007029(endoplasmic reticulum…
hsa	hsa-miR-193b-3p	ENST00000290158	ENSG00000108424	KPNB1	karyopherin subunit beta 1 [Source:HGNC Symbol;Acc:HGNC:6400]	GO:0003723(RNA binding);GO:0006810(transport);GO:0005634(nucleus);GO:0005737(cytoplasm);GO:0016020(membrane);GO:0006886(intracellular protein transport);GO:0015031(protein transport);GO:0005829(cytosol);GO:0005654(nucleoplasm);GO:0031965(nuclear membrane);GO:0005515(protein binding);GO:0008536(Ran GTPase binding);GO:0005576(extracellular region);GO:0070062(extracellular exosome);GO:0075733(intrac…	ko03013(RNA transport)
hsa	hsa-miR-193b-3p	ENST00000290246	ENSG00000062598	ELMO2	engulfment and cell motility 2 [Source:HGNC Symbol;Acc:HGNC:17233]	GO:0005737(cytoplasm);GO:0016020(membrane);GO:0005829(cytosol);GO:0006915(apoptotic process);GO:0016477(cell migration);GO:0038096(Fc-gamma receptor signaling pathway involved in phagocytosis);GO:0007010(cytoskeleton organization);GO:0005515(protein binding);GO:0017124(SH3 domain binding);GO:0098609(cell-cell adhesion);GO:0006909(phagocytosis);GO:0030971(receptor tyrosine kinase binding);GO:00480…	ko05131(Shigellosis);ko05100(Bacterial invasion of epithelial cells)
hsa	hsa-miR-193b-3p	ENST00000290341	ENSG00000159217	IGF2BP1	insulin like growth factor 2 mRNA binding protein 1 [Source:HGNC Symbol;Acc:HGNC:28866]	GO:0005737(cytoplasm);GO:0003676(nucleic acid binding);GO:0003723(RNA binding);GO:0006810(transport);GO:0051028(mRNA transport);GO:0005634(nucleus);GO:0005829(cytosol);GO:0005654(nucleoplasm);GO:0030529(intracellular ribonucleoprotein complex);GO:0042995(cell projection);GO:0005515(protein binding);GO:0048471(perinuclear region of cytoplasm);GO:0030425(dendrite);GO:0003729(mRNA binding);GO:003042…	ko05206(MicroRNAs in cancer)
hsa	hsa-miR-193b-3p	ENST00000290472	ENSG00000159337	PLA2G4D	phospholipase A2 group IVD [Source:HGNC Symbol;Acc:HGNC:30038]	GO:0005737(cytoplasm);GO:0016020(membrane);GO:0046872(metal ion binding);GO:0016787(hydrolase activity);GO:0004620(phospholipase activity);GO:0006629(lipid metabolic process);GO:0008152(metabolic process);GO:0009395(phospholipid catabolic process);GO:0016042(lipid catabolic process);GO:0005829(cytosol);GO:0030659(cytoplasmic vesicle membrane);GO:0031410(cytoplasmic vesicle);GO:0004623(phospholipa…	ko00564(Glycerophospholipid metabolism);ko00565(Ether lipid metabolism);ko00590(Arachidonic acid metabolism);ko00591(Linoleic acid metabolism);ko00592(alpha-Linolenic acid metabolism);ko04014(Ras signaling pathway);ko04010(MAPK signaling pathway);ko04370(VEGF signaling pathway);ko04072(Phospholipase D signaling pathway);ko04217(Necroptosis);ko04611(Platelet activation);ko04664(Fc epsilon RI signa…
hsa	hsa-miR-193b-3p	ENST00000291416	ENSG00000116525	TRIM62	tripartite motif containing 62 [Source:HGNC Symbol;Acc:HGNC:25574]	GO:0005737(cytoplasm);GO:0008270(zinc ion binding);GO:0046872(metal ion binding);GO:0016740(transferase activity);GO:0016567(protein ubiquitination);GO:0005622(intracellular);GO:0045087(innate immune response);GO:0005829(cytosol);GO:0043123(positive regulation of I-kappaB kinase/NF-kappaB signaling);GO:0051092(positive regulation of NF-kappaB transcription factor activity);GO:0051091(positive reg…
hsa	hsa-miR-193b-3p	ENST00000292246	ENSG00000160746	ANO10	anoctamin 10 [Source:HGNC Symbol;Acc:HGNC:25519]	GO:0016020(membrane);GO:0016021(integral component of membrane);GO:0098655(cation transmembrane transport);GO:0005886(plasma membrane);GO:0005622(intracellular);GO:0006821(chloride transport);GO:1902476(chloride transmembrane transport);GO:0005229(intracellular calcium activated chloride channel activity);GO:0034220(ion transmembrane transport);GO:0006812(cation transport);GO:0005227(calcium acti…
hsa	hsa-miR-193b-3p	ENST00000292254	ENSG00000160753	RUSC1	RUN and SH3 domain containing 1 [Source:HGNC Symbol;Acc:HGNC:17153]	GO:0005634(nucleus);GO:0005737(cytoplasm);GO:0016020(membrane);GO:0005829(cytosol);GO:0009967(positive regulation of signal transduction);GO:0005794(Golgi apparatus);GO:0003779(actin binding);GO:0005886(plasma membrane);GO:0005856(cytoskeleton);GO:0005515(protein binding);GO:0030054(cell junction);GO:0045202(synapse);GO:0045211(postsynaptic membrane);GO:0005874(microtubule);GO:0031410(cytoplasmic…
hsa	hsa-miR-193b-3p	ENST00000292524	ENSG00000160959	LRRC14	leucine rich repeat containing 14 [Source:HGNC Symbol;Acc:HGNC:20419]
hsa	hsa-miR-193b-3p	ENST00000292807	ENSG00000161203	AP2M1	adaptor related protein complex 2 mu 1 subunit [Source:HGNC Symbol;Acc:HGNC:564]	GO:0006810(transport);GO:0016020(membrane);GO:0006886(intracellular protein transport);GO:0015031(protein transport);GO:0016192(vesicle-mediated transport);GO:0005886(plasma membrane);GO:0030131(clathrin adaptor complex);GO:0005515(protein binding);GO:0005905(clathrin-coated pit);GO:0008289(lipid binding);GO:0005829(cytosol);GO:0006897(endocytosis);GO:0070062(extracellular exosome);GO:0061024(mem…	ko04144(Endocytosis);ko04961(Endocrine and other factor-regulated calcium reabsorption);ko04721(Synaptic vesicle cycle);ko05016(Huntington's disease)
hsa	hsa-miR-193b-3p	ENST00000293648	ENSG00000171466	ZNF562	zinc finger protein 562 [Source:HGNC Symbol;Acc:HGNC:25950]	GO:0003676(nucleic acid binding);GO:0005634(nucleus);GO:0046872(metal ion binding);GO:0006355(regulation of transcription, DNA-templated);GO:0006351(transcription, DNA-templated);GO:0003677(DNA binding);GO:0005622(intracellular)
hsa	hsa-miR-193b-3p	ENST00000294053	ENSG00000162129	CLPB	ClpB homolog, mitochondrial AAA ATPase chaperonin [Source:HGNC Symbol;Acc:HGNC:30664]	GO:0000166(nucleotide binding);GO:0005524(ATP binding);GO:0016787(hydrolase activity);GO:0005739(mitochondrion);GO:0005515(protein binding);GO:0003674(molecular_function);GO:0005575(cellular_component);GO:0016887(ATPase activity);GO:0034605(cellular response to heat)	ko04213(Longevity regulating pathway - multiple species)
hsa	hsa-miR-193b-3p	ENST00000294179	ENSG00000162236	STX5	syntaxin 5 [Source:HGNC Symbol;Acc:HGNC:11440]	GO:0006810(transport);GO:0016020(membrane);GO:0016021(integral component of membrane);GO:0006886(intracellular protein transport);GO:0016192(vesicle-mediated transport);GO:0005829(cytosol);GO:0005794(Golgi apparatus);GO:0005515(protein binding);GO:0000139(Golgi membrane);GO:0006906(vesicle fusion);GO:0005484(SNAP receptor activity);GO:0005789(endoplasmic reticulum membrane);GO:0045296(cadherin bi…	ko04130(SNARE interactions in vesicular transport)
hsa	hsa-miR-193b-3p	ENST00000294187	ENSG00000162241	SLC25A45	solute carrier family 25 member 45 [Source:HGNC Symbol;Acc:HGNC:27442]	GO:0006810(transport);GO:0016020(membrane);GO:0016021(integral component of membrane);GO:0055085(transmembrane transport);GO:0005743(mitochondrial inner membrane);GO:0005739(mitochondrion);GO:0006839(mitochondrial transport);GO:0022857(transmembrane transporter activity)
hsa	hsa-miR-193b-3p	ENST00000294312	ENSG00000162344	FGF19	fibroblast growth factor 19 [Source:HGNC Symbol;Acc:HGNC:3675]	GO:0005622(intracellular);GO:0008083(growth factor activity);GO:0005576(extracellular region);GO:0043547(positive regulation of GTPase activity);GO:0036092(phosphatidylinositol-3-phosphate biosynthetic process);GO:0046854(phosphatidylinositol phosphorylation);GO:0005104(fibroblast growth factor receptor binding);GO:0008543(fibroblast growth factor receptor signaling pathway);GO:0005515(protein bi…	ko04014(Ras signaling pathway);ko04015(Rap1 signaling pathway);ko04010(MAPK signaling pathway);ko04151(PI3K-Akt signaling pathway);ko04810(Regulation of actin cytoskeleton);ko05200(Pathways in cancer);ko05226(Gastric cancer);ko05218(Melanoma);ko05224(Breast cancer)
hsa	hsa-miR-193b-3p	ENST00000294353	ENSG00000162378	ZYG11B	zyg-11 family member B, cell cycle regulator [Source:HGNC Symbol;Acc:HGNC:25820]	GO:0016567(protein ubiquitination);GO:0004842(ubiquitin-protein transferase activity);GO:0051438(regulation of ubiquitin-protein transferase activity);GO:0031462(Cul2-RING ubiquitin ligase complex)
hsa	hsa-miR-193b-3p	ENST00000294485	ENSG00000162490	DRAXIN	dorsal inhibitory axon guidance protein [Source:HGNC Symbol;Acc:HGNC:25054]	GO:0005576(extracellular region);GO:0005515(protein binding);GO:0007411(axon guidance);GO:0007275(multicellular organism development);GO:0016055(Wnt signaling pathway);GO:0090090(negative regulation of canonical Wnt signaling pathway);GO:0030900(forebrain development);GO:0021516(dorsal spinal cord development);GO:0021528(commissural neuron differentiation in spinal cord);GO:0030517(negative regul…
hsa	hsa-miR-193b-3p	ENST00000294742	ENSG00000162704	ARPC5	actin related protein 2/3 complex subunit 5 [Source:HGNC Symbol;Acc:HGNC:708]	GO:0005737(cytoplasm);GO:0003779(actin binding);GO:0015629(actin cytoskeleton);GO:0005856(cytoskeleton);GO:0042995(cell projection);GO:0030833(regulation of actin filament polymerization);GO:0034314(Arp2/3 complex-mediated actin nucleation);GO:0005885(Arp2/3 protein complex);GO:0005925(focal adhesion);GO:0038096(Fc-gamma receptor signaling pathway involved in phagocytosis);GO:0005576(extracellula…	ko04144(Endocytosis);ko04810(Regulation of actin cytoskeleton);ko04666(Fc gamma R-mediated phagocytosis);ko05130(Pathogenic Escherichia coli infection);ko05132(Salmonella infection);ko05131(Shigellosis);ko05100(Bacterial invasion of epithelial cells)
hsa	hsa-miR-193b-3p	ENST00000294811	ENSG00000162757	C1orf74	chromosome 1 open reading frame 74 [Source:HGNC Symbol;Acc:HGNC:26319]
hsa	hsa-miR-193b-3p	ENST00000295030	ENSG00000162928	PEX13	peroxisomal biogenesis factor 13 [Source:HGNC Symbol;Acc:HGNC:8855]	GO:0006810(transport);GO:0016020(membrane);GO:0016021(integral component of membrane);GO:0015031(protein transport);GO:0043231(intracellular membrane-bounded organelle);GO:0005515(protein binding);GO:0005777(peroxisome);GO:0005778(peroxisomal membrane);GO:0016560(protein import into peroxisome matrix, docking);GO:0005779(integral component of peroxisomal membrane);GO:0001561(fatty acid alpha-oxid…	ko04146(Peroxisome)
hsa	hsa-miR-193b-3p	ENST00000295083	ENSG00000162976	PQLC3	PQ loop repeat containing 3 [Source:HGNC Symbol;Acc:HGNC:28503]	GO:0016020(membrane);GO:0016021(integral component of membrane);GO:0006488(dolichol-linked oligosaccharide biosynthetic process)
hsa	hsa-miR-193b-3p	ENST00000295092	ENSG00000162981	FAM84A	family with sequence similarity 84 member A [Source:HGNC Symbol;Acc:HGNC:20743]
hsa	hsa-miR-193b-3p	ENST00000295121	ENSG00000243667	WDR92	WD repeat domain 92 [Source:HGNC Symbol;Acc:HGNC:25176]	GO:0005515(protein binding);GO:0006915(apoptotic process);GO:0043130(ubiquitin binding)
hsa	hsa-miR-193b-3p	ENST00000295694	ENSG00000163472	TMEM79	transmembrane protein 79 [Source:HGNC Symbol;Acc:HGNC:28196]	GO:0016020(membrane);GO:0016021(integral component of membrane);GO:0005794(Golgi apparatus);GO:0005765(lysosomal membrane);GO:0005515(protein binding);GO:0005764(lysosome);GO:0042802(identical protein binding);GO:0070268(cornification);GO:0032588(trans-Golgi network membrane);GO:0061436(establishment of skin barrier);GO:0002070(epithelial cell maturation);GO:0045055(regulated exocytosis);GO:00456…
hsa	hsa-miR-193b-3p	ENST00000295802	ENSG00000042445	RETSAT	retinol saturase [Source:HGNC Symbol;Acc:HGNC:25991]	GO:0016491(oxidoreductase activity);GO:0055114(oxidation-reduction process);GO:0016020(membrane);GO:0005783(endoplasmic reticulum);GO:0005789(endoplasmic reticulum membrane);GO:0051786(all-trans-retinol 13,14-reductase activity);GO:0042572(retinol metabolic process);GO:0005640(nuclear outer membrane);GO:0031965(nuclear membrane)	ko00830(Retinol metabolism)
hsa	hsa-miR-193b-3p	ENST00000295851	ENSG00000138443	ABI2	abl interactor 2 [Source:HGNC Symbol;Acc:HGNC:24011]	GO:0008154(actin polymerization or depolymerization);GO:0030296(protein tyrosine kinase activator activity);GO:0061098(positive regulation of protein tyrosine kinase activity);GO:0005737(cytoplasm);GO:0005856(cytoskeleton);GO:0042995(cell projection);GO:0005515(protein binding);GO:0030027(lamellipodium);GO:0030175(filopodium);GO:0007010(cytoskeleton organization);GO:0016032(viral process);GO:0017…	ko04810(Regulation of actin cytoskeleton)
hsa	hsa-miR-193b-3p	ENST00000295958	ENSG00000163683	SMIM14	small integral membrane protein 14 [Source:HGNC Symbol;Acc:HGNC:27321]	GO:0016020(membrane);GO:0016021(integral component of membrane);GO:0005783(endoplasmic reticulum);GO:0005789(endoplasmic reticulum membrane);GO:0005515(protein binding)
hsa	hsa-miR-193b-3p	ENST00000295987	ENSG00000008056	SYN1	synapsin I [Source:HGNC Symbol;Acc:HGNC:11494]	GO:0005524(ATP binding);GO:0003824(catalytic activity);GO:0005794(Golgi apparatus);GO:0003779(actin binding);GO:0005515(protein binding);GO:0007269(neurotransmitter secretion);GO:0008021(synaptic vesicle);GO:0030054(cell junction);GO:0045202(synapse);GO:0005215(transporter activity);GO:0007268(chemical synaptic transmission);GO:0019901(protein kinase binding);GO:0048306(calcium-dependent protein …
hsa	hsa-miR-193b-3p	ENST00000296096	ENSG00000163792	TCF23	transcription factor 23 [Source:HGNC Symbol;Acc:HGNC:18602]	GO:0005634(nucleus);GO:0046983(protein dimerization activity);GO:0007275(multicellular organism development);GO:0030154(cell differentiation);GO:0007517(muscle organ development)
hsa	hsa-miR-193b-3p	ENST00000296145	ENSG00000241186	TDGF1	teratocarcinoma-derived growth factor 1 [Source:HGNC Symbol;Acc:HGNC:11701]	GO:0008083(growth factor activity);GO:0016020(membrane);GO:0005886(plasma membrane);GO:0005615(extracellular space);GO:0030154(cell differentiation);GO:0031225(anchored component of membrane);GO:0045121(membrane raft);GO:0007507(heart development);GO:0005515(protein binding);GO:0030335(positive regulation of cell migration);GO:0071346(cellular response to interferon-gamma);GO:0071356(cellular res…
hsa	hsa-miR-193b-3p	ENST00000296238	ENSG00000163888	CAMK2N2	calcium/calmodulin dependent protein kinase II inhibitor 2 [Source:HGNC Symbol;Acc:HGNC:24197]	GO:0005634(nucleus);GO:0005737(cytoplasm);GO:0005829(cytosol);GO:0005813(centrosome);GO:0004860(protein kinase inhibitor activity);GO:0006469(negative regulation of protein kinase activity);GO:0008427(calcium-dependent protein kinase inhibitor activity);GO:0019901(protein kinase binding)
hsa	hsa-miR-193b-3p	ENST00000296255	ENSG00000163902	RPN1	ribophorin I [Source:HGNC Symbol;Acc:HGNC:10381]	GO:0003723(RNA binding);GO:0016020(membrane);GO:0016021(integral component of membrane);GO:0005783(endoplasmic reticulum);GO:0005829(cytosol);GO:0006486(protein glycosylation);GO:0005789(endoplasmic reticulum membrane);GO:0005515(protein binding);GO:0042470(melanosome);GO:0004579(dolichyl-diphosphooligosaccharide-protein glycotransferase activity);GO:0018279(protein N-linked glycosylation via asp…	ko00510(N-Glycan biosynthesis);ko04141(Protein processing in endoplasmic reticulum)
hsa	hsa-miR-193b-3p	ENST00000296318	ENSG00000144730	IL17RD	interleukin 17 receptor D [Source:HGNC Symbol;Acc:HGNC:17616]	GO:0005737(cytoplasm);GO:0016020(membrane);GO:0016021(integral component of membrane);GO:0005794(Golgi apparatus);GO:0005654(nucleoplasm);GO:0007165(signal transduction);GO:0005886(plasma membrane);GO:0019221(cytokine-mediated signaling pathway);GO:0000139(Golgi membrane);GO:0005887(integral component of plasma membrane);GO:0000165(MAPK cascade);GO:0030368(interleukin-17 receptor activity)
hsa	hsa-miR-193b-3p	ENST00000296490	ENSG00000164091	WDR82	WD repeat domain 82 [Source:HGNC Symbol;Acc:HGNC:28826]	GO:0005634(nucleus);GO:0016021(integral component of membrane);GO:0005730(nucleolus);GO:0003682(chromatin binding);GO:0051568(histone H3-K4 methylation);GO:0005515(protein binding);GO:0000784(nuclear chromosome, telomeric region);GO:0000785(chromatin);GO:0072357(PTW/PP1 phosphatase complex);GO:0042800(histone methyltransferase activity (H3-K4 specific));GO:0035097(histone methyltransferase comple…	ko03015(mRNA surveillance pathway)
hsa	hsa-miR-193b-3p	ENST00000296498	ENSG00000164099	PRSS12	protease, serine 12 [Source:HGNC Symbol;Acc:HGNC:9477]	GO:0016020(membrane);GO:0016787(hydrolase activity);GO:0005886(plasma membrane);GO:0008233(peptidase activity);GO:0006508(proteolysis);GO:0005576(extracellular region);GO:0004252(serine-type endopeptidase activity);GO:0005044(scavenger receptor activity);GO:0006898(receptor-mediated endocytosis);GO:0008236(serine-type peptidase activity);GO:0006887(exocytosis);GO:0030424(axon);GO:0031638(zymogen …
hsa	hsa-miR-193b-3p	ENST00000296506	ENSG00000164106	SCRG1	stimulator of chondrogenesis 1 [Source:HGNC Symbol;Acc:HGNC:17036]	GO:0005515(protein binding);GO:0005576(extracellular region);GO:0007399(nervous system development);GO:0005615(extracellular space);GO:0005737(cytoplasm);GO:0005794(Golgi apparatus);GO:0044306(neuron projection terminus);GO:0097168(mesenchymal stem cell proliferation)
hsa	hsa-miR-193b-3p	ENST00000296582	ENSG00000164168	TMEM184C	transmembrane protein 184C [Source:HGNC Symbol;Acc:HGNC:25587]	GO:0016020(membrane);GO:0016021(integral component of membrane);GO:0005215(transporter activity);GO:0006810(transport)
hsa	hsa-miR-193b-3p	ENST00000296824	ENSG00000164366	CCDC127	coiled-coil domain containing 127 [Source:HGNC Symbol;Acc:HGNC:30520]	GO:0016020(membrane);GO:0016021(integral component of membrane)
hsa	hsa-miR-193b-3p	ENST00000296861	ENSG00000146072	TNFRSF21	TNF receptor superfamily member 21 [Source:HGNC Symbol;Acc:HGNC:13469]	GO:0016020(membrane);GO:0016021(integral component of membrane);GO:0007165(signal transduction);GO:0005886(plasma membrane);GO:0005515(protein binding);GO:0006915(apoptotic process);GO:0002376(immune system process);GO:0001783(B cell apoptotic process);GO:0002250(adaptive immune response);GO:0006959(humoral immune response);GO:0030889(negative regulation of B cell proliferation);GO:0042130(negati…	ko04060(Cytokine-cytokine receptor interaction)
hsa	hsa-miR-193b-3p	ENST00000297109	ENSG00000164576	SAP30L	SAP30 like [Source:HGNC Symbol;Acc:HGNC:25663]	GO:0005634(nucleus);GO:0046872(metal ion binding);GO:0005730(nucleolus);GO:0006351(transcription, DNA-templated);GO:0006355(regulation of transcription, DNA-templated);GO:0016575(histone deacetylation);GO:0003677(DNA binding);GO:0008270(zinc ion binding);GO:0005515(protein binding);GO:0008289(lipid binding);GO:0005654(nucleoplasm);GO:0010314(phosphatidylinositol-5-phosphate binding);GO:0042393(hi…
hsa	hsa-miR-193b-3p	ENST00000297354	ENSG00000164764	SBSPON	somatomedin B and thrombospondin type 1 domain containing [Source:HGNC Symbol;Acc:HGNC:30362]	GO:0005576(extracellular region);GO:0006955(immune response);GO:0005044(scavenger receptor activity);GO:0006898(receptor-mediated endocytosis);GO:0005578(proteinaceous extracellular matrix);GO:0030247(polysaccharide binding);GO:0031012(extracellular matrix)
hsa	hsa-miR-193b-3p	ENST00000297375	ENSG00000164778	EN2	engrailed homeobox 2 [Source:HGNC Symbol;Acc:HGNC:3343]	GO:0005634(nucleus);GO:0005730(nucleolus);GO:0006355(regulation of transcription, DNA-templated);GO:0003677(DNA binding);GO:0001650(fibrillar center);GO:0007275(multicellular organism development);GO:0043565(sequence-specific DNA binding);GO:0030182(neuron differentiation);GO:0030901(midbrain development);GO:0030902(hindbrain development);GO:0043524(negative regulation of neuron apoptotic process…
hsa	hsa-miR-193b-3p	ENST00000297875	ENSG00000147041	SYTL5	synaptotagmin like 5 [Source:HGNC Symbol;Acc:HGNC:15589]	GO:0016020(membrane);GO:0006886(intracellular protein transport);GO:0046872(metal ion binding);GO:0005515(protein binding);GO:0017137(Rab GTPase binding);GO:0098793(presynapse);GO:0005886(plasma membrane);GO:0005509(calcium ion binding);GO:0005544(calcium-dependent phospholipid binding);GO:0019905(syntaxin binding);GO:0030276(clathrin binding);GO:0006906(vesicle fusion);GO:0017158(regulation of c…
hsa	hsa-miR-193b-3p	ENST00000297908	ENSG00000148187	MRRF	mitochondrial ribosome recycling factor [Source:HGNC Symbol;Acc:HGNC:7234]	GO:0006412(translation);GO:0005739(mitochondrion);GO:0032790(ribosome disassembly);GO:0005759(mitochondrial matrix);GO:0043023(ribosomal large subunit binding);GO:0070126(mitochondrial translational termination)
hsa	hsa-miR-193b-3p	ENST00000298125	ENSG00000139668	WDFY2	WD repeat and FYVE domain containing 2 [Source:HGNC Symbol;Acc:HGNC:20482]	GO:0005737(cytoplasm);GO:0046872(metal ion binding);GO:0005515(protein binding);GO:0005768(endosome);GO:0001934(positive regulation of protein phosphorylation);GO:0005769(early endosome);GO:0031982(vesicle);GO:0045600(positive regulation of fat cell differentiation)
hsa	hsa-miR-193b-3p	ENST00000298260	ENSG00000165480	SKA3	spindle and kinetochore associated complex subunit 3 [Source:HGNC Symbol;Acc:HGNC:20262]	GO:0005737(cytoplasm);GO:0051301(cell division);GO:0005694(chromosome);GO:0005856(cytoskeleton);GO:0005515(protein binding);GO:0007049(cell cycle);GO:0007059(chromosome segregation);GO:0005874(microtubule);GO:0005819(spindle);GO:0000775(chromosome, centromeric region);GO:0000776(kinetochore);GO:0000777(condensed chromosome kinetochore);GO:0000940(condensed chromosome outer kinetochore);GO:0005876…
hsa	hsa-miR-193b-3p	ENST00000298530	ENSG00000165685	TMEM52B	transmembrane protein 52B [Source:HGNC Symbol;Acc:HGNC:26438]	GO:0016020(membrane);GO:0016021(integral component of membrane);GO:0003674(molecular_function);GO:0008150(biological_process);GO:0070062(extracellular exosome)
hsa	hsa-miR-193b-3p	ENST00000298552	ENSG00000165699	TSC1	tuberous sclerosis 1 [Source:HGNC Symbol;Acc:HGNC:12362]	GO:0005737(cytoplasm);GO:0016020(membrane);GO:0005829(cytosol);GO:0005515(protein binding);GO:0005811(lipid particle);GO:0005886(plasma membrane);GO:0030027(lamellipodium);GO:0050821(protein stabilization);GO:0008285(negative regulation of cell proliferation);GO:0061024(membrane organization);GO:0005938(cell cortex);GO:0006417(regulation of translation);GO:0043234(protein complex);GO:0090630(acti…	ko04072(Phospholipase D signaling pathway);ko04151(PI3K-Akt signaling pathway);ko04152(AMPK signaling pathway);ko04150(mTOR signaling pathway);ko04140(Autophagy - animal);ko04218(Cellular senescence);ko04910(Insulin signaling pathway);ko04211(Longevity regulating pathway - mammal);ko05231(Choline metabolism in cancer);ko05165(Human papillomavirus infection)
hsa	hsa-miR-193b-3p	ENST00000298743	ENSG00000180447	GAS1	growth arrest specific 1 [Source:HGNC Symbol;Acc:HGNC:4165]	GO:0016020(membrane);GO:0016021(integral component of membrane);GO:0005886(plasma membrane);GO:0007049(cell cycle);GO:0031225(anchored component of membrane);GO:0005515(protein binding);GO:0007050(cell cycle arrest);GO:0042981(regulation of apoptotic process);GO:0035924(cellular response to vascular endothelial growth factor stimulus);GO:0045930(negative regulation of mitotic cell cycle);GO:00451…	ko04340(Hedgehog signaling pathway)
hsa	hsa-miR-193b-3p	ENST00000298972	ENSG00000166006	KCNC2	potassium voltage-gated channel subfamily C member 2 [Source:HGNC Symbol;Acc:HGNC:6234]	GO:0005622(intracellular);GO:0006810(transport);GO:0016020(membrane);GO:0016021(integral component of membrane);GO:0055085(transmembrane transport);GO:0005216(ion channel activity);GO:0006811(ion transport);GO:0005244(voltage-gated ion channel activity);GO:0005249(voltage-gated potassium channel activity);GO:0005267(potassium channel activity);GO:0006813(potassium ion transport);GO:0034765(regula…
hsa	hsa-miR-193b-3p	ENST00000299092	ENSG00000166073	GPR176	G protein-coupled receptor 176 [Source:HGNC Symbol;Acc:HGNC:32370]	GO:0016020(membrane);GO:0016021(integral component of membrane);GO:0004930(G-protein coupled receptor activity);GO:0007186(G-protein coupled receptor signaling pathway);GO:0005886(plasma membrane);GO:0004871(signal transducer activity);GO:0007165(signal transduction);GO:0048511(rhythmic process);GO:0005887(integral component of plasma membrane);GO:0030818(negative regulation of cAMP biosynthetic …
hsa	hsa-miR-193b-3p	ENST00000299178	ENSG00000166148	AVPR1A	arginine vasopressin receptor 1A [Source:HGNC Symbol;Acc:HGNC:895]	GO:0016020(membrane);GO:0016021(integral component of membrane);GO:0004930(G-protein coupled receptor activity);GO:0007186(G-protein coupled receptor signaling pathway);GO:0005886(plasma membrane);GO:0004871(signal transducer activity);GO:0007165(signal transduction);GO:0005000(vasopressin receptor activity);GO:0032870(cellular response to hormone stimulus);GO:0005515(protein binding);GO:0005887(…	ko04020(Calcium signaling pathway);ko04072(Phospholipase D signaling pathway);ko04080(Neuroactive ligand-receptor interaction);ko04270(Vascular smooth muscle contraction)
hsa	hsa-miR-193b-3p	ENST00000299194	ENSG00000166159	LRTM2	leucine rich repeats and transmembrane domains 2 [Source:HGNC Symbol;Acc:HGNC:32443]	GO:0016020(membrane);GO:0016021(integral component of membrane);GO:0005737(cytoplasm);GO:0004860(protein kinase inhibitor activity);GO:0006469(negative regulation of protein kinase activity);GO:0019221(cytokine-mediated signaling pathway);GO:0046426(negative regulation of JAK-STAT cascade);GO:0051965(positive regulation of synapse assembly)
hsa	hsa-miR-193b-3p	ENST00000299267	ENSG00000166206	GABRB3	gamma-aminobutyric acid type A receptor beta3 subunit [Source:HGNC Symbol;Acc:HGNC:4083]	GO:0006810(transport);GO:0016020(membrane);GO:0016021(integral component of membrane);GO:0005216(ion channel activity);GO:0006811(ion transport);GO:0005886(plasma membrane);GO:0030054(cell junction);GO:0045202(synapse);GO:0045211(postsynaptic membrane);GO:0030659(cytoplasmic vesicle membrane);GO:0031410(cytoplasmic vesicle);GO:0005254(chloride channel activity);GO:0006821(chloride transport);GO:0…	ko04080(Neuroactive ligand-receptor interaction);ko04727(GABAergic synapse);ko04726(Serotonergic synapse);ko04723(Retrograde endocannabinoid signaling);ko05032(Morphine addiction);ko05033(Nicotine addiction)
hsa	hsa-miR-193b-3p	ENST00000299335	ENSG00000166260	COX11	COX11, cytochrome c oxidase copper chaperone [Source:HGNC Symbol;Acc:HGNC:2261]	GO:0016020(membrane);GO:0016021(integral component of membrane);GO:0005743(mitochondrial inner membrane);GO:0005739(mitochondrion);GO:1902600(hydrogen ion transmembrane transport);GO:0005507(copper ion binding);GO:0009055(electron carrier activity);GO:0004129(cytochrome-c oxidase activity);GO:0007585(respiratory gaseous exchange);GO:0008535(respiratory chain complex IV assembly);GO:0033132(negati…	ko00190(Oxidative phosphorylation)
hsa	hsa-miR-193b-3p	ENST00000299427	ENSG00000166340	TPP1	tripeptidyl peptidase 1 [Source:HGNC Symbol;Acc:HGNC:2073]	GO:0046872(metal ion binding);GO:0016787(hydrolase activity);GO:0005515(protein binding);GO:0008233(peptidase activity);GO:0006508(proteolysis);GO:0004252(serine-type endopeptidase activity);GO:0042470(melanosome);GO:0008236(serine-type peptidase activity);GO:0007399(nervous system development);GO:0005764(lysosome);GO:0045453(bone resorption);GO:0070062(extracellular exosome);GO:0030855(epithelia…	ko04142(Lysosome)
hsa	hsa-miR-193b-3p	ENST00000299492	ENSG00000166387	PPFIBP2	PPFIA binding protein 2 [Source:HGNC Symbol;Acc:HGNC:9250]	GO:0005615(extracellular space);GO:0003674(molecular_function);GO:0005829(cytosol);GO:0005622(intracellular);GO:0042802(identical protein binding)
hsa	hsa-miR-193b-3p	ENST00000299518	ENSG00000166411	IDH3A	isocitrate dehydrogenase 3 (NAD(+)) alpha [Source:HGNC Symbol;Acc:HGNC:5384]	GO:0005634(nucleus);GO:0046872(metal ion binding);GO:0000287(magnesium ion binding);GO:0016491(oxidoreductase activity);GO:0055114(oxidation-reduction process);GO:0006099(tricarboxylic acid cycle);GO:0005739(mitochondrion);GO:0016616(oxidoreductase activity, acting on the CH-OH group of donors, NAD or NADP as acceptor);GO:0051287(NAD binding);GO:0004449(isocitrate dehydrogenase (NAD+) activity);G…	ko00020(Citrate cycle (TCA cycle))
hsa	hsa-miR-193b-3p	ENST00000299697	ENSG00000166548	TK2	thymidine kinase 2, mitochondrial [Source:HGNC Symbol;Acc:HGNC:11831]	GO:0000166(nucleotide binding);GO:0005524(ATP binding);GO:0016740(transferase activity);GO:0016301(kinase activity);GO:0016310(phosphorylation);GO:0006139(nucleobase-containing compound metabolic process);GO:0005739(mitochondrion);GO:0019206(nucleoside kinase activity);GO:0009165(nucleotide biosynthetic process);GO:0005759(mitochondrial matrix);GO:0009157(deoxyribonucleoside monophosphate biosynt…	ko00240(Pyrimidine metabolism);ko00983(Drug metabolism - other enzymes)
hsa	hsa-miR-193b-3p	ENST00000299727	ENSG00000166573	GALR1	galanin receptor 1 [Source:HGNC Symbol;Acc:HGNC:4132]	GO:0016020(membrane);GO:0016021(integral component of membrane);GO:0004930(G-protein coupled receptor activity);GO:0007186(G-protein coupled receptor signaling pathway);GO:0005886(plasma membrane);GO:0005515(protein binding);GO:0004871(signal transducer activity);GO:0007165(signal transduction);GO:0005887(integral component of plasma membrane);GO:0045944(positive regulation of transcription from …	ko04080(Neuroactive ligand-receptor interaction)
hsa	hsa-miR-193b-3p	ENST00000299824	ENSG00000101445	PPP1R16B	protein phosphatase 1 regulatory subunit 16B [Source:HGNC Symbol;Acc:HGNC:15850]	GO:0005634(nucleus);GO:0016607(nuclear speck);GO:0016020(membrane);GO:0005886(plasma membrane);GO:0050790(regulation of catalytic activity);GO:0042995(cell projection);GO:0005515(protein binding);GO:0048471(perinuclear region of cytoplasm);GO:0019888(protein phosphatase regulator activity);GO:0035308(negative regulation of protein dephosphorylation);GO:0001938(positive regulation of endothelial c…
hsa	hsa-miR-193b-3p	ENST00000299954	ENSG00000154217	PITPNC1	phosphatidylinositol transfer protein, cytoplasmic 1 [Source:HGNC Symbol;Acc:HGNC:21045]	GO:0006810(transport);GO:0005829(cytosol);GO:0005654(nucleoplasm);GO:0005622(intracellular);GO:0005737(cytoplasm);GO:0005515(protein binding);GO:0007165(signal transduction);GO:0006869(lipid transport);GO:0008289(lipid binding);GO:0008526(phosphatidylinositol transporter activity);GO:0035091(phosphatidylinositol binding);GO:0070300(phosphatidic acid binding);GO:0015914(phospholipid transport);GO:…
hsa	hsa-miR-193b-3p	ENST00000299977	ENSG00000166750	SLFN5	schlafen family member 5 [Source:HGNC Symbol;Acc:HGNC:28286]	GO:0005634(nucleus);GO:0000166(nucleotide binding);GO:0005524(ATP binding);GO:0030154(cell differentiation)
hsa	hsa-miR-193b-3p	ENST00000300087	ENSG00000166847	DCTN5	dynactin subunit 5 [Source:HGNC Symbol;Acc:HGNC:24594]	GO:0005737(cytoplasm);GO:0005654(nucleoplasm);GO:0031965(nuclear membrane);GO:0005694(chromosome);GO:0005856(cytoskeleton);GO:0005515(protein binding);GO:0005813(centrosome);GO:0000775(chromosome, centromeric region);GO:0000776(kinetochore);GO:0000777(condensed chromosome kinetochore);GO:0005829(cytosol);GO:0019886(antigen processing and presentation of exogenous peptide antigen via MHC class II)…	ko04962(Vasopressin-regulated water reabsorption)
hsa	hsa-miR-193b-3p	ENST00000300101	ENSG00000166860	ZBTB39	zinc finger and BTB domain containing 39 [Source:HGNC Symbol;Acc:HGNC:29014]	GO:0003676(nucleic acid binding);GO:0005634(nucleus);GO:0046872(metal ion binding);GO:0006351(transcription, DNA-templated);GO:0006355(regulation of transcription, DNA-templated);GO:0003677(DNA binding)
hsa	hsa-miR-193b-3p	ENST00000300176	ENSG00000106351	AGFG2	ArfGAP with FG repeats 2 [Source:HGNC Symbol;Acc:HGNC:5177]	GO:0046872(metal ion binding);GO:0043547(positive regulation of GTPase activity);GO:0005096(GTPase activator activity);GO:0016020(membrane);GO:0003674(molecular_function);GO:0008150(biological_process)
hsa	hsa-miR-193b-3p	ENST00000300291	ENSG00000167005	NUDT21	nudix hydrolase 21 [Source:HGNC Symbol;Acc:HGNC:13870]	GO:0003723(RNA binding);GO:0003729(mRNA binding);GO:0006397(mRNA processing);GO:0005634(nucleus);GO:0042803(protein homodimerization activity);GO:0016787(hydrolase activity);GO:0005515(protein binding);GO:0016604(nuclear body);GO:0005815(microtubule organizing center);GO:0006378(mRNA polyadenylation);GO:0005849(mRNA cleavage factor complex);GO:0042802(identical protein binding);GO:0005654(nucleop…	ko03015(mRNA surveillance pathway)
hsa	hsa-miR-193b-3p	ENST00000300557	ENSG00000167183	PRR15L	proline rich 15 like [Source:HGNC Symbol;Acc:HGNC:28149]
hsa	hsa-miR-193b-3p	ENST00000300574	ENSG00000167193	CRK	CRK proto-oncogene, adaptor protein [Source:HGNC Symbol;Acc:HGNC:2362]	GO:0005737(cytoplasm);GO:0016020(membrane);GO:0005886(plasma membrane);GO:0005515(protein binding);GO:0038096(Fc-gamma receptor signaling pathway involved in phagocytosis);GO:0005829(cytosol);GO:0070062(extracellular exosome);GO:0032956(regulation of actin cytoskeleton organization);GO:0042169(SH2 domain binding);GO:0005634(nucleus);GO:0043234(protein complex);GO:0006357(regulation of transcripti…	ko04015(Rap1 signaling pathway);ko04010(MAPK signaling pathway);ko04012(ErbB signaling pathway);ko04510(Focal adhesion);ko04810(Regulation of actin cytoskeleton);ko04666(Fc gamma R-mediated phagocytosis);ko04062(Chemokine signaling pathway);ko04910(Insulin signaling pathway);ko04722(Neurotrophin signaling pathway);ko05200(Pathways in cancer);ko05206(MicroRNAs in cancer);ko05220(Chronic myeloid le…
hsa	hsa-miR-193b-3p	ENST00000301031	ENSG00000167523	SPATA33	spermatogenesis associated 33 [Source:HGNC Symbol;Acc:HGNC:26463]	GO:0005634(nucleus);GO:0005737(cytoplasm);GO:0005829(cytosol)
hsa	hsa-miR-193b-3p	ENST00000301310	ENSG00000018869	ZNF582	zinc finger protein 582 [Source:HGNC Symbol;Acc:HGNC:26421]	GO:0003676(nucleic acid binding);GO:0006355(regulation of transcription, DNA-templated);GO:0005622(intracellular);GO:0005634(nucleus);GO:0046872(metal ion binding);GO:0006351(transcription, DNA-templated);GO:0003677(DNA binding)
hsa	hsa-miR-193b-3p	ENST00000301781	ENSG00000168000	BSCL2	BSCL2, seipin lipid droplet biogenesis associated [Source:HGNC Symbol;Acc:HGNC:15832]	GO:0016020(membrane);GO:0016021(integral component of membrane);GO:0019915(lipid storage);GO:0006629(lipid metabolic process);GO:0016042(lipid catabolic process);GO:0005783(endoplasmic reticulum);GO:0005789(endoplasmic reticulum membrane);GO:0005515(protein binding);GO:0003674(molecular_function);GO:0045444(fat cell differentiation);GO:0030176(integral component of endoplasmic reticulum membrane)…
hsa	hsa-miR-193b-3p	ENST00000301785	ENSG00000214753	HNRNPUL2	heterogeneous nuclear ribonucleoprotein U like 2 [Source:HGNC Symbol;Acc:HGNC:25451]	GO:0003723(RNA binding);GO:0005634(nucleus);GO:0016020(membrane);GO:0005654(nucleoplasm);GO:0008150(biological_process)
hsa	hsa-miR-193b-3p	ENST00000302008	ENSG00000114026	OGG1	8-oxoguanine DNA glycosylase [Source:HGNC Symbol;Acc:HGNC:8125]	GO:0005634(nucleus);GO:0016607(nuclear speck);GO:0005654(nucleoplasm);GO:0016787(hydrolase activity);GO:0006355(regulation of transcription, DNA-templated);GO:0003824(catalytic activity);GO:0016829(lyase activity);GO:0005739(mitochondrion);GO:0003684(damaged DNA binding);GO:0006281(DNA repair);GO:0008152(metabolic process);GO:0016798(hydrolase activity, acting on glycosyl bonds);GO:0006974(cellul…	ko03410(Base excision repair)
hsa	hsa-miR-193b-3p	ENST00000302291	ENSG00000169641	LUZP1	leucine zipper protein 1 [Source:HGNC Symbol;Acc:HGNC:14985]	GO:0005634(nucleus);GO:0016020(membrane);GO:0070062(extracellular exosome);GO:0003281(ventricular septum development);GO:0021503(neural fold bending);GO:0060840(artery development)
hsa	hsa-miR-193b-3p	ENST00000302313	ENSG00000114742	WDR48	WD repeat domain 48 [Source:HGNC Symbol;Acc:HGNC:30914]	GO:0005634(nucleus);GO:0005737(cytoplasm);GO:0043231(intracellular membrane-bounded organelle);GO:0000724(double-strand break repair via homologous recombination);GO:0006974(cellular response to DNA damage stimulus);GO:0007283(spermatogenesis);GO:0007338(single fertilization);GO:0008584(male gonad development);GO:0035264(multicellular organism growth);GO:0043588(skin development);GO:0048568(embry…	ko03460(Fanconi anemia pathway)
hsa	hsa-miR-193b-3p	ENST00000302345	ENSG00000171302	CANT1	calcium activated nucleotidase 1 [Source:HGNC Symbol;Acc:HGNC:19721]	GO:0016020(membrane);GO:0016021(integral component of membrane);GO:0046872(metal ion binding);GO:0016787(hydrolase activity);GO:0005509(calcium ion binding);GO:0005794(Golgi apparatus);GO:0005783(endoplasmic reticulum);GO:0005789(endoplasmic reticulum membrane);GO:0042803(protein homodimerization activity);GO:0005886(plasma membrane);GO:0004871(signal transducer activity);GO:0017110(nucleoside-di…	ko00230(Purine metabolism);ko00240(Pyrimidine metabolism)
hsa	hsa-miR-193b-3p	ENST00000302450	ENSG00000169607	CKAP2L	cytoskeleton associated protein 2 like [Source:HGNC Symbol;Acc:HGNC:26877]	GO:0005737(cytoplasm);GO:0005829(cytosol);GO:0005856(cytoskeleton);GO:0000922(spindle pole);GO:0005813(centrosome);GO:0072686(mitotic spindle)
hsa	hsa-miR-193b-3p	ENST00000302536	ENSG00000171724	VAT1L	vesicle amine transport 1 like [Source:HGNC Symbol;Acc:HGNC:29315]	GO:0008270(zinc ion binding);GO:0016491(oxidoreductase activity);GO:0055114(oxidation-reduction process);GO:0005515(protein binding)
hsa	hsa-miR-193b-3p	ENST00000302609	ENSG00000175395	ZNF25	zinc finger protein 25 [Source:HGNC Symbol;Acc:HGNC:13043]	GO:0003676(nucleic acid binding);GO:0005634(nucleus);GO:0046872(metal ion binding);GO:0006355(regulation of transcription, DNA-templated);GO:0006351(transcription, DNA-templated);GO:0003677(DNA binding);GO:0005622(intracellular)
hsa	hsa-miR-193b-3p	ENST00000303177	ENSG00000170091	HGNC:24955	Neuron-specific protein family member 2 [Source:UniProtKB/Swiss-Prot;Acc:Q9Y328]	GO:0016020(membrane);GO:0016021(integral component of membrane);GO:0005794(Golgi apparatus);GO:0007212(dopamine receptor signaling pathway);GO:0030659(cytoplasmic vesicle membrane);GO:0031410(cytoplasmic vesicle);GO:0048268(clathrin coat assembly);GO:0032051(clathrin light chain binding);GO:0032580(Golgi cisterna membrane);GO:0005768(endosome);GO:0016197(endosomal transport);GO:0032585(multivesic…
hsa	hsa-miR-193b-3p	ENST00000303395	ENSG00000144285	SCN1A	sodium voltage-gated channel alpha subunit 1 [Source:HGNC Symbol;Acc:HGNC:10585]	GO:0006810(transport);GO:0016020(membrane);GO:0016021(integral component of membrane);GO:0055085(transmembrane transport);GO:0005216(ion channel activity);GO:0006811(ion transport);GO:0034220(ion transmembrane transport);GO:0005244(voltage-gated ion channel activity);GO:0034765(regulation of ion transmembrane transport);GO:0005886(plasma membrane);GO:0006814(sodium ion transport);GO:0035725(sodiu…	ko04728(Dopaminergic synapse)
hsa	hsa-miR-193b-3p	ENST00000303575	ENSG00000170348	TMED10	transmembrane p24 trafficking protein 10 [Source:HGNC Symbol;Acc:HGNC:16998]	GO:0006810(transport);GO:0016020(membrane);GO:0016021(integral component of membrane);GO:0015031(protein transport);GO:0005794(Golgi apparatus);GO:0005783(endoplasmic reticulum);GO:0005789(endoplasmic reticulum membrane);GO:0005886(plasma membrane);GO:0005515(protein binding);GO:0042470(melanosome);GO:0031410(cytoplasmic vesicle);GO:0032403(protein complex binding);GO:0001822(kidney development);…
hsa	hsa-miR-193b-3p	ENST00000303635	ENSG00000171735	CAMTA1	calmodulin binding transcription activator 1 [Source:HGNC Symbol;Acc:HGNC:18806]	GO:0005634(nucleus);GO:0005737(cytoplasm);GO:0005730(nucleolus);GO:0005829(cytosol);GO:0006366(transcription from RNA polymerase II promoter);GO:0006351(transcription, DNA-templated);GO:0006355(regulation of transcription, DNA-templated);GO:0003677(DNA binding);GO:0045944(positive regulation of transcription from RNA polymerase II promoter);GO:0001077(transcriptional activator activity, RNA polym…
hsa	hsa-miR-193b-3p	ENST00000304411	ENSG00000170837	GPR27	G protein-coupled receptor 27 [Source:HGNC Symbol;Acc:HGNC:4482]	GO:0016020(membrane);GO:0016021(integral component of membrane);GO:0004930(G-protein coupled receptor activity);GO:0007186(G-protein coupled receptor signaling pathway);GO:0005886(plasma membrane);GO:0004871(signal transducer activity);GO:0007165(signal transduction);GO:0035774(positive regulation of insulin secretion involved in cellular response to glucose stimulus);GO:1900738(positive regulati…
hsa	hsa-miR-193b-3p	ENST00000304623	ENSG00000169862	CTNND2	catenin delta 2 [Source:HGNC Symbol;Acc:HGNC:2516]	GO:0005634(nucleus);GO:0006351(transcription, DNA-templated);GO:0006355(regulation of transcription, DNA-templated);GO:0007155(cell adhesion);GO:0042995(cell projection);GO:0007275(multicellular organism development);GO:0016055(Wnt signaling pathway);GO:0016337(single organismal cell-cell adhesion);GO:0030054(cell junction);GO:0030425(dendrite);GO:0005515(protein binding);GO:0043204(perikaryon);G…
hsa	hsa-miR-193b-3p	ENST00000305119	ENSG00000205277	MUC12	mucin 12, cell surface associated [Source:HGNC Symbol;Acc:HGNC:7510]	GO:0016020(membrane);GO:0016021(integral component of membrane);GO:0005886(plasma membrane);GO:0005887(integral component of plasma membrane);GO:0003674(molecular_function);GO:0002223(stimulatory C-type lectin receptor signaling pathway);GO:0001558(regulation of cell growth);GO:0005796(Golgi lumen);GO:0016266(O-glycan processing)
hsa	hsa-miR-193b-3p	ENST00000305557	ENSG00000114993	RTKN	rhotekin [Source:HGNC Symbol;Acc:HGNC:10466]	GO:0000166(nucleotide binding);GO:0007165(signal transduction);GO:0005525(GTP binding);GO:0005515(protein binding);GO:0006915(apoptotic process);GO:0007266(Rho protein signal transduction);GO:0017049(GTP-Rho binding);GO:0005575(cellular_component);GO:0005829(cytosol);GO:0042981(regulation of apoptotic process);GO:0034260(negative regulation of GTPase activity);GO:0005095(GTPase inhibitor activity…
hsa	hsa-miR-193b-3p	ENST00000305641	ENSG00000168806	LCMT2	leucine carboxyl methyltransferase 2 [Source:HGNC Symbol;Acc:HGNC:17558]	GO:0008168(methyltransferase activity);GO:0016740(transferase activity);GO:0008033(tRNA processing);GO:0032259(methylation);GO:0005515(protein binding);GO:0006400(tRNA modification);GO:0005737(cytoplasm);GO:0005829(cytosol);GO:0008175(tRNA methyltransferase activity);GO:0008757(S-adenosylmethionine-dependent methyltransferase activity);GO:0030488(tRNA methylation);GO:0031591(wybutosine biosynthet…
hsa	hsa-miR-193b-3p	ENST00000305885	ENSG00000168496	FEN1	flap structure-specific endonuclease 1 [Source:HGNC Symbol;Acc:HGNC:3650]	GO:0005634(nucleus);GO:0016020(membrane);GO:0046872(metal ion binding);GO:0016787(hydrolase activity);GO:0003677(DNA binding);GO:0003824(catalytic activity);GO:0005739(mitochondrion);GO:0006281(DNA repair);GO:0090305(nucleic acid phosphodiester bond hydrolysis);GO:0005515(protein binding);GO:0006974(cellular response to DNA damage stimulus);GO:0016788(hydrolase activity, acting on ester bonds);GO…	ko03030(DNA replication);ko03410(Base excision repair);ko03450(Non-homologous end-joining)
hsa	hsa-miR-193b-3p	ENST00000306071	ENSG00000170175	CHRNB1	cholinergic receptor nicotinic beta 1 subunit [Source:HGNC Symbol;Acc:HGNC:1961]	GO:0006810(transport);GO:0016020(membrane);GO:0016021(integral component of membrane);GO:0005216(ion channel activity);GO:0006811(ion transport);GO:0005886(plasma membrane);GO:0007165(signal transduction);GO:0030054(cell junction);GO:0045202(synapse);GO:0045211(postsynaptic membrane);GO:0005230(extracellular ligand-gated ion channel activity);GO:0060079(excitatory postsynaptic potential);GO:00058…	ko04080(Neuroactive ligand-receptor interaction)
hsa	hsa-miR-193b-3p	ENST00000306270	ENSG00000005700	IBTK	inhibitor of Bruton tyrosine kinase [Source:HGNC Symbol;Acc:HGNC:17853]	GO:0005634(nucleus);GO:0005737(cytoplasm);GO:0016020(membrane);GO:0005654(nucleoplasm);GO:0019901(protein kinase binding);GO:0061099(negative regulation of protein tyrosine kinase activity);GO:0001933(negative regulation of protein phosphorylation);GO:0030292(protein tyrosine kinase inhibitor activity);GO:0051209(release of sequestered calcium ion into cytosol)
hsa	hsa-miR-193b-3p	ENST00000306279	ENSG00000168874	ATOH8	atonal bHLH transcription factor 8 [Source:HGNC Symbol;Acc:HGNC:24126]	GO:0005634(nucleus);GO:0005737(cytoplasm);GO:0016607(nuclear speck);GO:0005654(nucleoplasm);GO:0046983(protein dimerization activity);GO:0006355(regulation of transcription, DNA-templated);GO:0006351(transcription, DNA-templated);GO:0003677(DNA binding);GO:0003700(transcription factor activity, sequence-specific DNA binding);GO:0030154(cell differentiation);GO:0007275(multicellular organism devel…
hsa	hsa-miR-193b-3p	ENST00000306376	ENSG00000244405	ETV5	ETS variant 5 [Source:HGNC Symbol;Acc:HGNC:3494]	GO:0005634(nucleus);GO:0005654(nucleoplasm);GO:0006355(regulation of transcription, DNA-templated);GO:0006366(transcription from RNA polymerase II promoter);GO:0003677(DNA binding);GO:0003700(transcription factor activity, sequence-specific DNA binding);GO:0043565(sequence-specific DNA binding);GO:0005886(plasma membrane);GO:0005515(protein binding);GO:0001228(transcriptional activator activity, …	ko05202(Transcriptional misregulation in cancers);ko05215(Prostate cancer)
hsa	hsa-miR-193b-3p	ENST00000306726	ENSG00000169410	PTPN9	protein tyrosine phosphatase, non-receptor type 9 [Source:HGNC Symbol;Acc:HGNC:9661]	GO:0005737(cytoplasm);GO:0016787(hydrolase activity);GO:0004725(protein tyrosine phosphatase activity);GO:0016791(phosphatase activity);GO:0006470(protein dephosphorylation);GO:0016311(dephosphorylation);GO:0035335(peptidyl-tyrosine dephosphorylation);GO:0004721(phosphoprotein phosphatase activity);GO:0005515(protein binding);GO:0004726(non-membrane spanning protein tyrosine phosphatase activity)
hsa	hsa-miR-193b-3p	ENST00000307221	ENSG00000172404	DNAJB7	DnaJ heat shock protein family (Hsp40) member B7 [Source:HGNC Symbol;Acc:HGNC:24986]	GO:0051087(chaperone binding)
hsa	hsa-miR-193b-3p	ENST00000307236	ENSG00000169016	E2F6	E2F transcription factor 6 [Source:HGNC Symbol;Acc:HGNC:3120]	GO:0005634(nucleus);GO:0005730(nucleolus);GO:0046983(protein dimerization activity);GO:0006355(regulation of transcription, DNA-templated);GO:0006351(transcription, DNA-templated);GO:0003677(DNA binding);GO:0003700(transcription factor activity, sequence-specific DNA binding);GO:0005515(protein binding);GO:0007049(cell cycle);GO:0005667(transcription factor complex);GO:0000083(regulation of trans…
hsa	hsa-miR-193b-3p	ENST00000307340	ENSG00000042781	USH2A	usherin [Source:HGNC Symbol;Acc:HGNC:12601]	GO:0016020(membrane);GO:0016021(integral component of membrane);GO:0005886(plasma membrane);GO:0042995(cell projection);GO:0005515(protein binding);GO:0005576(extracellular region);GO:0050896(response to stimulus);GO:0007601(visual perception);GO:0007605(sensory perception of sound);GO:0060171(stereocilium membrane);GO:0005737(cytoplasm);GO:0017022(myosin binding);GO:0005518(collagen binding);GO:…
hsa	hsa-miR-193b-3p	ENST00000307378	ENSG00000084453	SLCO1A2	solute carrier organic anion transporter family member 1A2 [Source:HGNC Symbol;Acc:HGNC:10956]	GO:0006810(transport);GO:0016020(membrane);GO:0016021(integral component of membrane);GO:0005215(transporter activity);GO:0005886(plasma membrane);GO:0006811(ion transport);GO:0015347(sodium-independent organic anion transmembrane transporter activity);GO:0043252(sodium-independent organic anion transport);GO:0005887(integral component of plasma membrane);GO:0008514(organic anion transmembrane tr…	ko04976(Bile secretion)
hsa	hsa-miR-193b-3p	ENST00000307441	ENSG00000189180	ZNF33A	zinc finger protein 33A [Source:HGNC Symbol;Acc:HGNC:13096]	GO:0003676(nucleic acid binding);GO:0005634(nucleus);GO:0046872(metal ion binding);GO:0006355(regulation of transcription, DNA-templated);GO:0006351(transcription, DNA-templated);GO:0003677(DNA binding);GO:0005622(intracellular);GO:0003700(transcription factor activity, sequence-specific DNA binding)
hsa	hsa-miR-193b-3p	ENST00000307468	ENSG00000171649	ZIK1	zinc finger protein interacting with K protein 1 [Source:HGNC Symbol;Acc:HGNC:33104]	GO:0003676(nucleic acid binding);GO:0006355(regulation of transcription, DNA-templated);GO:0005622(intracellular);GO:0046872(metal ion binding);GO:0005634(nucleus);GO:0006351(transcription, DNA-templated);GO:0003677(DNA binding)
hsa	hsa-miR-193b-3p	ENST00000307507	ENSG00000170264	FAM161A	family with sequence similarity 161 member A [Source:HGNC Symbol;Acc:HGNC:25808]	GO:0005737(cytoplasm);GO:0005856(cytoskeleton);GO:0042995(cell projection);GO:0005515(protein binding);GO:0050896(response to stimulus);GO:0005813(centrosome);GO:0042802(identical protein binding);GO:0060271(cilium assembly);GO:0005929(cilium);GO:0030030(cell projection organization);GO:0036064(ciliary basal body);GO:0007601(visual perception);GO:0032391(photoreceptor connecting cilium)
hsa	hsa-miR-193b-3p	ENST00000307534	ENSG00000152782	PANK1	pantothenate kinase 1 [Source:HGNC Symbol;Acc:HGNC:8598]	GO:0005737(cytoplasm);GO:0000166(nucleotide binding);GO:0005524(ATP binding);GO:0016740(transferase activity);GO:0016301(kinase activity);GO:0016310(phosphorylation);GO:0004594(pantothenate kinase activity);GO:0015937(coenzyme A biosynthetic process);GO:0005829(cytosol);GO:0009108(coenzyme biosynthetic process);GO:0005634(nucleus);GO:0030118(clathrin coat);GO:0055037(recycling endosome);GO:007194…	ko00770(Pantothenate and CoA biosynthesis)
hsa	hsa-miR-193b-3p	ENST00000307584	ENSG00000170681	CAVIN4	caveolae associated protein 4 [Source:HGNC Symbol;Acc:HGNC:33742]	GO:0005737(cytoplasm);GO:0016020(membrane);GO:0006351(transcription, DNA-templated);GO:0006355(regulation of transcription, DNA-templated);GO:0005829(cytosol);GO:0005886(plasma membrane);GO:0035023(regulation of Rho protein signal transduction);GO:0005901(caveola);GO:0007275(multicellular organism development);GO:0030154(cell differentiation);GO:0005515(protein binding);GO:0042383(sarcolemma);GO:…
hsa	hsa-miR-193b-3p	ENST00000307750	ENSG00000168795	ZBTB5	zinc finger and BTB domain containing 5 [Source:HGNC Symbol;Acc:HGNC:23836]	GO:0003676(nucleic acid binding);GO:0005634(nucleus);GO:0046872(metal ion binding);GO:0006351(transcription, DNA-templated);GO:0006355(regulation of transcription, DNA-templated);GO:0003677(DNA binding);GO:0005515(protein binding);GO:0000122(negative regulation of transcription from RNA polymerase II promoter);GO:0000977(RNA polymerase II regulatory region sequence-specific DNA binding);GO:000122…
hsa	hsa-miR-193b-3p	ENST00000307767	ENSG00000171928	TVP23B	trans-golgi network vesicle protein 23 homolog B [Source:HGNC Symbol;Acc:HGNC:20399]	GO:0016020(membrane);GO:0016021(integral component of membrane);GO:0009306(protein secretion);GO:0016192(vesicle-mediated transport);GO:0030173(integral component of Golgi membrane)
hsa	hsa-miR-193b-3p	ENST00000307851	ENSG00000135077	HAVCR2	hepatitis A virus cellular receptor 2 [Source:HGNC Symbol;Acc:HGNC:18437]	GO:0016020(membrane);GO:0016021(integral component of membrane);GO:0046872(metal ion binding);GO:0030054(cell junction);GO:0002376(immune system process);GO:0045087(innate immune response);GO:0006954(inflammatory response);GO:0002250(adaptive immune response);GO:0005515(protein binding);GO:0070062(extracellular exosome);GO:0032088(negative regulation of NF-kappaB transcription factor activity);GO…
hsa	hsa-miR-193b-3p	ENST00000308275	ENSG00000167196	FBXO22	F-box protein 22 [Source:HGNC Symbol;Acc:HGNC:13593]	GO:0005737(cytoplasm);GO:0005515(protein binding);GO:0005829(cytosol);GO:0000209(protein polyubiquitination);GO:0043687(post-translational protein modification);GO:0004842(ubiquitin-protein transferase activity);GO:0006464(cellular protein modification process);GO:0030018(Z disc);GO:0006511(ubiquitin-dependent protein catabolic process);GO:0006913(nucleocytoplasmic transport);GO:0009267(cellular …
hsa	hsa-miR-193b-3p	ENST00000308488	ENSG00000048649	RSF1	remodeling and spacing factor 1 [Source:HGNC Symbol;Acc:HGNC:18118]	GO:0005634(nucleus);GO:0006355(regulation of transcription, DNA-templated);GO:0031213(RSF complex);GO:0005654(nucleoplasm);GO:0046872(metal ion binding);GO:0006351(transcription, DNA-templated);GO:0016569(covalent chromatin modification);GO:0006334(nucleosome assembly);GO:0005515(protein binding);GO:0045893(positive regulation of transcription, DNA-templated);GO:0034080(CENP-A containing nucleoso…
hsa	hsa-miR-193b-3p	ENST00000309042	ENSG00000084093	REST	RE1 silencing transcription factor [Source:HGNC Symbol;Acc:HGNC:9966]	GO:0005634(nucleus);GO:0003676(nucleic acid binding);GO:0046872(metal ion binding);GO:0006366(transcription from RNA polymerase II promoter);GO:0006351(transcription, DNA-templated);GO:0006355(regulation of transcription, DNA-templated);GO:0006357(regulation of transcription from RNA polymerase II promoter);GO:0003700(transcription factor activity, sequence-specific DNA binding);GO:0000981(RNA po…	ko04550(Signaling pathways regulating pluripotency of stem cells);ko05016(Huntington's disease)
hsa	hsa-miR-193b-3p	ENST00000309050	ENSG00000174456	C12orf76	chromosome 12 open reading frame 76 [Source:HGNC Symbol;Acc:HGNC:33790]	GO:0016020(membrane);GO:0016021(integral component of membrane);GO:0005524(ATP binding);GO:0005216(ion channel activity);GO:0006811(ion transport);GO:0005887(integral component of plasma membrane);GO:0098655(cation transmembrane transport);GO:0060079(excitatory postsynaptic potential);GO:0001614(purinergic nucleotide receptor activity);GO:0004931(extracellular ATP-gated cation channel activity);G…
hsa	hsa-miR-193b-3p	ENST00000309060	ENSG00000174306	ZHX3	zinc fingers and homeoboxes 3 [Source:HGNC Symbol;Acc:HGNC:15935]	GO:0005634(nucleus);GO:0005654(nucleoplasm);GO:0003677(DNA binding);GO:0003676(nucleic acid binding);GO:0046872(metal ion binding);GO:0006351(transcription, DNA-templated);GO:0006355(regulation of transcription, DNA-templated);GO:0003700(transcription factor activity, sequence-specific DNA binding);GO:0042803(protein homodimerization activity);GO:0005515(protein binding);GO:0030154(cell different…
hsa	hsa-miR-193b-3p	ENST00000309117	ENSG00000157538	DSCR3	DSCR3 arrestin fold containing [Source:HGNC Symbol;Acc:HGNC:3044]	GO:0005634(nucleus);GO:0006886(intracellular protein transport);GO:0003674(molecular_function);GO:0008150(biological_process);GO:0005768(endosome);GO:0008565(protein transporter activity)
hsa	hsa-miR-193b-3p	ENST00000309156	ENSG00000141738	GRB7	growth factor receptor bound protein 7 [Source:HGNC Symbol;Acc:HGNC:4567]	GO:0007165(signal transduction);GO:0009967(positive regulation of signal transduction);GO:0005070(SH3/SH2 adaptor activity);GO:0003723(RNA binding);GO:0005737(cytoplasm);GO:0016020(membrane);GO:0005829(cytosol);GO:0005886(plasma membrane);GO:0042995(cell projection);GO:0005515(protein binding);GO:0030054(cell junction);GO:0005925(focal adhesion);GO:0050900(leukocyte migration);GO:0042802(identica…
hsa	hsa-miR-193b-3p	ENST00000309182	ENSG00000167716	WDR81	WD repeat domain 81 [Source:HGNC Symbol;Acc:HGNC:26600]	GO:0005739(mitochondrion);GO:0010923(negative regulation of phosphatase activity)
hsa	hsa-miR-193b-3p	ENST00000309285	ENSG00000173578	XCR1	X-C motif chemokine receptor 1 [Source:HGNC Symbol;Acc:HGNC:1625]	GO:0016020(membrane);GO:0016021(integral component of membrane);GO:0004930(G-protein coupled receptor activity);GO:0007186(G-protein coupled receptor signaling pathway);GO:0005886(plasma membrane);GO:0004871(signal transducer activity);GO:0007165(signal transduction);GO:0004950(chemokine receptor activity);GO:0006935(chemotaxis);GO:0070098(chemokine-mediated signaling pathway);GO:0005887(integral…	ko04060(Cytokine-cytokine receptor interaction);ko04062(Chemokine signaling pathway)
hsa	hsa-miR-193b-3p	ENST00000309649	ENSG00000118518	RNF146	ring finger protein 146 [Source:HGNC Symbol;Acc:HGNC:21336]	GO:0005634(nucleus);GO:0005737(cytoplasm);GO:0008270(zinc ion binding);GO:0046872(metal ion binding);GO:0005829(cytosol);GO:0005654(nucleoplasm);GO:0016740(transferase activity);GO:0016567(protein ubiquitination);GO:0005886(plasma membrane);GO:0005515(protein binding);GO:0061630(ubiquitin protein ligase activity);GO:0016055(Wnt signaling pathway);GO:0016579(protein deubiquitination);GO:0090263(po…
hsa	hsa-miR-193b-3p	ENST00000309733	ENSG00000174749	C4orf32	chromosome 4 open reading frame 32 [Source:HGNC Symbol;Acc:HGNC:26813]	GO:0016020(membrane);GO:0016021(integral component of membrane)
hsa	hsa-miR-193b-3p	ENST00000309958	ENSG00000129451	KLK10	kallikrein related peptidase 10 [Source:HGNC Symbol;Acc:HGNC:6358]	GO:0016787(hydrolase activity);GO:0008233(peptidase activity);GO:0006508(proteolysis);GO:0005576(extracellular region);GO:0004252(serine-type endopeptidase activity);GO:0007049(cell cycle);GO:0008236(serine-type peptidase activity)
hsa	hsa-miR-193b-3p	ENST00000309964	ENSG00000134852	CLOCK	clock circadian regulator [Source:HGNC Symbol;Acc:HGNC:2082]	GO:0005634(nucleus);GO:0005737(cytoplasm);GO:0043231(intracellular membrane-bounded organelle);GO:0005654(nucleoplasm);GO:0016740(transferase activity);GO:0046983(protein dimerization activity);GO:0006355(regulation of transcription, DNA-templated);GO:0006366(transcription from RNA polymerase II promoter);GO:0006351(transcription, DNA-templated);GO:0003677(DNA binding);GO:0003700(transcription fa…	ko04728(Dopaminergic synapse);ko04710(Circadian rhythm);ko05168(Herpes simplex infection)
hsa	hsa-miR-193b-3p	ENST00000310054	ENSG00000167600	CYP2S1	cytochrome P450 family 2 subfamily S member 1 [Source:HGNC Symbol;Acc:HGNC:15654]	GO:0016020(membrane);GO:0046872(metal ion binding);GO:0005783(endoplasmic reticulum);GO:0004497(monooxygenase activity);GO:0016491(oxidoreductase activity);GO:0055114(oxidation-reduction process);GO:0005789(endoplasmic reticulum membrane);GO:0005506(iron ion binding);GO:0016705(oxidoreductase activity, acting on paired donors, with incorporation or reduction of molecular oxygen);GO:0005515(protei…	ko00830(Retinol metabolism);ko00980(Metabolism of xenobiotics by cytochrome P450)
hsa	hsa-miR-193b-3p	ENST00000310816	ENSG00000109339	MAPK10	mitogen-activated protein kinase 10 [Source:HGNC Symbol;Acc:HGNC:6872]	GO:0005634(nucleus);GO:0005737(cytoplasm);GO:0016020(membrane);GO:0000166(nucleotide binding);GO:0004672(protein kinase activity);GO:0004674(protein serine/threonine kinase activity);GO:0005524(ATP binding);GO:0006468(protein phosphorylation);GO:0005654(nucleoplasm);GO:0016740(transferase activity);GO:0004707(MAP kinase activity);GO:0016301(kinase activity);GO:0016310(phosphorylation);GO:0005739(…	ko04141(Protein processing in endoplasmic reticulum);ko04014(Ras signaling pathway);ko04010(MAPK signaling pathway);ko04012(ErbB signaling pathway);ko04310(Wnt signaling pathway);ko04668(TNF signaling pathway);ko04068(FoxO signaling pathway);ko04071(Sphingolipid signaling pathway);ko04024(cAMP signaling pathway);ko04140(Autophagy - animal);ko04137(Mitophagy - animal);ko04210(Apoptosis);ko04215(Ap…
hsa	hsa-miR-193b-3p	ENST00000310926	ENSG00000174640	SLCO2A1	solute carrier organic anion transporter family member 2A1 [Source:HGNC Symbol;Acc:HGNC:10955]	GO:0006810(transport);GO:0016020(membrane);GO:0016021(integral component of membrane);GO:0005215(transporter activity);GO:0005886(plasma membrane);GO:0015347(sodium-independent organic anion transmembrane transporter activity);GO:0043252(sodium-independent organic anion transport);GO:0005887(integral component of plasma membrane);GO:0005319(lipid transporter activity);GO:0006869(lipid transport);…
hsa	hsa-miR-193b-3p	ENST00000310942	ENSG00000173894	CBX2	chromobox 2 [Source:HGNC Symbol;Acc:HGNC:1552]	GO:0005634(nucleus);GO:0005654(nucleoplasm);GO:0006351(transcription, DNA-templated);GO:0006355(regulation of transcription, DNA-templated);GO:0016569(covalent chromatin modification);GO:0003677(DNA binding);GO:0005515(protein binding);GO:0030154(cell differentiation);GO:0000122(negative regulation of transcription from RNA polymerase II promoter);GO:0007548(sex differentiation);GO:0031519(PcG pr…
hsa	hsa-miR-193b-3p	ENST00000310974	ENSG00000173852	DPY19L1	dpy-19 like 1 [Source:HGNC Symbol;Acc:HGNC:22205]	GO:0016020(membrane);GO:0016021(integral component of membrane);GO:0016740(transferase activity);GO:0016757(transferase activity, transferring glycosyl groups);GO:0000030(mannosyltransferase activity);GO:0005637(nuclear inner membrane);GO:0018406(protein C-linked glycosylation via 2'-alpha-mannosyl-L-tryptophan)
hsa	hsa-miR-193b-3p	ENST00000311042	ENSG00000168314	MOBP	myelin-associated oligodendrocyte basic protein [Source:HGNC Symbol;Acc:HGNC:7189]	GO:0007399(nervous system development);GO:0005737(cytoplasm);GO:0005515(protein binding);GO:0048471(perinuclear region of cytoplasm);GO:0017137(Rab GTPase binding);GO:0030864(cortical actin cytoskeleton);GO:0003779(actin binding);GO:0017022(myosin binding);GO:0030050(vesicle transport along actin filament);GO:0019911(structural constituent of myelin sheath);GO:0005739(mitochondrion);GO:0043209(my…
hsa	hsa-miR-193b-3p	ENST00000311127	ENSG00000173706	HEG1	heart development protein with EGF like domains 1 [Source:HGNC Symbol;Acc:HGNC:29227]	GO:0016020(membrane);GO:0016021(integral component of membrane);GO:0005509(calcium ion binding);GO:0005886(plasma membrane);GO:0005515(protein binding);GO:0005576(extracellular region);GO:0007275(multicellular organism development);GO:0030054(cell junction);GO:0007507(heart development);GO:0007043(cell-cell junction assembly);GO:0001570(vasculogenesis);GO:0001701(in utero embryonic development);G…
hsa	hsa-miR-193b-3p	ENST00000311131	ENSG00000175591	P2RY2	purinergic receptor P2Y2 [Source:HGNC Symbol;Acc:HGNC:8541]	GO:0016020(membrane);GO:0016021(integral component of membrane);GO:0004930(G-protein coupled receptor activity);GO:0007186(G-protein coupled receptor signaling pathway);GO:0005886(plasma membrane);GO:0004871(signal transducer activity);GO:0007165(signal transduction);GO:0045028(G-protein coupled purinergic nucleotide receptor activity);GO:0035589(G-protein coupled purinergic nucleotide receptor s…	ko04080(Neuroactive ligand-receptor interaction);ko04750(Inflammatory mediator regulation of TRP channels)
hsa	hsa-miR-193b-3p	ENST00000311172	ENSG00000137478	FCHSD2	FCH and double SH3 domains 2 [Source:HGNC Symbol;Acc:HGNC:29114]	GO:0005515(protein binding);GO:0031594(neuromuscular junction);GO:0055037(recycling endosome);GO:0007274(neuromuscular synaptic transmission);GO:0030833(regulation of actin filament polymerization)
hsa	hsa-miR-193b-3p	ENST00000311417	ENSG00000172667	ZMAT3	zinc finger matrin-type 3 [Source:HGNC Symbol;Acc:HGNC:29983]	GO:0003676(nucleic acid binding);GO:0003723(RNA binding);GO:0006810(transport);GO:0005634(nucleus);GO:0015031(protein transport);GO:0008270(zinc ion binding);GO:0046872(metal ion binding);GO:0005654(nucleoplasm);GO:0005886(plasma membrane);GO:0005515(protein binding);GO:0006974(cellular response to DNA damage stimulus);GO:0006915(apoptotic process);GO:0005730(nucleolus);GO:0040008(regulation of g…	ko04115(p53 signaling pathway)
hsa	hsa-miR-193b-3p	ENST00000311550	ENSG00000166206	GABRB3	gamma-aminobutyric acid type A receptor beta3 subunit [Source:HGNC Symbol;Acc:HGNC:4083]	GO:0006810(transport);GO:0016020(membrane);GO:0016021(integral component of membrane);GO:0005216(ion channel activity);GO:0006811(ion transport);GO:0005886(plasma membrane);GO:0030054(cell junction);GO:0045202(synapse);GO:0045211(postsynaptic membrane);GO:0030659(cytoplasmic vesicle membrane);GO:0031410(cytoplasmic vesicle);GO:0005254(chloride channel activity);GO:0006821(chloride transport);GO:0…	ko04080(Neuroactive ligand-receptor interaction);ko04727(GABAergic synapse);ko04726(Serotonergic synapse);ko04723(Retrograde endocannabinoid signaling);ko05032(Morphine addiction);ko05033(Nicotine addiction)
hsa	hsa-miR-193b-3p	ENST00000311765	ENSG00000172840	PDP2	pyruvate dehyrogenase phosphatase catalytic subunit 2 [Source:HGNC Symbol;Acc:HGNC:30263]	GO:0003824(catalytic activity);GO:0006470(protein dephosphorylation);GO:0004722(protein serine/threonine phosphatase activity);GO:0043169(cation binding);GO:0046872(metal ion binding);GO:0016787(hydrolase activity);GO:0005739(mitochondrion);GO:0004721(phosphoprotein phosphatase activity);GO:0005759(mitochondrial matrix);GO:0010510(regulation of acetyl-CoA biosynthetic process from pyruvate);GO:00…
hsa	hsa-miR-193b-3p	ENST00000311852	ENSG00000157227	MMP14	matrix metallopeptidase 14 [Source:HGNC Symbol;Acc:HGNC:7160]	GO:0008270(zinc ion binding);GO:0006508(proteolysis);GO:0004222(metalloendopeptidase activity);GO:0008237(metallopeptidase activity);GO:0031012(extracellular matrix);GO:0030335(positive regulation of cell migration);GO:0030307(positive regulation of cell growth);GO:0005737(cytoplasm);GO:0016020(membrane);GO:0016021(integral component of membrane);GO:0046872(metal ion binding);GO:0005829(cytosol);…	ko04668(TNF signaling pathway);ko04912(GnRH signaling pathway)
hsa	hsa-miR-193b-3p	ENST00000311915	ENSG00000174206	C12orf66	chromosome 12 open reading frame 66 [Source:HGNC Symbol;Acc:HGNC:26517]	GO:0016020(membrane);GO:0005765(lysosomal membrane);GO:0005764(lysosome);GO:1904262(negative regulation of TORC1 signaling);GO:0042149(cellular response to glucose starvation);GO:0061462(protein localization to lysosome);GO:0034198(cellular response to amino acid starvation);GO:0140007(KICSTOR complex)
hsa	hsa-miR-193b-3p	ENST00000311936	ENSG00000133703	KRAS	KRAS proto-oncogene, GTPase [Source:HGNC Symbol;Acc:HGNC:6407]	GO:0010628(positive regulation of gene expression);GO:0001934(positive regulation of protein phosphorylation);GO:0005737(cytoplasm);GO:0016020(membrane);GO:0005525(GTP binding);GO:0000166(nucleotide binding);GO:0007165(signal transduction);GO:0003924(GTPase activity);GO:0005829(cytosol);GO:0005886(plasma membrane);GO:0005515(protein binding);GO:0005925(focal adhesion);GO:0038095(Fc-epsilon recept…	ko04014(Ras signaling pathway);ko04015(Rap1 signaling pathway);ko04010(MAPK signaling pathway);ko04012(ErbB signaling pathway);ko04370(VEGF signaling pathway);ko04371(Apelin signaling pathway);ko04068(FoxO signaling pathway);ko04072(Phospholipase D signaling pathway);ko04071(Sphingolipid signaling pathway);ko04151(PI3K-Akt signaling pathway);ko04150(mTOR signaling pathway);ko04140(Autophagy - ani…
hsa	hsa-miR-193b-3p	ENST00000312134	ENSG00000175315	CST6	cystatin E/M [Source:HGNC Symbol;Acc:HGNC:2478]	GO:0005576(extracellular region);GO:0005615(extracellular space);GO:0004869(cysteine-type endopeptidase inhibitor activity);GO:0030414(peptidase inhibitor activity);GO:0010466(negative regulation of peptidase activity);GO:0070062(extracellular exosome);GO:0009653(anatomical structure morphogenesis);GO:0002020(protease binding);GO:2000117(negative regulation of cysteine-type endopeptidase activity…
hsa	hsa-miR-193b-3p	ENST00000312438	ENSG00000175505	CLCF1	cardiotrophin like cytokine factor 1 [Source:HGNC Symbol;Acc:HGNC:17412]	GO:0008284(positive regulation of cell proliferation);GO:0042531(positive regulation of tyrosine phosphorylation of STAT protein);GO:0005622(intracellular);GO:0005576(extracellular region);GO:0005125(cytokine activity);GO:0005615(extracellular space);GO:0070062(extracellular exosome);GO:0007166(cell surface receptor signaling pathway);GO:0005515(protein binding);GO:0046982(protein heterodimerizat…	ko04060(Cytokine-cytokine receptor interaction)
hsa	hsa-miR-193b-3p	ENST00000312943	ENSG00000146094	DOK3	docking protein 3 [Source:HGNC Symbol;Acc:HGNC:24583]	GO:0005737(cytoplasm);GO:0016020(membrane);GO:0005886(plasma membrane);GO:0005515(protein binding);GO:0005158(insulin receptor binding);GO:0043312(neutrophil degranulation);GO:0030667(secretory granule membrane);GO:0101003(ficolin-1-rich granule membrane)
hsa	hsa-miR-193b-3p	ENST00000313050	ENSG00000148396	SEC16A	SEC16 homolog A, endoplasmic reticulum export factor [Source:HGNC Symbol;Acc:HGNC:29006]	GO:0048208(COPII vesicle coating);GO:0000139(Golgi membrane);GO:0006810(transport);GO:0016020(membrane);GO:0015031(protein transport);GO:0005794(Golgi apparatus);GO:0005783(endoplasmic reticulum);GO:0005829(cytosol);GO:0005789(endoplasmic reticulum membrane);GO:0005515(protein binding);GO:0016192(vesicle-mediated transport);GO:0021762(substantia nigra development);GO:0007029(endoplasmic reticulum…
hsa	hsa-miR-193b-3p	ENST00000313084	ENSG00000148396	SEC16A	SEC16 homolog A, endoplasmic reticulum export factor [Source:HGNC Symbol;Acc:HGNC:29006]	GO:0048208(COPII vesicle coating);GO:0000139(Golgi membrane);GO:0006810(transport);GO:0016020(membrane);GO:0015031(protein transport);GO:0005794(Golgi apparatus);GO:0005783(endoplasmic reticulum);GO:0005829(cytosol);GO:0005789(endoplasmic reticulum membrane);GO:0005515(protein binding);GO:0016192(vesicle-mediated transport);GO:0021762(substantia nigra development);GO:0007029(endoplasmic reticulum…
hsa	hsa-miR-193b-3p	ENST00000313552	ENSG00000168395	ING5	inhibitor of growth family member 5 [Source:HGNC Symbol;Acc:HGNC:19421]	GO:0005634(nucleus);GO:0008285(negative regulation of cell proliferation);GO:0003682(chromatin binding);GO:0016573(histone acetylation);GO:2001235(positive regulation of apoptotic signaling pathway);GO:0070776(MOZ/MORF histone acetyltransferase complex);GO:0046872(metal ion binding);GO:0006351(transcription, DNA-templated);GO:0006355(regulation of transcription, DNA-templated);GO:0016569(covalent…
hsa	hsa-miR-193b-3p	ENST00000313726	ENSG00000166444	ST5	suppression of tumorigenicity 5 [Source:HGNC Symbol;Acc:HGNC:11350]	GO:0043547(positive regulation of GTPase activity);GO:0005085(guanyl-nucleotide exchange factor activity);GO:0017112(Rab guanyl-nucleotide exchange factor activity)
hsa	hsa-miR-193b-3p	ENST00000313835	ENSG00000117262	GPR89A	G protein-coupled receptor 89A [Source:HGNC Symbol;Acc:HGNC:31984]	GO:0006810(transport);GO:0016020(membrane);GO:0016021(integral component of membrane);GO:0015031(protein transport);GO:0005794(Golgi apparatus);GO:1903959(regulation of anion transmembrane transport);GO:0005244(voltage-gated ion channel activity);GO:0006811(ion transport);GO:0034765(regulation of ion transmembrane transport);GO:0004871(signal transducer activity);GO:0000139(Golgi membrane);GO:000…
hsa	hsa-miR-193b-3p	ENST00000313860	ENSG00000064042	LIMCH1	LIM and calponin homology domains 1 [Source:HGNC Symbol;Acc:HGNC:29191]	GO:0046872(metal ion binding);GO:0003779(actin binding);GO:0031032(actomyosin structure organization)
hsa	hsa-miR-193b-3p	ENST00000313863	ENSG00000011143	MKS1	Meckel syndrome, type 1 [Source:HGNC Symbol;Acc:HGNC:7121]	GO:0005737(cytoplasm);GO:0005856(cytoskeleton);GO:0042995(cell projection);GO:0005813(centrosome);GO:0005815(microtubule organizing center);GO:0005515(protein binding);GO:0060271(cilium assembly);GO:0005929(cilium);GO:0005829(cytosol);GO:0030030(cell projection organization);GO:0036064(ciliary basal body);GO:0097711(ciliary basal body docking);GO:0036038(MKS complex);GO:0001843(neural tube closur…
hsa	hsa-miR-193b-3p	ENST00000314028	ENSG00000141551	CSNK1D	casein kinase 1 delta [Source:HGNC Symbol;Acc:HGNC:2452]	GO:0000166(nucleotide binding);GO:0004672(protein kinase activity);GO:0004674(protein serine/threonine kinase activity);GO:0005524(ATP binding);GO:0006468(protein phosphorylation);GO:0001934(positive regulation of protein phosphorylation);GO:0090263(positive regulation of canonical Wnt signaling pathway);GO:0005634(nucleus);GO:0005737(cytoplasm);GO:0016020(membrane);GO:0016740(transferase activit…	ko04340(Hedgehog signaling pathway);ko04390(Hippo signaling pathway);ko04540(Gap junction);ko04710(Circadian rhythm)
hsa	hsa-miR-193b-3p	ENST00000314073	ENSG00000112624	BICRAL	BRD4 interacting chromatin remodeling complex associated protein like [Source:HGNC Symbol;Acc:HGNC:21111]
hsa	hsa-miR-193b-3p	ENST00000314138	ENSG00000166441	RPL27A	ribosomal protein L27a [Source:HGNC Symbol;Acc:HGNC:10329]	GO:0003723(RNA binding);GO:0016020(membrane);GO:0006412(translation);GO:0005783(endoplasmic reticulum);GO:0005829(cytosol);GO:0030529(intracellular ribonucleoprotein complex);GO:0005622(intracellular);GO:0003735(structural constituent of ribosome);GO:0005840(ribosome);GO:0005515(protein binding);GO:0015934(large ribosomal subunit);GO:0002181(cytoplasmic translation);GO:0006413(translational initi…	ko03010(Ribosome)
hsa	hsa-miR-193b-3p	ENST00000314163	ENSG00000188092	GPR89B	G protein-coupled receptor 89B [Source:HGNC Symbol;Acc:HGNC:13840]	GO:0006810(transport);GO:0016020(membrane);GO:0016021(integral component of membrane);GO:0015031(protein transport);GO:0005794(Golgi apparatus);GO:1903959(regulation of anion transmembrane transport);GO:0005244(voltage-gated ion channel activity);GO:0006811(ion transport);GO:0034765(regulation of ion transmembrane transport);GO:0000139(Golgi membrane);GO:0008308(voltage-gated anion channel activi…
hsa	hsa-miR-193b-3p	ENST00000314222	ENSG00000181649	PHLDA2	pleckstrin homology like domain family A member 2 [Source:HGNC Symbol;Acc:HGNC:12385]	GO:0005737(cytoplasm);GO:0016020(membrane);GO:0006915(apoptotic process);GO:0001890(placenta development);GO:0009887(animal organ morphogenesis);GO:0010468(regulation of gene expression);GO:0030334(regulation of cell migration);GO:0045995(regulation of embryonic development);GO:0060721(regulation of spongiotrophoblast cell proliferation);GO:0070873(regulation of glycogen metabolic process);GO:190…
hsa	hsa-miR-193b-3p	ENST00000314262	ENSG00000087269	NOP14	NOP14 nucleolar protein [Source:HGNC Symbol;Acc:HGNC:16821]	GO:0003723(RNA binding);GO:0005634(nucleus);GO:0016020(membrane);GO:0005730(nucleolus);GO:0005739(mitochondrion);GO:0042254(ribosome biogenesis);GO:0006364(rRNA processing);GO:0032040(small-subunit processome);GO:0042274(ribosomal small subunit biogenesis);GO:0005654(nucleoplasm);GO:0019899(enzyme binding);GO:0030490(maturation of SSU-rRNA);GO:0000447(endonucleolytic cleavage in ITS1 to separate …
hsa	hsa-miR-193b-3p	ENST00000314328	ENSG00000100014	SPECC1L	sperm antigen with calponin homology and coiled-coil domains 1 like [Source:HGNC Symbol;Acc:HGNC:29022]	GO:0005737(cytoplasm);GO:0005829(cytosol);GO:0051301(cell division);GO:0015629(actin cytoskeleton);GO:0005856(cytoskeleton);GO:0007049(cell cycle);GO:0005921(gap junction);GO:0030054(cell junction);GO:0005819(spindle);GO:0007155(cell adhesion)
hsa	hsa-miR-193b-3p	ENST00000314499	ENSG00000178662	CSRNP3	cysteine and serine rich nuclear protein 3 [Source:HGNC Symbol;Acc:HGNC:30729]	GO:0005634(nucleus);GO:0006366(transcription from RNA polymerase II promoter);GO:0006351(transcription, DNA-templated);GO:0006355(regulation of transcription, DNA-templated);GO:0003677(DNA binding);GO:0003700(transcription factor activity, sequence-specific DNA binding);GO:0006915(apoptotic process);GO:0045944(positive regulation of transcription from RNA polymerase II promoter);GO:0043065(positi…
hsa	hsa-miR-193b-3p	ENST00000314534	ENSG00000173389	IQCF1	IQ motif containing F1 [Source:HGNC Symbol;Acc:HGNC:28607]	GO:0031410(cytoplasmic vesicle);GO:2000344(positive regulation of acrosome reaction);GO:0001669(acrosomal vesicle);GO:0005516(calmodulin binding);GO:0060474(positive regulation of flagellated sperm motility involved in capacitation)
hsa	hsa-miR-193b-3p	ENST00000314606	ENSG00000179115	FARSA	phenylalanyl-tRNA synthetase alpha subunit [Source:HGNC Symbol;Acc:HGNC:3592]	GO:0005737(cytoplasm);GO:0005524(ATP binding);GO:0000166(nucleotide binding);GO:0004826(phenylalanine-tRNA ligase activity);GO:0004812(aminoacyl-tRNA ligase activity);GO:0000049(tRNA binding);GO:0043039(tRNA aminoacylation);GO:0006432(phenylalanyl-tRNA aminoacylation);GO:0003723(RNA binding);GO:0016020(membrane);GO:0006412(translation);GO:0016874(ligase activity);GO:0005515(protein binding);GO:00…	ko00970(Aminoacyl-tRNA biosynthesis)
hsa	hsa-miR-193b-3p	ENST00000314759	ENSG00000165480	SKA3	spindle and kinetochore associated complex subunit 3 [Source:HGNC Symbol;Acc:HGNC:20262]	GO:0005737(cytoplasm);GO:0051301(cell division);GO:0005694(chromosome);GO:0005856(cytoskeleton);GO:0005515(protein binding);GO:0007049(cell cycle);GO:0007059(chromosome segregation);GO:0005874(microtubule);GO:0005819(spindle);GO:0000775(chromosome, centromeric region);GO:0000776(kinetochore);GO:0000777(condensed chromosome kinetochore);GO:0000940(condensed chromosome outer kinetochore);GO:0005876…
hsa	hsa-miR-193b-3p	ENST00000315249	ENSG00000092871	RFFL	ring finger and FYVE like domain containing E3 ubiquitin protein ligase [Source:HGNC Symbol;Acc:HGNC:24821]	GO:0005737(cytoplasm);GO:0016020(membrane);GO:0046872(metal ion binding);GO:0016740(transferase activity);GO:0016567(protein ubiquitination);GO:0005829(cytosol);GO:0005886(plasma membrane);GO:0006915(apoptotic process);GO:0006511(ubiquitin-dependent protein catabolic process);GO:0005515(protein binding);GO:0005768(endosome);GO:0061630(ubiquitin protein ligase activity);GO:0005654(nucleoplasm);GO:…
hsa	hsa-miR-193b-3p	ENST00000315273	ENSG00000151693	ASAP2	ArfGAP with SH3 domain, ankyrin repeat and PH domain 2 [Source:HGNC Symbol;Acc:HGNC:2721]	GO:0005737(cytoplasm);GO:0016020(membrane);GO:0046872(metal ion binding);GO:0005794(Golgi apparatus);GO:0005886(plasma membrane);GO:0043547(positive regulation of GTPase activity);GO:0005515(protein binding);GO:0005096(GTPase activator activity);GO:0032580(Golgi cisterna membrane)	ko04144(Endocytosis);ko04666(Fc gamma R-mediated phagocytosis)
hsa	hsa-miR-193b-3p	ENST00000315436	ENSG00000176871	WSB2	WD repeat and SOCS box containing 2 [Source:HGNC Symbol;Acc:HGNC:19222]	GO:0016567(protein ubiquitination);GO:0035556(intracellular signal transduction);GO:0005829(cytosol);GO:0043687(post-translational protein modification);GO:0005622(intracellular)
hsa	hsa-miR-193b-3p	ENST00000315758	ENSG00000146701	MDH2	malate dehydrogenase 2 [Source:HGNC Symbol;Acc:HGNC:6971]	GO:0003723(RNA binding);GO:0005634(nucleus);GO:0016491(oxidoreductase activity);GO:0055114(oxidation-reduction process);GO:0006099(tricarboxylic acid cycle);GO:0005739(mitochondrion);GO:0003824(catalytic activity);GO:0005975(carbohydrate metabolic process);GO:0016616(oxidoreductase activity, acting on the CH-OH group of donors, NAD or NADP as acceptor);GO:0005759(mitochondrial matrix);GO:0016615(…	ko00020(Citrate cycle (TCA cycle));ko00620(Pyruvate metabolism);ko00630(Glyoxylate and dicarboxylate metabolism);ko00270(Cysteine and methionine metabolism)
hsa	hsa-miR-193b-3p	ENST00000316077	ENSG00000129680	MAP7D3	MAP7 domain containing 3 [Source:HGNC Symbol;Acc:HGNC:25742]	GO:0005737(cytoplasm);GO:0016020(membrane);GO:0005856(cytoskeleton);GO:0000226(microtubule cytoskeleton organization);GO:0008017(microtubule binding);GO:0005819(spindle);GO:0015630(microtubule cytoskeleton);GO:0005198(structural molecule activity);GO:0015631(tubulin binding);GO:0046785(microtubule polymerization)
hsa	hsa-miR-193b-3p	ENST00000316170	ENSG00000111846	GCNT2	glucosaminyl (N-acetyl) transferase 2, I-branching enzyme (I blood group) [Source:HGNC Symbol;Acc:HGNC:4204]	GO:0006486(protein glycosylation);GO:0008109(N-acetyllactosaminide beta-1,6-N-acetylglucosaminyltransferase activity);GO:0016020(membrane);GO:0016021(integral component of membrane);GO:0016740(transferase activity);GO:0016757(transferase activity, transferring glycosyl groups);GO:0005794(Golgi apparatus);GO:0000139(Golgi membrane);GO:0008375(acetylglucosaminyltransferase activity);GO:0005575(cell…	ko00601(Glycosphingolipid biosynthesis - lacto and neolacto series)
hsa	hsa-miR-193b-3p	ENST00000316355	ENSG00000138764	CCNG2	cyclin G2 [Source:HGNC Symbol;Acc:HGNC:1593]	GO:0005737(cytoplasm);GO:0051301(cell division);GO:0007049(cell cycle);GO:0051726(regulation of cell cycle);GO:0000075(cell cycle checkpoint)	ko04068(FoxO signaling pathway);ko04115(p53 signaling pathway)
hsa	hsa-miR-193b-3p	ENST00000316386	ENSG00000163600	ICOS	inducible T-cell costimulator [Source:HGNC Symbol;Acc:HGNC:5351]	GO:0005622(intracellular);GO:0016020(membrane);GO:0016021(integral component of membrane);GO:0005886(plasma membrane);GO:0005576(extracellular region);GO:0006955(immune response);GO:0046854(phosphatidylinositol phosphorylation);GO:0046934(phosphatidylinositol-4,5-bisphosphate 3-kinase activity);GO:0014066(regulation of phosphatidylinositol 3-kinase signaling);GO:0038111(interleukin-7-mediated sig…	ko04514(Cell adhesion molecules (CAMs));ko04660(T cell receptor signaling pathway);ko04672(Intestinal immune network for IgA production);ko05340(Primary immunodeficiency)
hsa	hsa-miR-193b-3p	ENST00000316660	ENSG00000141682	PMAIP1	phorbol-12-myristate-13-acetate-induced protein 1 [Source:HGNC Symbol;Acc:HGNC:9108]	GO:0005634(nucleus);GO:0005829(cytosol);GO:0005739(mitochondrion);GO:0006915(apoptotic process);GO:0005515(protein binding);GO:0006974(cellular response to DNA damage stimulus);GO:0006919(activation of cysteine-type endopeptidase activity involved in apoptotic process);GO:0001836(release of cytochrome c from mitochondria);GO:0043065(positive regulation of apoptotic process);GO:0090200(positive re…	ko04210(Apoptosis);ko04215(Apoptosis - multiple species);ko04115(p53 signaling pathway);ko05200(Pathways in cancer);ko05203(Viral carcinogenesis);ko05210(Colorectal cancer);ko01524(Platinum drug resistance)
hsa	hsa-miR-193b-3p	ENST00000316881	ENSG00000121060	TRIM25	tripartite motif containing 25 [Source:HGNC Symbol;Acc:HGNC:12932]	GO:0003723(RNA binding);GO:0005737(cytoplasm);GO:0046872(metal ion binding);GO:0005829(cytosol);GO:0005654(nucleoplasm);GO:0016740(transferase activity);GO:0016567(protein ubiquitination);GO:0016874(ligase activity);GO:0005515(protein binding);GO:0016604(nuclear body);GO:0002376(immune system process);GO:0045087(innate immune response);GO:0051607(defense response to virus);GO:1904264(ubiquitin pr…	ko04064(NF-kappa B signaling pathway);ko04622(RIG-I-like receptor signaling pathway);ko05164(Influenza A)
hsa	hsa-miR-193b-3p	ENST00000316981	ENSG00000181690	PLAG1	PLAG1 zinc finger [Source:HGNC Symbol;Acc:HGNC:9045]	GO:0005634(nucleus);GO:0003676(nucleic acid binding);GO:0016607(nuclear speck);GO:0046872(metal ion binding);GO:0006366(transcription from RNA polymerase II promoter);GO:0006351(transcription, DNA-templated);GO:0006355(regulation of transcription, DNA-templated);GO:0003677(DNA binding);GO:0003700(transcription factor activity, sequence-specific DNA binding);GO:0010628(positive regulation of gene …
hsa	hsa-miR-193b-3p	ENST00000317764	ENSG00000120669	SOHLH2	spermatogenesis and oogenesis specific basic helix-loop-helix 2 [Source:HGNC Symbol;Acc:HGNC:26026]	GO:0005634(nucleus);GO:0046983(protein dimerization activity);GO:0006355(regulation of transcription, DNA-templated);GO:0006351(transcription, DNA-templated);GO:0003677(DNA binding);GO:0007275(multicellular organism development);GO:0030154(cell differentiation);GO:0045944(positive regulation of transcription from RNA polymerase II promoter);GO:0007283(spermatogenesis);GO:0001228(transcriptional a…
hsa	hsa-miR-193b-3p	ENST00000317829	ENSG00000166025	AMOTL1	angiomotin like 1 [Source:HGNC Symbol;Acc:HGNC:17811]	GO:0016055(Wnt signaling pathway);GO:0030054(cell junction);GO:0005923(bicellular tight junction);GO:0005515(protein binding);GO:0005829(cytosol);GO:0008180(COP9 signalosome);GO:0035329(hippo signaling);GO:0042802(identical protein binding);GO:0003365(establishment of cell polarity involved in ameboidal cell migration);GO:0043536(positive regulation of blood vessel endothelial cell migration);GO:…	ko04530(Tight junction)
hsa	hsa-miR-193b-3p	ENST00000318010	ENSG00000214013	GANC	glucosidase alpha, neutral C [Source:HGNC Symbol;Acc:HGNC:4139]	GO:0030246(carbohydrate binding);GO:0003824(catalytic activity);GO:0005975(carbohydrate metabolic process);GO:0016787(hydrolase activity);GO:0008152(metabolic process);GO:0004553(hydrolase activity, hydrolyzing O-glycosyl compounds);GO:0016798(hydrolase activity, acting on glycosyl bonds);GO:0004558(alpha-1,4-glucosidase activity);GO:0032450(maltose alpha-glucosidase activity);GO:0000023(maltose …	ko00052(Galactose metabolism);ko00500(Starch and sucrose metabolism)
hsa	hsa-miR-193b-3p	ENST00000318282	ENSG00000186260	MKL2	MKL1/myocardin like 2 [Source:HGNC Symbol;Acc:HGNC:29819]	GO:0005634(nucleus);GO:0006351(transcription, DNA-templated);GO:0006355(regulation of transcription, DNA-templated);GO:0005515(protein binding);GO:0007275(multicellular organism development);GO:0030154(cell differentiation);GO:0003713(transcription coactivator activity);GO:0045944(positive regulation of transcription from RNA polymerase II promoter);GO:0045296(cadherin binding);GO:0007517(muscle …
hsa	hsa-miR-193b-3p	ENST00000318430	ENSG00000167895	TMC8	transmembrane channel like 8 [Source:HGNC Symbol;Acc:HGNC:20474]	GO:0006810(transport);GO:0005737(cytoplasm);GO:0016020(membrane);GO:0016021(integral component of membrane);GO:0005794(Golgi apparatus);GO:0005783(endoplasmic reticulum);GO:0005789(endoplasmic reticulum membrane);GO:0006811(ion transport);GO:0005615(extracellular space);GO:0005515(protein binding);GO:0070062(extracellular exosome);GO:0005102(receptor binding);GO:0001558(regulation of cell growth)…
hsa	hsa-miR-193b-3p	ENST00000318803	ENSG00000117069	ST6GALNAC5	ST6 N-acetylgalactosaminide alpha-2,6-sialyltransferase 5 [Source:HGNC Symbol;Acc:HGNC:19342]	GO:0016020(membrane);GO:0016021(integral component of membrane);GO:0016740(transferase activity);GO:0008373(sialyltransferase activity);GO:0016757(transferase activity, transferring glycosyl groups);GO:0006486(protein glycosylation);GO:0097503(sialylation);GO:0005794(Golgi apparatus);GO:0000139(Golgi membrane);GO:0009311(oligosaccharide metabolic process);GO:0009312(oligosaccharide biosynthetic p…	ko00604(Glycosphingolipid biosynthesis - ganglio series)
hsa	hsa-miR-193b-3p	ENST00000318948	ENSG00000180530	NRIP1	nuclear receptor interacting protein 1 [Source:HGNC Symbol;Acc:HGNC:8001]	GO:0005634(nucleus);GO:0005730(nucleolus);GO:0006351(transcription, DNA-templated);GO:0006355(regulation of transcription, DNA-templated);GO:0006357(regulation of transcription from RNA polymerase II promoter);GO:0005102(receptor binding);GO:0005515(protein binding);GO:0007623(circadian rhythm);GO:0048511(rhythmic process);GO:0003713(transcription coactivator activity);GO:0045893(positive regulat…
hsa	hsa-miR-193b-3p	ENST00000319172	ENSG00000176142	TMEM39A	transmembrane protein 39A [Source:HGNC Symbol;Acc:HGNC:25600]	GO:0016020(membrane);GO:0016021(integral component of membrane)
hsa	hsa-miR-193b-3p	ENST00000319562	ENSG00000152767	FARP1	FERM, ARH/RhoGEF and pleckstrin domain protein 1 [Source:HGNC Symbol;Acc:HGNC:3591]	GO:0005089(Rho guanyl-nucleotide exchange factor activity);GO:0035023(regulation of Rho protein signal transduction);GO:0043547(positive regulation of GTPase activity);GO:0005856(cytoskeleton);GO:0008092(cytoskeletal protein binding);GO:0005737(cytoplasm);GO:0016020(membrane);GO:0005829(cytosol);GO:0005886(plasma membrane);GO:0042995(cell projection);GO:0007275(multicellular organism development)…
hsa	hsa-miR-193b-3p	ENST00000319675	ENSG00000176566	DCAF4L2	DDB1 and CUL4 associated factor 4 like 2 [Source:HGNC Symbol;Acc:HGNC:26657]
hsa	hsa-miR-193b-3p	ENST00000319980	ENSG00000032742	IFT88	intraflagellar transport 88 [Source:HGNC Symbol;Acc:HGNC:20606]	GO:0005737(cytoplasm);GO:0005856(cytoskeleton);GO:0042995(cell projection);GO:0035735(intraciliary transport involved in cilium assembly);GO:0060271(cilium assembly);GO:0005929(cilium);GO:0030992(intraciliary transport particle B);GO:0097542(ciliary tip);GO:0030030(cell projection organization);GO:0005814(centriole);GO:1902017(regulation of cilium assembly);GO:0036064(ciliary basal body);GO:00055…
hsa	hsa-miR-193b-3p	ENST00000320057	ENSG00000144730	IL17RD	interleukin 17 receptor D [Source:HGNC Symbol;Acc:HGNC:17616]	GO:0005737(cytoplasm);GO:0016020(membrane);GO:0016021(integral component of membrane);GO:0005794(Golgi apparatus);GO:0005654(nucleoplasm);GO:0007165(signal transduction);GO:0005886(plasma membrane);GO:0019221(cytokine-mediated signaling pathway);GO:0000139(Golgi membrane);GO:0005887(integral component of plasma membrane);GO:0000165(MAPK cascade);GO:0030368(interleukin-17 receptor activity)
hsa	hsa-miR-193b-3p	ENST00000320256	ENSG00000244617	ASPRV1	aspartic peptidase retroviral like 1 [Source:HGNC Symbol;Acc:HGNC:26321]	GO:0016020(membrane);GO:0016021(integral component of membrane);GO:0016787(hydrolase activity);GO:0008233(peptidase activity);GO:0006508(proteolysis);GO:0004190(aspartic-type endopeptidase activity);GO:0043588(skin development);GO:0016485(protein processing)
hsa	hsa-miR-193b-3p	ENST00000320334	ENSG00000116774	OLFML3	olfactomedin like 3 [Source:HGNC Symbol;Acc:HGNC:24956]	GO:0005576(extracellular region);GO:0007275(multicellular organism development);GO:1903561(extracellular vesicle)
hsa	hsa-miR-193b-3p	ENST00000320443	ENSG00000138380	CARF	calcium responsive transcription factor [Source:HGNC Symbol;Acc:HGNC:14435]	GO:0005634(nucleus);GO:0006366(transcription from RNA polymerase II promoter);GO:0006351(transcription, DNA-templated);GO:0006355(regulation of transcription, DNA-templated);GO:0003677(DNA binding);GO:0003700(transcription factor activity, sequence-specific DNA binding);GO:0071277(cellular response to calcium ion);GO:0035865(cellular response to potassium ion);GO:0061400(positive regulation of tr…
hsa	hsa-miR-193b-3p	ENST00000320672	ENSG00000145687	SSBP2	single stranded DNA binding protein 2 [Source:HGNC Symbol;Acc:HGNC:15831]	GO:0005634(nucleus);GO:0006366(transcription from RNA polymerase II promoter);GO:0006355(regulation of transcription, DNA-templated);GO:0003677(DNA binding);GO:0003697(single-stranded DNA binding);GO:0005737(cytoplasm);GO:0045944(positive regulation of transcription from RNA polymerase II promoter);GO:0000978(RNA polymerase II core promoter proximal region sequence-specific DNA binding);GO:000107…
hsa	hsa-miR-193b-3p	ENST00000320996	ENSG00000180957	PITPNB	phosphatidylinositol transfer protein beta [Source:HGNC Symbol;Acc:HGNC:9002]	GO:0006810(transport);GO:0005737(cytoplasm);GO:0005794(Golgi apparatus);GO:0005622(intracellular);GO:0008289(lipid binding);GO:0005789(endoplasmic reticulum membrane);GO:0070062(extracellular exosome);GO:0000139(Golgi membrane);GO:0006629(lipid metabolic process);GO:0006890(retrograde vesicle-mediated transport, Golgi to ER);GO:0006997(nucleus organization);GO:0015914(phospholipid transport)
hsa	hsa-miR-193b-3p	ENST00000321039	ENSG00000178201	VN1R1	vomeronasal 1 receptor 1 [Source:HGNC Symbol;Acc:HGNC:13548]	GO:0016020(membrane);GO:0016021(integral component of membrane);GO:0007186(G-protein coupled receptor signaling pathway);GO:0005886(plasma membrane);GO:0004871(signal transducer activity);GO:0007165(signal transduction);GO:0004930(G-protein coupled receptor activity);GO:0008150(biological_process);GO:0007606(sensory perception of chemical stimulus);GO:0016503(pheromone receptor activity);GO:00192…
hsa	hsa-miR-193b-3p	ENST00000321063	ENSG00000221866	PLXNA4	plexin A4 [Source:HGNC Symbol;Acc:HGNC:9102]	GO:0016020(membrane);GO:0016021(integral component of membrane);GO:0007165(signal transduction);GO:0005886(plasma membrane);GO:0017154(semaphorin receptor activity);GO:0007399(nervous system development);GO:0007411(axon guidance);GO:0008045(motor neuron axon guidance);GO:0021602(cranial nerve morphogenesis);GO:0021610(facial nerve morphogenesis);GO:0021612(facial nerve structural organization);GO…	ko04360(Axon guidance)
hsa	hsa-miR-193b-3p	ENST00000321149	ENSG00000256061	DNAAF4	dynein axonemal assembly factor 4 [Source:HGNC Symbol;Acc:HGNC:21493]	GO:0005634(nucleus);GO:0005737(cytoplasm);GO:0005829(cytosol);GO:0005886(plasma membrane);GO:0005515(protein binding);GO:0007399(nervous system development);GO:0003341(cilium movement);GO:0030331(estrogen receptor binding);GO:0036159(inner dynein arm assembly);GO:0061136(regulation of proteasomal protein catabolic process);GO:0007368(determination of left/right symmetry);GO:0001764(neuron migrati…
hsa	hsa-miR-193b-3p	ENST00000321505	ENSG00000110427	KIAA1549L	KIAA1549 like [Source:HGNC Symbol;Acc:HGNC:24836]	GO:0016020(membrane);GO:0016021(integral component of membrane)
hsa	hsa-miR-193b-3p	ENST00000321662	ENSG00000180998	GPR137C	G protein-coupled receptor 137C [Source:HGNC Symbol;Acc:HGNC:25445]	GO:0016020(membrane);GO:0016021(integral component of membrane)
hsa	hsa-miR-193b-3p	ENST00000321753	ENSG00000177096	FAM109B	family with sequence similarity 109 member B [Source:HGNC Symbol;Acc:HGNC:27161]	GO:0005829(cytosol);GO:0005794(Golgi apparatus);GO:0042803(protein homodimerization activity);GO:0005515(protein binding);GO:0031410(cytoplasmic vesicle);GO:0005768(endosome);GO:0005802(trans-Golgi network);GO:0005769(early endosome);GO:0042147(retrograde transport, endosome to Golgi);GO:0055037(recycling endosome);GO:0030136(clathrin-coated vesicle);GO:0007032(endosome organization);GO:0001881(r…
hsa	hsa-miR-193b-3p	ENST00000321792	ENSG00000213516	RBMXL1	RNA binding motif protein, X-linked like 1 [Source:HGNC Symbol;Acc:HGNC:25073]	GO:0003676(nucleic acid binding);GO:0003723(RNA binding);GO:0006397(mRNA processing);GO:0008380(RNA splicing);GO:0005634(nucleus);GO:0030529(intracellular ribonucleoprotein complex);GO:0001047(core promoter binding);GO:0003682(chromatin binding);GO:0045944(positive regulation of transcription from RNA polymerase II promoter)	ko03040(Spliceosome)
hsa	hsa-miR-193b-3p	ENST00000321826	ENSG00000244165	P2RY11	purinergic receptor P2Y11 [Source:HGNC Symbol;Acc:HGNC:8540]	GO:0005622(intracellular);GO:0016020(membrane);GO:0016021(integral component of membrane);GO:0004930(G-protein coupled receptor activity);GO:0007186(G-protein coupled receptor signaling pathway);GO:0005886(plasma membrane);GO:0004871(signal transducer activity);GO:0007165(signal transduction);GO:0045028(G-protein coupled purinergic nucleotide receptor activity);GO:0035589(G-protein coupled purine…	ko04080(Neuroactive ligand-receptor interaction)
hsa	hsa-miR-193b-3p	ENST00000321944	ENSG00000130669	PAK4	p21 (RAC1) activated kinase 4 [Source:HGNC Symbol;Acc:HGNC:16059]	GO:0004674(protein serine/threonine kinase activity);GO:0006468(protein phosphorylation);GO:0005737(cytoplasm);GO:0000166(nucleotide binding);GO:0004672(protein kinase activity);GO:0005524(ATP binding);GO:0016740(transferase activity);GO:0016301(kinase activity);GO:0016310(phosphorylation);GO:0005515(protein binding);GO:0007165(signal transduction);GO:0007049(cell cycle);GO:0006915(apoptotic proc…	ko04014(Ras signaling pathway);ko04012(ErbB signaling pathway);ko04510(Focal adhesion);ko04810(Regulation of actin cytoskeleton);ko04660(T cell receptor signaling pathway);ko04360(Axon guidance);ko05206(MicroRNAs in cancer);ko05211(Renal cell carcinoma)
hsa	hsa-miR-193b-3p	ENST00000321945	ENSG00000163322	ABRAXAS1	abraxas 1, BRCA1 A complex subunit [Source:HGNC Symbol;Acc:HGNC:25829]	GO:0005634(nucleus);GO:0016569(covalent chromatin modification);GO:0005515(protein binding);GO:0006281(DNA repair);GO:0006974(cellular response to DNA damage stimulus);GO:0016604(nuclear body);GO:0005654(nucleoplasm);GO:0016579(protein deubiquitination);GO:0031572(G2 DNA damage checkpoint);GO:0045739(positive regulation of DNA repair);GO:0006302(double-strand break repair);GO:0006303(double-stran…	ko03440(Homologous recombination)
hsa	hsa-miR-193b-3p	ENST00000322128	ENSG00000180543	TSPYL5	TSPY like 5 [Source:HGNC Symbol;Acc:HGNC:29367]	GO:0005634(nucleus);GO:0006334(nucleosome assembly);GO:0005515(protein binding);GO:0040008(regulation of growth);GO:0031398(positive regulation of protein ubiquitination);GO:0008284(positive regulation of cell proliferation);GO:0051897(positive regulation of protein kinase B signaling);GO:0071480(cellular response to gamma radiation)
hsa	hsa-miR-193b-3p	ENST00000322213	ENSG00000072501	SMC1A	structural maintenance of chromosomes 1A [Source:HGNC Symbol;Acc:HGNC:11111]	GO:0003723(RNA binding);GO:0005634(nucleus);GO:0000166(nucleotide binding);GO:0005524(ATP binding);GO:0005829(cytosol);GO:0005654(nucleoplasm);GO:0051301(cell division);GO:0005694(chromosome);GO:0006281(DNA repair);GO:0005515(protein binding);GO:0051276(chromosome organization);GO:0006974(cellular response to DNA damage stimulus);GO:0007049(cell cycle);GO:0051321(meiotic cell cycle);GO:0003682(ch…	ko04110(Cell cycle);ko04114(Oocyte meiosis)
hsa	hsa-miR-193b-3p	ENST00000322238	ENSG00000108039	XPNPEP1	X-prolyl aminopeptidase 1 [Source:HGNC Symbol;Acc:HGNC:12822]	GO:0046872(metal ion binding);GO:0005829(cytosol);GO:0016787(hydrolase activity);GO:0006508(proteolysis);GO:0070006(metalloaminopeptidase activity);GO:0005737(cytoplasm);GO:0042803(protein homodimerization activity);GO:0008233(peptidase activity);GO:0008237(metallopeptidase activity);GO:0004177(aminopeptidase activity);GO:0070062(extracellular exosome);GO:0030145(manganese ion binding);GO:0010815…
hsa	hsa-miR-193b-3p	ENST00000322564	ENSG00000175985	PLEKHD1	pleckstrin homology and coiled-coil domain containing D1 [Source:HGNC Symbol;Acc:HGNC:20148]
hsa	hsa-miR-193b-3p	ENST00000322569	ENSG00000123342	MMP19	matrix metallopeptidase 19 [Source:HGNC Symbol;Acc:HGNC:7165]	GO:0008270(zinc ion binding);GO:0046872(metal ion binding);GO:0016787(hydrolase activity);GO:0008233(peptidase activity);GO:0006508(proteolysis);GO:0005576(extracellular region);GO:0007275(multicellular organism development);GO:0005578(proteinaceous extracellular matrix);GO:0030154(cell differentiation);GO:0004222(metalloendopeptidase activity);GO:0008237(metallopeptidase activity);GO:0031012(ext…
hsa	hsa-miR-193b-3p	ENST00000322684	ENSG00000153944	MSI2	musashi RNA binding protein 2 [Source:HGNC Symbol;Acc:HGNC:18585]	GO:0003676(nucleic acid binding);GO:0003723(RNA binding);GO:0005737(cytoplasm);GO:0005515(protein binding);GO:0003727(single-stranded RNA binding);GO:0008266(poly(U) RNA binding);GO:0048864(stem cell development);GO:0005844(polysome)	ko03015(mRNA surveillance pathway)
hsa	hsa-miR-193b-3p	ENST00000322753	ENSG00000173436	MINOS1	mitochondrial inner membrane organizing system 1 [Source:HGNC Symbol;Acc:HGNC:32068]	GO:0016020(membrane);GO:0016021(integral component of membrane);GO:0005739(mitochondrion);GO:0005743(mitochondrial inner membrane);GO:0005515(protein binding);GO:0003674(molecular_function);GO:0008150(biological_process);GO:0061617(MICOS complex)
hsa	hsa-miR-193b-3p	ENST00000322954	ENSG00000137831	UACA	uveal autoantigen with coiled-coil domains and ankyrin repeats [Source:HGNC Symbol;Acc:HGNC:15947]	GO:0005634(nucleus);GO:0005737(cytoplasm);GO:0005829(cytosol);GO:0005856(cytoskeleton);GO:0005515(protein binding);GO:0005576(extracellular region);GO:0003674(molecular_function);GO:0008150(biological_process);GO:0070062(extracellular exosome);GO:1901222(regulation of NIK/NF-kappaB signaling);GO:0097190(apoptotic signaling pathway)
hsa	hsa-miR-193b-3p	ENST00000323110	ENSG00000179142	CYP11B2	cytochrome P450 family 11 subfamily B member 2 [Source:HGNC Symbol;Acc:HGNC:2592]	GO:0016020(membrane);GO:0046872(metal ion binding);GO:0004497(monooxygenase activity);GO:0016491(oxidoreductase activity);GO:0055114(oxidation-reduction process);GO:0006629(lipid metabolic process);GO:0005739(mitochondrion);GO:0006694(steroid biosynthetic process);GO:0008202(steroid metabolic process);GO:0005506(iron ion binding);GO:0016705(oxidoreductase activity, acting on paired donors, with i…	ko00140(Steroid hormone biosynthesis);ko04925(Aldosterone synthesis and secretion)
hsa	hsa-miR-193b-3p	ENST00000323460	ENSG00000119231	SENP5	SUMO1/sentrin specific peptidase 5 [Source:HGNC Symbol;Acc:HGNC:28407]	GO:0005634(nucleus);GO:0016787(hydrolase activity);GO:0051301(cell division);GO:0005515(protein binding);GO:0008233(peptidase activity);GO:0008234(cysteine-type peptidase activity);GO:0006508(proteolysis);GO:0007049(cell cycle);GO:0005730(nucleolus);GO:0004175(endopeptidase activity);GO:0016929(SUMO-specific protease activity);GO:0016926(protein desumoylation);GO:0005654(nucleoplasm);GO:0016925(p…
hsa	hsa-miR-193b-3p	ENST00000323544	ENSG00000241839	PLEKHO2	pleckstrin homology domain containing O2 [Source:HGNC Symbol;Acc:HGNC:30026]	GO:0005576(extracellular region);GO:0043312(neutrophil degranulation);GO:1904813(ficolin-1-rich granule lumen)	ko04060(Cytokine-cytokine receptor interaction)
hsa	hsa-miR-193b-3p	ENST00000323829	ENSG00000169247	SH3TC2	SH3 domain and tetratricopeptide repeats 2 [Source:HGNC Symbol;Acc:HGNC:29427]	GO:0022011(myelination in peripheral nervous system);GO:0032287(peripheral nervous system myelin maintenance);GO:0033157(regulation of intracellular protein transport);GO:1901184(regulation of ERBB signaling pathway);GO:0005886(plasma membrane);GO:0031410(cytoplasmic vesicle);GO:0055037(recycling endosome)
hsa	hsa-miR-193b-3p	ENST00000324501	ENSG00000080815	PSEN1	presenilin 1 [Source:HGNC Symbol;Acc:HGNC:9508]	GO:0016020(membrane);GO:0016021(integral component of membrane);GO:0005794(Golgi apparatus);GO:0005634(nucleus);GO:0035556(intracellular signal transduction);GO:0030054(cell junction);GO:0004190(aspartic-type endopeptidase activity);GO:0042500(aspartic endopeptidase activity, intramembrane cleaving);GO:0016485(protein processing);GO:0042987(amyloid precursor protein catabolic process);GO:0006508(…	ko04310(Wnt signaling pathway);ko04330(Notch signaling pathway);ko04722(Neurotrophin signaling pathway);ko05010(Alzheimer's disease);ko05165(Human papillomavirus infection)
hsa	hsa-miR-193b-3p	ENST00000324570	ENSG00000166669	ATF7IP2	activating transcription factor 7 interacting protein 2 [Source:HGNC Symbol;Acc:HGNC:20397]	GO:0005634(nucleus);GO:0006351(transcription, DNA-templated);GO:0006355(regulation of transcription, DNA-templated)
hsa	hsa-miR-193b-3p	ENST00000324589	ENSG00000158089	GALNT14	polypeptide N-acetylgalactosaminyltransferase 14 [Source:HGNC Symbol;Acc:HGNC:22946]	GO:0016020(membrane);GO:0016021(integral component of membrane);GO:0046872(metal ion binding);GO:0016740(transferase activity);GO:0030246(carbohydrate binding);GO:0016757(transferase activity, transferring glycosyl groups);GO:0005794(Golgi apparatus);GO:0000139(Golgi membrane);GO:0006486(protein glycosylation);GO:0016266(O-glycan processing);GO:0004653(polypeptide N-acetylgalactosaminyltransferas…	ko00512(Mucin type O-glycan biosynthesis)
hsa	hsa-miR-193b-3p	ENST00000324762	ENSG00000102387	TAF7L	TATA-box binding protein associated factor 7 like [Source:HGNC Symbol;Acc:HGNC:11548]	GO:0005634(nucleus);GO:0005737(cytoplasm);GO:0006351(transcription, DNA-templated);GO:0006355(regulation of transcription, DNA-templated);GO:0007275(multicellular organism development);GO:0030154(cell differentiation);GO:0006367(transcription initiation from RNA polymerase II promoter);GO:0005669(transcription factor TFIID complex);GO:0007283(spermatogenesis);GO:0003674(molecular_function);GO:000…	ko03022(Basal transcription factors)
hsa	hsa-miR-193b-3p	ENST00000324817	ENSG00000180182	MED14	mediator complex subunit 14 [Source:HGNC Symbol;Acc:HGNC:2370]	GO:0005634(nucleus);GO:0016020(membrane);GO:0006351(transcription, DNA-templated);GO:0006355(regulation of transcription, DNA-templated);GO:0001104(RNA polymerase II transcription cofactor activity);GO:0006357(regulation of transcription from RNA polymerase II promoter);GO:0016592(mediator complex);GO:0005515(protein binding);GO:0030374(ligand-dependent nuclear receptor transcription coactivator …	ko04919(Thyroid hormone signaling pathway)
hsa	hsa-miR-193b-3p	ENST00000325006	ENSG00000158467	AHCYL2	adenosylhomocysteinase like 2 [Source:HGNC Symbol;Acc:HGNC:22204]	GO:0005737(cytoplasm);GO:0016787(hydrolase activity);GO:0005783(endoplasmic reticulum);GO:0006730(one-carbon metabolic process);GO:0005515(protein binding);GO:0043231(intracellular membrane-bounded organelle);GO:0005829(cytosol);GO:0033353(S-adenosylmethionine cycle);GO:0043005(neuron projection);GO:0004013(adenosylhomocysteinase activity)	ko00270(Cysteine and methionine metabolism)
hsa	hsa-miR-193b-3p	ENST00000325366	ENSG00000082213	C5orf22	chromosome 5 open reading frame 22 [Source:HGNC Symbol;Acc:HGNC:25639]	GO:0005515(protein binding)
hsa	hsa-miR-193b-3p	ENST00000325805	ENSG00000114439	BBX	BBX, HMG-box containing [Source:HGNC Symbol;Acc:HGNC:14422]	GO:0005634(nucleus);GO:0005829(cytosol);GO:0005654(nucleoplasm);GO:0006351(transcription, DNA-templated);GO:0006355(regulation of transcription, DNA-templated);GO:0003677(DNA binding);GO:0060348(bone development)
hsa	hsa-miR-193b-3p	ENST00000326298	ENSG00000112237	CCNC	cyclin C [Source:HGNC Symbol;Acc:HGNC:1581]	GO:0005634(nucleus);GO:0006351(transcription, DNA-templated);GO:0006355(regulation of transcription, DNA-templated);GO:0016592(mediator complex);GO:0006468(protein phosphorylation);GO:0005515(protein binding);GO:0045859(regulation of protein kinase activity);GO:0005654(nucleoplasm);GO:0045944(positive regulation of transcription from RNA polymerase II promoter);GO:0016538(cyclin-dependent protein…
hsa	hsa-miR-193b-3p	ENST00000326495	ENSG00000084112	SSH1	slingshot protein phosphatase 1 [Source:HGNC Symbol;Acc:HGNC:30579]	GO:0005737(cytoplasm);GO:0016787(hydrolase activity);GO:0003779(actin binding);GO:0004725(protein tyrosine phosphatase activity);GO:0008138(protein tyrosine/serine/threonine phosphatase activity);GO:0016791(phosphatase activity);GO:0006470(protein dephosphorylation);GO:0016311(dephosphorylation);GO:0035335(peptidyl-tyrosine dephosphorylation);GO:0005886(plasma membrane);GO:0004721(phosphoprotein …	ko04810(Regulation of actin cytoskeleton);ko04360(Axon guidance)
hsa	hsa-miR-193b-3p	ENST00000327044	ENSG00000188976	NOC2L	NOC2 like nucleolar associated transcriptional repressor [Source:HGNC Symbol;Acc:HGNC:24517]	GO:0003723(RNA binding);GO:0005634(nucleus);GO:0005730(nucleolus);GO:0005829(cytosol);GO:0006351(transcription, DNA-templated);GO:0006355(regulation of transcription, DNA-templated);GO:0005515(protein binding);GO:0006915(apoptotic process);GO:0005654(nucleoplasm);GO:0000122(negative regulation of transcription from RNA polymerase II promoter);GO:0003714(transcription corepressor activity);GO:0003…
hsa	hsa-miR-193b-3p	ENST00000327158	ENSG00000177370	TIMM22	translocase of inner mitochondrial membrane 22 [Source:HGNC Symbol;Acc:HGNC:17317]	GO:0006810(transport);GO:0016020(membrane);GO:0016021(integral component of membrane);GO:0015031(protein transport);GO:0005743(mitochondrial inner membrane);GO:0005739(mitochondrion);GO:0005515(protein binding);GO:0006626(protein targeting to mitochondrion);GO:0045039(protein import into mitochondrial inner membrane);GO:0030943(mitochondrion targeting sequence binding);GO:0042721(mitochondrial in…
hsa	hsa-miR-193b-3p	ENST00000327268	ENSG00000108932	SLC16A6	solute carrier family 16 member 6 [Source:HGNC Symbol;Acc:HGNC:10927]	GO:0006810(transport);GO:0016020(membrane);GO:0016021(integral component of membrane);GO:0055085(transmembrane transport);GO:0015293(symporter activity);GO:0005886(plasma membrane);GO:0005887(integral component of plasma membrane);GO:0008028(monocarboxylic acid transmembrane transporter activity);GO:0015718(monocarboxylic acid transport)
hsa	hsa-miR-193b-3p	ENST00000327374	ENSG00000183597	TANGO2	transport and golgi organization 2 homolog [Source:HGNC Symbol;Acc:HGNC:25439]	GO:0005794(Golgi apparatus)
hsa	hsa-miR-193b-3p	ENST00000327423	ENSG00000183530	PRR14L	proline rich 14 like [Source:HGNC Symbol;Acc:HGNC:28738]
hsa	hsa-miR-193b-3p	ENST00000327569	ENSG00000101974	ATP11C	ATPase phospholipid transporting 11C [Source:HGNC Symbol;Acc:HGNC:13554]	GO:0016020(membrane);GO:0016021(integral component of membrane);GO:0000166(nucleotide binding);GO:0005524(ATP binding);GO:0000287(magnesium ion binding);GO:0016787(hydrolase activity);GO:0004012(phospholipid-translocating ATPase activity);GO:0015914(phospholipid transport);GO:0045332(phospholipid translocation);GO:0006810(transport);GO:0046872(metal ion binding);GO:0005765(lysosomal membrane);GO:…
hsa	hsa-miR-193b-3p	ENST00000327574	ENSG00000160209	PDXK	pyridoxal kinase [Source:HGNC Symbol;Acc:HGNC:8819]	GO:0016310(phosphorylation);GO:0008478(pyridoxal kinase activity);GO:0009443(pyridoxal 5'-phosphate salvage);GO:0005634(nucleus);GO:0005737(cytoplasm);GO:0046872(metal ion binding);GO:0000166(nucleotide binding);GO:0005524(ATP binding);GO:0016740(transferase activity);GO:0016301(kinase activity);GO:0005829(cytosol);GO:0008270(zinc ion binding);GO:0042803(protein homodimerization activity);GO:0000…	ko00750(Vitamin B6 metabolism)
hsa	hsa-miR-193b-3p	ENST00000327578	ENSG00000078674	PCM1	pericentriolar material 1 [Source:HGNC Symbol;Acc:HGNC:8727]	GO:0005737(cytoplasm);GO:0016020(membrane);GO:0005829(cytosol);GO:0031965(nuclear membrane);GO:0005813(centrosome);GO:0005856(cytoskeleton);GO:0042995(cell projection);GO:0005515(protein binding);GO:0060271(cilium assembly);GO:0005815(microtubule organizing center);GO:0034454(microtubule anchoring at centrosome);GO:0030030(cell projection organization);GO:0071539(protein localization to centrosom…
hsa	hsa-miR-193b-3p	ENST00000327827	ENSG00000182831	C16orf72	chromosome 16 open reading frame 72 [Source:HGNC Symbol;Acc:HGNC:30103]	GO:0005515(protein binding)
hsa	hsa-miR-193b-3p	ENST00000328046	ENSG00000174010	KLHL15	kelch like family member 15 [Source:HGNC Symbol;Acc:HGNC:29347]	GO:0005634(nucleus);GO:0016567(protein ubiquitination);GO:0031463(Cul3-RING ubiquitin ligase complex);GO:0004842(ubiquitin-protein transferase activity);GO:0005515(protein binding);GO:0042787(protein ubiquitination involved in ubiquitin-dependent protein catabolic process);GO:2000042(negative regulation of double-strand break repair via homologous recombination);GO:0071630(ubiquitin-dependent cat…
hsa	hsa-miR-193b-3p	ENST00000328070	ENSG00000197951	ZNF71	zinc finger protein 71 [Source:HGNC Symbol;Acc:HGNC:13141]	GO:0003676(nucleic acid binding);GO:0005634(nucleus);GO:0046872(metal ion binding);GO:0006351(transcription, DNA-templated);GO:0006355(regulation of transcription, DNA-templated);GO:0003677(DNA binding);GO:0003700(transcription factor activity, sequence-specific DNA binding)
hsa	hsa-miR-193b-3p	ENST00000328299	ENSG00000184005	ST6GALNAC3	ST6 N-acetylgalactosaminide alpha-2,6-sialyltransferase 3 [Source:HGNC Symbol;Acc:HGNC:19343]	GO:0016020(membrane);GO:0016021(integral component of membrane);GO:0005654(nucleoplasm);GO:0016740(transferase activity);GO:0008373(sialyltransferase activity);GO:0016757(transferase activity, transferring glycosyl groups);GO:0006486(protein glycosylation);GO:0097503(sialylation);GO:0005794(Golgi apparatus);GO:0000139(Golgi membrane);GO:0009100(glycoprotein metabolic process);GO:0009311(oligosacc…	ko00604(Glycosphingolipid biosynthesis - ganglio series)
hsa	hsa-miR-193b-3p	ENST00000328379	ENSG00000184924	PTRHD1	peptidyl-tRNA hydrolase domain containing 1 [Source:HGNC Symbol;Acc:HGNC:33782]	GO:0016787(hydrolase activity);GO:0004045(aminoacyl-tRNA hydrolase activity);GO:0070062(extracellular exosome)
hsa	hsa-miR-193b-3p	ENST00000328405	ENSG00000183960	KCNH8	potassium voltage-gated channel subfamily H member 8 [Source:HGNC Symbol;Acc:HGNC:18864]	GO:0005622(intracellular);GO:0006810(transport);GO:0016020(membrane);GO:0016021(integral component of membrane);GO:0055085(transmembrane transport);GO:0005216(ion channel activity);GO:0006811(ion transport);GO:0005244(voltage-gated ion channel activity);GO:0005249(voltage-gated potassium channel activity);GO:0005267(potassium channel activity);GO:0006813(potassium ion transport);GO:0034765(regula…
hsa	hsa-miR-193b-3p	ENST00000328435	ENSG00000184033	CTAG1B	cancer/testis antigen 1B [Source:HGNC Symbol;Acc:HGNC:2491]	GO:0005737(cytoplasm);GO:0005515(protein binding)
hsa	hsa-miR-193b-3p	ENST00000328654	ENSG00000198393	ZNF26	zinc finger protein 26 [Source:HGNC Symbol;Acc:HGNC:13053]	GO:0003676(nucleic acid binding);GO:0006355(regulation of transcription, DNA-templated);GO:0005622(intracellular);GO:0005634(nucleus);GO:0046872(metal ion binding);GO:0006351(transcription, DNA-templated);GO:0003677(DNA binding);GO:0005515(protein binding);GO:0003700(transcription factor activity, sequence-specific DNA binding)
hsa	hsa-miR-193b-3p	ENST00000328666	ENSG00000187531	SIRT7	sirtuin 7 [Source:HGNC Symbol;Acc:HGNC:14935]	GO:0005634(nucleus);GO:0005737(cytoplasm);GO:0046872(metal ion binding);GO:0016787(hydrolase activity);GO:0006351(transcription, DNA-templated);GO:0006355(regulation of transcription, DNA-templated);GO:0016569(covalent chromatin modification);GO:0070403(NAD+ binding);GO:0005730(nucleolus);GO:0005515(protein binding);GO:0000122(negative regulation of transcription from RNA polymerase II promoter);…
hsa	hsa-miR-193b-3p	ENST00000328724	ENSG00000078304	PPP2R5C	protein phosphatase 2 regulatory subunit B'gamma [Source:HGNC Symbol;Acc:HGNC:9311]	GO:0005634(nucleus);GO:0005794(Golgi apparatus);GO:0005829(cytosol);GO:0005654(nucleoplasm);GO:0007165(signal transduction);GO:0005694(chromosome);GO:0050790(regulation of catalytic activity);GO:0005515(protein binding);GO:0019888(protein phosphatase regulator activity);GO:0000159(protein phosphatase type 2A complex);GO:0000775(chromosome, centromeric region);GO:0008285(negative regulation of cel…	ko03015(mRNA surveillance pathway);ko04071(Sphingolipid signaling pathway);ko04151(PI3K-Akt signaling pathway);ko04152(AMPK signaling pathway);ko04114(Oocyte meiosis);ko04261(Adrenergic signaling in cardiomyocytes);ko04728(Dopaminergic synapse);ko05165(Human papillomavirus infection)
hsa	hsa-miR-193b-3p	ENST00000328736	ENSG00000070778	PTPN21	protein tyrosine phosphatase, non-receptor type 21 [Source:HGNC Symbol;Acc:HGNC:9651]	GO:0005737(cytoplasm);GO:0016787(hydrolase activity);GO:0004725(protein tyrosine phosphatase activity);GO:0016791(phosphatase activity);GO:0006470(protein dephosphorylation);GO:0016311(dephosphorylation);GO:0035335(peptidyl-tyrosine dephosphorylation);GO:0004721(phosphoprotein phosphatase activity);GO:0005856(cytoskeleton);GO:0005515(protein binding)
hsa	hsa-miR-193b-3p	ENST00000328923	ENSG00000182199	SHMT2	serine hydroxymethyltransferase 2 [Source:HGNC Symbol;Acc:HGNC:10852]	GO:0005634(nucleus);GO:0005737(cytoplasm);GO:0016020(membrane);GO:0008168(methyltransferase activity);GO:0016740(transferase activity);GO:0032259(methylation);GO:0005739(mitochondrion);GO:0005743(mitochondrial inner membrane);GO:0003824(catalytic activity);GO:0006730(one-carbon metabolic process);GO:0015630(microtubule cytoskeleton);GO:0005515(protein binding);GO:0030170(pyridoxal phosphate bindi…	ko00630(Glyoxylate and dicarboxylate metabolism);ko00260(Glycine,ko serine and threonine metabolism);ko00670(One carbon pool by folate);ko01523(Antifolate resistance)
hsa	hsa-miR-193b-3p	ENST00000329082	ENSG00000182175	RGMA	repulsive guidance molecule family member a [Source:HGNC Symbol;Acc:HGNC:30308]	GO:0045944(positive regulation of transcription from RNA polymerase II promoter);GO:0016020(membrane);GO:0005886(plasma membrane);GO:0005515(protein binding);GO:0015026(coreceptor activity);GO:0030509(BMP signaling pathway);GO:0031225(anchored component of membrane);GO:0010975(regulation of neuron projection development);GO:0048681(negative regulation of axon regeneration);GO:0070062(extracellula…
hsa	hsa-miR-193b-3p	ENST00000329421	ENSG00000175130	MARCKSL1	MARCKS like 1 [Source:HGNC Symbol;Acc:HGNC:7142]	GO:0005737(cytoplasm);GO:0016020(membrane);GO:0003779(actin binding);GO:0005886(plasma membrane);GO:0005515(protein binding);GO:0005516(calmodulin binding);GO:0070062(extracellular exosome);GO:0008284(positive regulation of cell proliferation)	ko04666(Fc gamma R-mediated phagocytosis);ko05140(Leishmaniasis)
hsa	hsa-miR-193b-3p	ENST00000329524	ENSG00000072736	NFATC3	nuclear factor of activated T-cells 3 [Source:HGNC Symbol;Acc:HGNC:7777]	GO:0006355(regulation of transcription, DNA-templated);GO:0003677(DNA binding);GO:0003700(transcription factor activity, sequence-specific DNA binding);GO:0005634(nucleus);GO:0005737(cytoplasm);GO:0005829(cytosol);GO:0005654(nucleoplasm);GO:0006351(transcription, DNA-templated);GO:0005515(protein binding);GO:0038095(Fc-epsilon receptor signaling pathway);GO:0000978(RNA polymerase II core promoter…	ko04010(MAPK signaling pathway);ko04310(Wnt signaling pathway);ko04022(cGMP - PKG signaling pathway);ko04218(Cellular senescence);ko04660(T cell receptor signaling pathway);ko04658(Th1 and Th2 cell differentiation);ko04659(Th17 cell differentiation);ko04662(B cell receptor signaling pathway);ko04921(Oxytocin signaling pathway);ko04360(Axon guidance);ko05166(HTLV-I infection);ko05161(Hepatitis B);…
hsa	hsa-miR-193b-3p	ENST00000329905	ENSG00000185933	CALHM1	calcium homeostasis modulator 1 [Source:HGNC Symbol;Acc:HGNC:23494]	GO:0006810(transport);GO:0016020(membrane);GO:0016021(integral component of membrane);GO:0005227(calcium activated cation channel activity);GO:0005783(endoplasmic reticulum);GO:0005789(endoplasmic reticulum membrane);GO:0005244(voltage-gated ion channel activity);GO:0006811(ion transport);GO:0034765(regulation of ion transmembrane transport);GO:0005886(plasma membrane);GO:0006812(cation transport…	ko04742(Taste transduction)
hsa	hsa-miR-193b-3p	ENST00000330753	ENSG00000185070	FLRT2	fibronectin leucine rich transmembrane protein 2 [Source:HGNC Symbol;Acc:HGNC:3761]	GO:0016020(membrane);GO:0016021(integral component of membrane);GO:0007155(cell adhesion);GO:0005783(endoplasmic reticulum);GO:0005789(endoplasmic reticulum membrane);GO:0005886(plasma membrane);GO:0005576(extracellular region);GO:0007275(multicellular organism development);GO:0005578(proteinaceous extracellular matrix);GO:0030054(cell junction);GO:0045202(synapse);GO:0005925(focal adhesion);GO:0…
hsa	hsa-miR-193b-3p	ENST00000330794	ENSG00000184584	TMEM173	transmembrane protein 173 [Source:HGNC Symbol;Acc:HGNC:27962]	GO:0045944(positive regulation of transcription from RNA polymerase II promoter);GO:0005737(cytoplasm);GO:0016020(membrane);GO:0016021(integral component of membrane);GO:0000166(nucleotide binding);GO:0005829(cytosol);GO:0005654(nucleoplasm);GO:0005783(endoplasmic reticulum);GO:0005789(endoplasmic reticulum membrane);GO:0005739(mitochondrion);GO:0042803(protein homodimerization activity);GO:00058…	ko04621(NOD-like receptor signaling pathway);ko04622(RIG-I-like receptor signaling pathway);ko04623(Cytosolic DNA-sensing pathway)
hsa	hsa-miR-193b-3p	ENST00000330871	ENSG00000184557	SOCS3	suppressor of cytokine signaling 3 [Source:HGNC Symbol;Acc:HGNC:19391]	GO:0005622(intracellular);GO:0043066(negative regulation of apoptotic process);GO:0016567(protein ubiquitination);GO:0035556(intracellular signal transduction);GO:0005515(protein binding);GO:0005737(cytoplasm);GO:0007259(JAK-STAT cascade);GO:0005829(cytosol);GO:0040008(regulation of growth);GO:0043687(post-translational protein modification);GO:0019221(cytokine-mediated signaling pathway);GO:0006…	ko04120(Ubiquitin mediated proteolysis);ko04630(Jak-STAT signaling pathway);ko04668(TNF signaling pathway);ko04910(Insulin signaling pathway);ko04920(Adipocytokine signaling pathway);ko04917(Prolactin signaling pathway);ko04380(Osteoclast differentiation);ko04930(Type II diabetes mellitus);ko04932(Non-alcoholic fatty liver disease (NAFLD));ko04931(Insulin resistance);ko05164(Influenza A);ko05160(…
hsa	hsa-miR-193b-3p	ENST00000330884	ENSG00000130540	SULT4A1	sulfotransferase family 4A member 1 [Source:HGNC Symbol;Acc:HGNC:14903]	GO:0005737(cytoplasm);GO:0016740(transferase activity);GO:0006629(lipid metabolic process);GO:0008202(steroid metabolic process);GO:0005515(protein binding);GO:0008146(sulfotransferase activity);GO:0042802(identical protein binding);GO:0008150(biological_process);GO:0005829(cytosol);GO:0050427(3'-phosphoadenosine 5'-phosphosulfate metabolic process);GO:0004062(aryl sulfotransferase activity);GO:0…
hsa	hsa-miR-193b-3p	ENST00000330889	ENSG00000184060	ADAP2	ArfGAP with dual PH domains 2 [Source:HGNC Symbol;Acc:HGNC:16487]	GO:0046872(metal ion binding);GO:0043547(positive regulation of GTPase activity);GO:0005096(GTPase activator activity);GO:0005737(cytoplasm);GO:0016020(membrane);GO:0005886(plasma membrane);GO:0005515(protein binding);GO:0007507(heart development);GO:0005546(phosphatidylinositol-4,5-bisphosphate binding);GO:0005547(phosphatidylinositol-3,4,5-trisphosphate binding);GO:0043325(phosphatidylinositol-…
hsa	hsa-miR-193b-3p	ENST00000330938	ENSG00000183255	PTTG1IP	PTTG1 interacting protein [Source:HGNC Symbol;Acc:HGNC:13524]	GO:0005654(nucleoplasm);GO:0005634(nucleus);GO:0005737(cytoplasm);GO:0016020(membrane);GO:0016021(integral component of membrane);GO:0005515(protein binding);GO:0003674(molecular_function);GO:0070062(extracellular exosome);GO:0006606(protein import into nucleus);GO:0002039(p53 binding);GO:0031398(positive regulation of protein ubiquitination);GO:0043518(negative regulation of DNA damage response,…
hsa	hsa-miR-193b-3p	ENST00000331057	ENSG00000185716	C16orf52	chromosome 16 open reading frame 52 [Source:HGNC Symbol;Acc:HGNC:27087]	GO:0016020(membrane);GO:0016021(integral component of membrane)
hsa	hsa-miR-193b-3p	ENST00000331238	ENSG00000185924	RTN4RL1	reticulon 4 receptor like 1 [Source:HGNC Symbol;Acc:HGNC:21329]	GO:0016020(membrane);GO:0005886(plasma membrane);GO:0042995(cell projection);GO:0005515(protein binding);GO:0031225(anchored component of membrane);GO:0045121(membrane raft);GO:0005576(extracellular region);GO:0005737(cytoplasm);GO:0008201(heparin binding);GO:0043204(perikaryon);GO:0070062(extracellular exosome);GO:0004872(receptor activity);GO:0006501(C-terminal protein lipidation);GO:0004860(pr…
hsa	hsa-miR-193b-3p	ENST00000331243	ENSG00000162981	FAM84A	family with sequence similarity 84 member A [Source:HGNC Symbol;Acc:HGNC:20743]
hsa	hsa-miR-193b-3p	ENST00000331373	ENSG00000185900	POMK	protein-O-mannose kinase [Source:HGNC Symbol;Acc:HGNC:26267]	GO:0016020(membrane);GO:0016021(integral component of membrane);GO:0000166(nucleotide binding);GO:0004672(protein kinase activity);GO:0005524(ATP binding);GO:0006468(protein phosphorylation);GO:0016740(transferase activity);GO:0016301(kinase activity);GO:0016310(phosphorylation);GO:0005783(endoplasmic reticulum);GO:0005789(endoplasmic reticulum membrane);GO:0007420(brain development);GO:0006493(p…	ko00515(Mannose type O-glycan biosyntheis)
hsa	hsa-miR-193b-3p	ENST00000331427	ENSG00000183034	OTOP2	otopetrin 2 [Source:HGNC Symbol;Acc:HGNC:19657]	GO:0016020(membrane);GO:0016021(integral component of membrane)
hsa	hsa-miR-193b-3p	ENST00000331738	ENSG00000111011	RSRC2	arginine and serine rich coiled-coil 2 [Source:HGNC Symbol;Acc:HGNC:30559]	GO:0003723(RNA binding)
hsa	hsa-miR-193b-3p	ENST00000331758	ENSG00000184402	SS18L1	SS18L1, nBAF chromatin remodeling complex subunit [Source:HGNC Symbol;Acc:HGNC:15592]	GO:0005634(nucleus);GO:0005829(cytosol);GO:0003713(transcription coactivator activity);GO:1903506(regulation of nucleic acid-templated transcription);GO:0006351(transcription, DNA-templated);GO:0006355(regulation of transcription, DNA-templated);GO:0016569(covalent chromatin modification);GO:0005694(chromosome);GO:0005515(protein binding);GO:0045893(positive regulation of transcription, DNA-templ…
hsa	hsa-miR-193b-3p	ENST00000331762	ENSG00000184903	IMMP2L	inner mitochondrial membrane peptidase subunit 2 [Source:HGNC Symbol;Acc:HGNC:14598]	GO:0016020(membrane);GO:0016021(integral component of membrane);GO:0016787(hydrolase activity);GO:0005743(mitochondrial inner membrane);GO:0005739(mitochondrion);GO:0008233(peptidase activity);GO:0006508(proteolysis);GO:0008236(serine-type peptidase activity);GO:0001541(ovarian follicle development);GO:0006627(protein processing involved in protein targeting to mitochondrion);GO:0006801(superoxid…	ko03060(Protein export)
hsa	hsa-miR-193b-3p	ENST00000331830	ENSG00000184144	CNTN2	contactin 2 [Source:HGNC Symbol;Acc:HGNC:2172]	GO:0016020(membrane);GO:0007155(cell adhesion);GO:0005886(plasma membrane);GO:0007399(nervous system development);GO:0031175(neuron projection development);GO:0031225(anchored component of membrane);GO:0005887(integral component of plasma membrane);GO:0042802(identical protein binding);GO:0045202(synapse);GO:0033268(node of Ranvier);GO:0044224(juxtaparanode region of axon);GO:0045163(clustering o…	ko04514(Cell adhesion molecules (CAMs))
hsa	hsa-miR-193b-3p	ENST00000332070	ENSG00000156531	PHF6	PHD finger protein 6 [Source:HGNC Symbol;Acc:HGNC:18145]	GO:0003723(RNA binding);GO:0005634(nucleus);GO:0046872(metal ion binding);GO:0005730(nucleolus);GO:0006351(transcription, DNA-templated);GO:0006355(regulation of transcription, DNA-templated);GO:0003677(DNA binding);GO:0005694(chromosome);GO:0005654(nucleoplasm);GO:0000775(chromosome, centromeric region);GO:0000776(kinetochore);GO:0000777(condensed chromosome kinetochore);GO:0005515(protein bindi…
hsa	hsa-miR-193b-3p	ENST00000332127	ENSG00000058673	ZC3H11A	zinc finger CCCH-type containing 11A [Source:HGNC Symbol;Acc:HGNC:29093]	GO:0046872(metal ion binding);GO:0003723(RNA binding);GO:0006810(transport);GO:0051028(mRNA transport);GO:0005515(protein binding);GO:0005654(nucleoplasm);GO:0006369(termination of RNA polymerase II transcription);GO:0006405(RNA export from nucleus);GO:0031124(mRNA 3'-end processing);GO:0006406(mRNA export from nucleus);GO:0000346(transcription export complex);GO:0016973(poly(A)+ mRNA export from…
hsa	hsa-miR-193b-3p	ENST00000332272	ENSG00000183196	CHST6	carbohydrate sulfotransferase 6 [Source:HGNC Symbol;Acc:HGNC:6938]	GO:0016020(membrane);GO:0016021(integral component of membrane);GO:0016740(transferase activity);GO:0005794(Golgi apparatus);GO:0005975(carbohydrate metabolic process);GO:0000139(Golgi membrane);GO:0008146(sulfotransferase activity);GO:0018146(keratan sulfate biosynthetic process);GO:0006790(sulfur compound metabolic process);GO:0006044(N-acetylglucosamine metabolic process);GO:0001517(N-acetylgl…	ko00533(Glycosaminoglycan biosynthesis - keratan sulfate)
hsa	hsa-miR-193b-3p	ENST00000332728	ENSG00000183060	LYSMD4	LysM domain containing 4 [Source:HGNC Symbol;Acc:HGNC:26571]	GO:0016020(membrane);GO:0016021(integral component of membrane)
hsa	hsa-miR-193b-3p	ENST00000332797	ENSG00000024862	CCDC28A	coiled-coil domain containing 28A [Source:HGNC Symbol;Acc:HGNC:21098]	GO:0005515(protein binding)
hsa	hsa-miR-193b-3p	ENST00000333082	ENSG00000125818	PSMF1	proteasome inhibitor subunit 1 [Source:HGNC Symbol;Acc:HGNC:9571]	GO:0005829(cytosol);GO:0005737(cytoplasm);GO:0016020(membrane);GO:0010951(negative regulation of endopeptidase activity);GO:0005783(endoplasmic reticulum);GO:0005515(protein binding);GO:0000502(proteasome complex);GO:0006511(ubiquitin-dependent protein catabolic process);GO:0038095(Fc-epsilon receptor signaling pathway);GO:0005654(nucleoplasm);GO:0000165(MAPK cascade);GO:0000209(protein polyubiqu…	ko03050(Proteasome)
hsa	hsa-miR-193b-3p	ENST00000333213	ENSG00000182173	TSEN54	tRNA splicing endonuclease subunit 54 [Source:HGNC Symbol;Acc:HGNC:27561]	GO:0006397(mRNA processing);GO:0005634(nucleus);GO:0008033(tRNA processing);GO:0005515(protein binding);GO:0090501(RNA phosphodiester bond hydrolysis);GO:0090502(RNA phosphodiester bond hydrolysis, endonucleolytic);GO:0005730(nucleolus);GO:0005654(nucleoplasm);GO:0006388(tRNA splicing, via endonucleolytic cleavage and ligation);GO:0000213(tRNA-intron endonuclease activity);GO:0000379(tRNA-type in…
hsa	hsa-miR-193b-3p	ENST00000333219	ENSG00000153487	ING1	inhibitor of growth family member 1 [Source:HGNC Symbol;Acc:HGNC:6062]	GO:0005634(nucleus);GO:0046872(metal ion binding);GO:0005515(protein binding);GO:0007049(cell cycle);GO:0008285(negative regulation of cell proliferation);GO:0010941(regulation of cell death);GO:0030308(negative regulation of cell growth);GO:0035064(methylated histone binding);GO:0016569(covalent chromatin modification)
hsa	hsa-miR-193b-3p	ENST00000333590	ENSG00000165195	PIGA	phosphatidylinositol glycan anchor biosynthesis class A [Source:HGNC Symbol;Acc:HGNC:8957]	GO:0016020(membrane);GO:0016021(integral component of membrane);GO:0016740(transferase activity);GO:0016757(transferase activity, transferring glycosyl groups);GO:0005783(endoplasmic reticulum);GO:0005789(endoplasmic reticulum membrane);GO:0006506(GPI anchor biosynthetic process);GO:0005515(protein binding);GO:0016254(preassembly of GPI anchor in ER membrane);GO:0000506(glycosylphosphatidylinosit…	ko00563(Glycosylphosphatidylinositol(GPI)-anchor biosynthesis)
hsa	hsa-miR-193b-3p	ENST00000333677	ENSG00000183111	ARHGEF37	Rho guanine nucleotide exchange factor 37 [Source:HGNC Symbol;Acc:HGNC:34430]	GO:0005089(Rho guanyl-nucleotide exchange factor activity);GO:0035023(regulation of Rho protein signal transduction);GO:0043547(positive regulation of GTPase activity);GO:0005737(cytoplasm);GO:0005085(guanyl-nucleotide exchange factor activity);GO:0007264(small GTPase mediated signal transduction)
hsa	hsa-miR-193b-3p	ENST00000333884	ENSG00000088053	GP6	glycoprotein VI platelet [Source:HGNC Symbol;Acc:HGNC:14388]	GO:0016020(membrane);GO:0016021(integral component of membrane);GO:0005886(plasma membrane);GO:0005515(protein binding);GO:0050900(leukocyte migration);GO:0070062(extracellular exosome);GO:0004872(receptor activity);GO:0005887(integral component of plasma membrane);GO:0009986(cell surface);GO:0007596(blood coagulation);GO:0007599(hemostasis);GO:0030168(platelet activation);GO:0004888(transmembran…	ko04512(ECM-receptor interaction);ko04611(Platelet activation)
hsa	hsa-miR-193b-3p	ENST00000334176	ENSG00000186326	RGS9BP	regulator of G protein signaling 9 binding protein [Source:HGNC Symbol;Acc:HGNC:30304]	GO:0016020(membrane);GO:0016021(integral component of membrane);GO:0050896(response to stimulus);GO:0007601(visual perception);GO:0009968(negative regulation of signal transduction);GO:0050908(detection of light stimulus involved in visual perception);GO:0001750(photoreceptor outer segment)
hsa	hsa-miR-193b-3p	ENST00000334220	ENSG00000119689	DLST	dihydrolipoamide S-succinyltransferase [Source:HGNC Symbol;Acc:HGNC:2911]	GO:0005634(nucleus);GO:0016020(membrane);GO:0016740(transferase activity);GO:0006099(tricarboxylic acid cycle);GO:0016746(transferase activity, transferring acyl groups);GO:0008152(metabolic process);GO:0005739(mitochondrion);GO:0004149(dihydrolipoyllysine-residue succinyltransferase activity);GO:0043209(myelin sheath);GO:0045252(oxoglutarate dehydrogenase complex);GO:0070062(extracellular exosom…	ko00020(Citrate cycle (TCA cycle));ko00310(Lysine degradation)
hsa	hsa-miR-193b-3p	ENST00000334363	ENSG00000184470	TXNRD2	thioredoxin reductase 2 [Source:HGNC Symbol;Acc:HGNC:18155]	GO:0005623(cell);GO:0016491(oxidoreductase activity);GO:0050660(flavin adenine dinucleotide binding);GO:0055114(oxidation-reduction process);GO:0045454(cell redox homeostasis);GO:0016668(oxidoreductase activity, acting on a sulfur group of donors, NAD(P) as acceptor);GO:0098869(cellular oxidant detoxification);GO:0004791(thioredoxin-disulfide reductase activity);GO:0005829(cytosol);GO:0005739(mit…	ko00450(Selenocompound metabolism);ko05200(Pathways in cancer);ko05225(Hepatocellular carcinoma)
hsa	hsa-miR-193b-3p	ENST00000334461	ENSG00000186665	C17orf58	chromosome 17 open reading frame 58 [Source:HGNC Symbol;Acc:HGNC:27568]	GO:0005576(extracellular region)
hsa	hsa-miR-193b-3p	ENST00000334490	ENSG00000186354	C9orf47	chromosome 9 open reading frame 47 [Source:HGNC Symbol;Acc:HGNC:23669]	GO:0005576(extracellular region)
hsa	hsa-miR-193b-3p	ENST00000334743	ENSG00000078304	PPP2R5C	protein phosphatase 2 regulatory subunit B'gamma [Source:HGNC Symbol;Acc:HGNC:9311]	GO:0005634(nucleus);GO:0005794(Golgi apparatus);GO:0005829(cytosol);GO:0005654(nucleoplasm);GO:0007165(signal transduction);GO:0005694(chromosome);GO:0050790(regulation of catalytic activity);GO:0005515(protein binding);GO:0019888(protein phosphatase regulator activity);GO:0000159(protein phosphatase type 2A complex);GO:0000775(chromosome, centromeric region);GO:0008285(negative regulation of cel…	ko03015(mRNA surveillance pathway);ko04071(Sphingolipid signaling pathway);ko04151(PI3K-Akt signaling pathway);ko04152(AMPK signaling pathway);ko04114(Oocyte meiosis);ko04261(Adrenergic signaling in cardiomyocytes);ko04728(Dopaminergic synapse);ko05165(Human papillomavirus infection)
hsa	hsa-miR-193b-3p	ENST00000334888	ENSG00000187049	TMEM216	transmembrane protein 216 [Source:HGNC Symbol;Acc:HGNC:25018]	GO:0005737(cytoplasm);GO:0016020(membrane);GO:0016021(integral component of membrane);GO:0005856(cytoskeleton);GO:0042995(cell projection);GO:0060271(cilium assembly);GO:0005929(cilium);GO:0005829(cytosol);GO:0030030(cell projection organization);GO:0097711(ciliary basal body docking);GO:0036038(MKS complex);GO:0035869(ciliary transition zone)
hsa	hsa-miR-193b-3p	ENST00000334983	ENSG00000153551	CMTM7	CKLF like MARVEL transmembrane domain containing 7 [Source:HGNC Symbol;Acc:HGNC:19178]	GO:0016020(membrane);GO:0016021(integral component of membrane);GO:0002337(B-1a B cell differentiation);GO:0005125(cytokine activity);GO:0005615(extracellular space);GO:0006935(chemotaxis)
hsa	hsa-miR-193b-3p	ENST00000335012	ENSG00000187068	C3orf70	chromosome 3 open reading frame 70 [Source:HGNC Symbol;Acc:HGNC:33731]
hsa	hsa-miR-193b-3p	ENST00000335099	ENSG00000186907	RTN4RL2	reticulon 4 receptor like 2 [Source:HGNC Symbol;Acc:HGNC:23053]	GO:0016020(membrane);GO:0005886(plasma membrane);GO:0042995(cell projection);GO:0031225(anchored component of membrane);GO:0045121(membrane raft);GO:0030425(dendrite);GO:0005576(extracellular region);GO:0005737(cytoplasm);GO:0030424(axon);GO:0043204(perikaryon);GO:0070062(extracellular exosome);GO:0004872(receptor activity);GO:0006501(C-terminal protein lipidation);GO:0004860(protein kinase inhib…
hsa	hsa-miR-193b-3p	ENST00000335272	ENSG00000180957	PITPNB	phosphatidylinositol transfer protein beta [Source:HGNC Symbol;Acc:HGNC:9002]	GO:0006810(transport);GO:0005737(cytoplasm);GO:0005794(Golgi apparatus);GO:0005622(intracellular);GO:0008289(lipid binding);GO:0005789(endoplasmic reticulum membrane);GO:0070062(extracellular exosome);GO:0000139(Golgi membrane);GO:0006629(lipid metabolic process);GO:0006890(retrograde vesicle-mediated transport, Golgi to ER);GO:0006997(nucleus organization);GO:0015914(phospholipid transport)
hsa	hsa-miR-193b-3p	ENST00000335350	ENSG00000107731	UNC5B	unc-5 netrin receptor B [Source:HGNC Symbol;Acc:HGNC:12568]	GO:0016020(membrane);GO:0016021(integral component of membrane);GO:0007165(signal transduction);GO:0005886(plasma membrane);GO:0005515(protein binding);GO:0006915(apoptotic process);GO:0007275(multicellular organism development);GO:0045121(membrane raft);GO:0043524(negative regulation of neuron apoptotic process);GO:0001525(angiogenesis);GO:0014068(positive regulation of phosphatidylinositol 3-ki…	ko04360(Axon guidance)
hsa	hsa-miR-193b-3p	ENST00000335464	ENSG00000109066	TMEM104	transmembrane protein 104 [Source:HGNC Symbol;Acc:HGNC:25984]	GO:0016020(membrane);GO:0016021(integral component of membrane);GO:0003674(molecular_function);GO:0008150(biological_process);GO:0005575(cellular_component)
hsa	hsa-miR-193b-3p	ENST00000335473	ENSG00000133454	MYO18B	myosin XVIIIB [Source:HGNC Symbol;Acc:HGNC:18150]	GO:0000166(nucleotide binding);GO:0005524(ATP binding);GO:0003774(motor activity);GO:0016459(myosin complex);GO:0001570(vasculogenesis);GO:0001701(in utero embryonic development);GO:0048739(cardiac muscle fiber development);GO:0030018(Z disc);GO:0031941(filamentous actin);GO:0005634(nucleus);GO:0005737(cytoplasm);GO:0003779(actin binding);GO:0016461(unconventional myosin complex);GO:0030017(sarco…
hsa	hsa-miR-193b-3p	ENST00000335670	ENSG00000069667	RORA	RAR related orphan receptor A [Source:HGNC Symbol;Acc:HGNC:10258]	GO:0005634(nucleus);GO:0008270(zinc ion binding);GO:0046872(metal ion binding);GO:0006355(regulation of transcription, DNA-templated);GO:0006351(transcription, DNA-templated);GO:0003677(DNA binding);GO:0003700(transcription factor activity, sequence-specific DNA binding);GO:0043565(sequence-specific DNA binding);GO:0005515(protein binding);GO:0003707(steroid hormone receptor activity);GO:0004879(…	ko04659(Th17 cell differentiation);ko04710(Circadian rhythm);ko05321(Inflammatiory bowel disease (IBD))
hsa	hsa-miR-193b-3p	ENST00000335793	ENSG00000179604	CDC42EP4	CDC42 effector protein 4 [Source:HGNC Symbol;Acc:HGNC:17147]	GO:0003723(RNA binding);GO:0005737(cytoplasm);GO:0016020(membrane);GO:0005886(plasma membrane);GO:0043547(positive regulation of GTPase activity);GO:0015629(actin cytoskeleton);GO:0015630(microtubule cytoskeleton);GO:0005856(cytoskeleton);GO:0005515(protein binding);GO:0005096(GTPase activator activity);GO:0012505(endomembrane system);GO:0031274(positive regulation of pseudopodium assembly);GO:00…
hsa	hsa-miR-193b-3p	ENST00000335866	ENSG00000106070	GRB10	growth factor receptor bound protein 10 [Source:HGNC Symbol;Acc:HGNC:4564]	GO:0005737(cytoplasm);GO:0007165(signal transduction);GO:0005515(protein binding);GO:0005158(insulin receptor binding);GO:0005070(SH3/SH2 adaptor activity);GO:0005829(cytosol);GO:0030178(negative regulation of Wnt signaling pathway);GO:0043234(protein complex);GO:0046627(negative regulation of insulin receptor signaling pathway);GO:0005886(plasma membrane);GO:0007411(axon guidance);GO:0030949(pos…	ko04150(mTOR signaling pathway)
hsa	hsa-miR-193b-3p	ENST00000335877	ENSG00000125818	PSMF1	proteasome inhibitor subunit 1 [Source:HGNC Symbol;Acc:HGNC:9571]	GO:0005829(cytosol);GO:0005737(cytoplasm);GO:0016020(membrane);GO:0010951(negative regulation of endopeptidase activity);GO:0005783(endoplasmic reticulum);GO:0005515(protein binding);GO:0000502(proteasome complex);GO:0006511(ubiquitin-dependent protein catabolic process);GO:0038095(Fc-epsilon receptor signaling pathway);GO:0005654(nucleoplasm);GO:0000165(MAPK cascade);GO:0000209(protein polyubiqu…	ko03050(Proteasome)
hsa	hsa-miR-193b-3p	ENST00000336164	ENSG00000134539	KLRD1	killer cell lectin like receptor D1 [Source:HGNC Symbol;Acc:HGNC:6378]	GO:0016020(membrane);GO:0016021(integral component of membrane);GO:0030246(carbohydrate binding);GO:0005515(protein binding);GO:0050776(regulation of immune response);GO:0005886(plasma membrane);GO:0045087(innate immune response);GO:0043235(receptor complex);GO:0007166(cell surface receptor signaling pathway);GO:0004888(transmembrane signaling receptor activity);GO:0023024(MHC class I protein com…	ko04650(Natural killer cell mediated cytotoxicity);ko04612(Antigen processing and presentation);ko05332(Graft-versus-host disease)
hsa	hsa-miR-193b-3p	ENST00000336292	ENSG00000182253	SYNM	synemin [Source:HGNC Symbol;Acc:HGNC:24466]	GO:0005198(structural molecule activity);GO:0005200(structural constituent of cytoskeleton);GO:0005882(intermediate filament);GO:0008307(structural constituent of muscle);GO:0045104(intermediate filament cytoskeleton organization);GO:0005737(cytoplasm);GO:0045111(intermediate filament cytoskeleton);GO:0005856(cytoskeleton);GO:0005515(protein binding);GO:0030054(cell junction);GO:0005912(adherens …
hsa	hsa-miR-193b-3p	ENST00000336648	ENSG00000159267	HLCS	holocarboxylase synthetase [Source:HGNC Symbol;Acc:HGNC:4976]	GO:0005737(cytoplasm);GO:0000166(nucleotide binding);GO:0005524(ATP binding);GO:0005829(cytosol);GO:0005739(mitochondrion);GO:0006464(cellular protein modification process);GO:0016874(ligase activity);GO:0005515(protein binding);GO:0003824(catalytic activity);GO:0008152(metabolic process);GO:0008283(cell proliferation);GO:0019899(enzyme binding);GO:0000785(chromatin);GO:0016363(nuclear matrix);GO…	ko00780(Biotin metabolism)
hsa	hsa-miR-193b-3p	ENST00000336838	ENSG00000115355	CCDC88A	coiled-coil domain containing 88A [Source:HGNC Symbol;Acc:HGNC:25523]	GO:0005737(cytoplasm);GO:0016020(membrane);GO:0003779(actin binding);GO:0005794(Golgi apparatus);GO:0005829(cytosol);GO:0005783(endoplasmic reticulum);GO:0042803(protein homodimerization activity);GO:0005886(plasma membrane);GO:0005856(cytoskeleton);GO:0042995(cell projection);GO:0007399(nervous system development);GO:0031410(cytoplasmic vesicle);GO:0006260(DNA replication);GO:0016477(cell migrat…
hsa	hsa-miR-193b-3p	ENST00000336917	ENSG00000144331	ZNF385B	zinc finger protein 385B [Source:HGNC Symbol;Acc:HGNC:26332]	GO:0003676(nucleic acid binding);GO:0005634(nucleus);GO:0008270(zinc ion binding);GO:0046872(metal ion binding);GO:0001650(fibrillar center);GO:0006915(apoptotic process);GO:0003723(RNA binding);GO:0002039(p53 binding);GO:0072332(intrinsic apoptotic signaling pathway by p53 class mediator)
hsa	hsa-miR-193b-3p	ENST00000336984	ENSG00000204310	AGPAT1	1-acylglycerol-3-phosphate O-acyltransferase 1 [Source:HGNC Symbol;Acc:HGNC:324]	GO:0016020(membrane);GO:0016021(integral component of membrane);GO:0005783(endoplasmic reticulum);GO:0016740(transferase activity);GO:0016746(transferase activity, transferring acyl groups);GO:0006629(lipid metabolic process);GO:0008152(metabolic process);GO:0005789(endoplasmic reticulum membrane);GO:0008654(phospholipid biosynthetic process);GO:0005515(protein binding);GO:0003841(1-acylglycerol-…	ko00561(Glycerolipid metabolism);ko00564(Glycerophospholipid metabolism);ko04072(Phospholipase D signaling pathway);ko04975(Fat digestion and absorption)
hsa	hsa-miR-193b-3p	ENST00000337006	ENSG00000135049	AGTPBP1	ATP/GTP binding protein 1 [Source:HGNC Symbol;Acc:HGNC:17258]	GO:0005634(nucleus);GO:0005737(cytoplasm);GO:0043231(intracellular membrane-bounded organelle);GO:0008270(zinc ion binding);GO:0046872(metal ion binding);GO:0005730(nucleolus);GO:0016787(hydrolase activity);GO:0005829(cytosol);GO:0005739(mitochondrion);GO:0008233(peptidase activity);GO:0006508(proteolysis);GO:0004181(metallocarboxypeptidase activity);GO:0021702(cerebellar Purkinje cell differenti…
hsa	hsa-miR-193b-3p	ENST00000337090	ENSG00000182923	CEP63	centrosomal protein 63 [Source:HGNC Symbol;Acc:HGNC:25815]	GO:0005737(cytoplasm);GO:0051301(cell division);GO:0005856(cytoskeleton);GO:0005515(protein binding);GO:0006974(cellular response to DNA damage stimulus);GO:0007049(cell cycle);GO:0000922(spindle pole);GO:0005813(centrosome);GO:0005815(microtubule organizing center);GO:0005829(cytosol);GO:0005814(centriole);GO:0000086(G2/M transition of mitotic cell cycle);GO:0010389(regulation of G2/M transition…
hsa	hsa-miR-193b-3p	ENST00000337132	ENSG00000157191	NECAP2	NECAP endocytosis associated 2 [Source:HGNC Symbol;Acc:HGNC:25528]	GO:0006810(transport);GO:0016020(membrane);GO:0015031(protein transport);GO:0006897(endocytosis);GO:0005886(plasma membrane);GO:0031410(cytoplasmic vesicle);GO:0005905(clathrin-coated pit);GO:0030665(clathrin-coated vesicle membrane);GO:0005622(intracellular);GO:0030125(clathrin vesicle coat)
hsa	hsa-miR-193b-3p	ENST00000337288	ENSG00000084090	STARD7	StAR related lipid transfer domain containing 7 [Source:HGNC Symbol;Acc:HGNC:18063]	GO:0005739(mitochondrion);GO:0008289(lipid binding);GO:0005741(mitochondrial outer membrane);GO:1903955(positive regulation of protein targeting to mitochondrion);GO:0006656(phosphatidylcholine biosynthetic process)
hsa	hsa-miR-193b-3p	ENST00000337385	ENSG00000180509	KCNE1	potassium voltage-gated channel subfamily E regulatory subunit 1 [Source:HGNC Symbol;Acc:HGNC:6240]	GO:0060307(regulation of ventricular cardiac muscle cell membrane repolarization);GO:0006810(transport);GO:0016020(membrane);GO:0016021(integral component of membrane);GO:0006811(ion transport);GO:0005244(voltage-gated ion channel activity);GO:0005249(voltage-gated potassium channel activity);GO:0005267(potassium channel activity);GO:0006813(potassium ion transport);GO:0034765(regulation of ion t…	ko04261(Adrenergic signaling in cardiomyocytes)
hsa	hsa-miR-193b-3p	ENST00000337432	ENSG00000108384	RAD51C	RAD51 paralog C [Source:HGNC Symbol;Acc:HGNC:9820]	GO:0005524(ATP binding);GO:0003677(DNA binding);GO:0008094(DNA-dependent ATPase activity);GO:0006281(DNA repair);GO:0043231(intracellular membrane-bounded organelle);GO:0005634(nucleus);GO:0005829(cytosol);GO:0005739(mitochondrion);GO:0030054(cell junction);GO:0005737(cytoplasm);GO:0000166(nucleotide binding);GO:0005515(protein binding);GO:0006310(DNA recombination);GO:0006974(cellular response t…	ko03440(Homologous recombination);ko03460(Fanconi anemia pathway)
hsa	hsa-miR-193b-3p	ENST00000337435	ENSG00000170113	NIPA1	non imprinted in Prader-Willi/Angelman syndrome 1 [Source:HGNC Symbol;Acc:HGNC:17043]	GO:0006810(transport);GO:0016020(membrane);GO:0016021(integral component of membrane);GO:0006811(ion transport);GO:0005886(plasma membrane);GO:0015095(magnesium ion transmembrane transporter activity);GO:0015693(magnesium ion transport);GO:1903830(magnesium ion transmembrane transport);GO:0005768(endosome);GO:0055085(transmembrane transport);GO:0005769(early endosome)
hsa	hsa-miR-193b-3p	ENST00000337612	ENSG00000099968	BCL2L13	BCL2 like 13 [Source:HGNC Symbol;Acc:HGNC:17164]	GO:0005634(nucleus);GO:0016020(membrane);GO:0016021(integral component of membrane);GO:0042981(regulation of apoptotic process);GO:0005739(mitochondrion);GO:0005515(protein binding);GO:0006915(apoptotic process);GO:0031966(mitochondrial membrane);GO:0008656(cysteine-type endopeptidase activator activity involved in apoptotic process);GO:0006919(activation of cysteine-type endopeptidase activity i…	ko04137(Mitophagy - animal);ko05134(Legionellosis)
hsa	hsa-miR-193b-3p	ENST00000337706	ENSG00000113578	FGF1	fibroblast growth factor 1 [Source:HGNC Symbol;Acc:HGNC:3665]	GO:0045944(positive regulation of transcription from RNA polymerase II promoter);GO:0005634(nucleus);GO:0005737(cytoplasm);GO:0005654(nucleoplasm);GO:0018108(peptidyl-tyrosine phosphorylation);GO:0008083(growth factor activity);GO:0005576(extracellular region);GO:0005829(cytosol);GO:0043547(positive regulation of GTPase activity);GO:0005515(protein binding);GO:0007275(multicellular organism devel…	ko04014(Ras signaling pathway);ko04015(Rap1 signaling pathway);ko04010(MAPK signaling pathway);ko04390(Hippo signaling pathway);ko04151(PI3K-Akt signaling pathway);ko04810(Regulation of actin cytoskeleton);ko05200(Pathways in cancer);ko05226(Gastric cancer);ko05218(Melanoma);ko05224(Breast cancer)
hsa	hsa-miR-193b-3p	ENST00000338244	ENSG00000089057	SLC23A2	solute carrier family 23 member 2 [Source:HGNC Symbol;Acc:HGNC:10973]	GO:0006810(transport);GO:0016020(membrane);GO:0016021(integral component of membrane);GO:0005215(transporter activity);GO:0055085(transmembrane transport);GO:0015293(symporter activity);GO:0006811(ion transport);GO:0005886(plasma membrane);GO:0006814(sodium ion transport);GO:0070890(sodium-dependent L-ascorbate transmembrane transporter activity);GO:0015882(L-ascorbic acid transport);GO:0035461(v…
hsa	hsa-miR-193b-3p	ENST00000338382	ENSG00000188352	FOCAD	focadhesin [Source:HGNC Symbol;Acc:HGNC:23377]	GO:0016020(membrane);GO:0016021(integral component of membrane);GO:0030054(cell junction);GO:0005925(focal adhesion);GO:0005515(protein binding)
hsa	hsa-miR-193b-3p	ENST00000338641	ENSG00000186575	NF2	neurofibromin 2 [Source:HGNC Symbol;Acc:HGNC:7773]	GO:0005634(nucleus);GO:0005737(cytoplasm);GO:0016020(membrane);GO:0005829(cytosol);GO:0003779(actin binding);GO:0005886(plasma membrane);GO:0005856(cytoskeleton);GO:0042995(cell projection);GO:0005515(protein binding);GO:0008092(cytoskeletal protein binding);GO:0001707(mesoderm formation);GO:0006469(negative regulation of protein kinase activity);GO:0007398(ectoderm development);GO:0007420(brain …	ko04390(Hippo signaling pathway);ko04392(Hippo signaling pathway - multiple species);ko04530(Tight junction)
hsa	hsa-miR-193b-3p	ENST00000338754	ENSG00000128294	TPST2	tyrosylprotein sulfotransferase 2 [Source:HGNC Symbol;Acc:HGNC:12021]	GO:0016020(membrane);GO:0016021(integral component of membrane);GO:0016740(transferase activity);GO:0005794(Golgi apparatus);GO:0008476(protein-tyrosine sulfotransferase activity);GO:0006478(peptidyl-tyrosine sulfation);GO:0000139(Golgi membrane);GO:0070062(extracellular exosome);GO:0005783(endoplasmic reticulum);GO:0050427(3'-phosphoadenosine 5'-phosphosulfate metabolic process)
hsa	hsa-miR-193b-3p	ENST00000338758	ENSG00000188677	PARVB	parvin beta [Source:HGNC Symbol;Acc:HGNC:14653]	GO:0005737(cytoplasm);GO:0016020(membrane);GO:0003779(actin binding);GO:0007155(cell adhesion);GO:0005886(plasma membrane);GO:0005856(cytoskeleton);GO:0042995(cell projection);GO:0005515(protein binding);GO:0030054(cell junction);GO:0031532(actin cytoskeleton reorganization);GO:0005925(focal adhesion);GO:0005829(cytosol);GO:0030027(lamellipodium);GO:0030032(lamellipodium assembly);GO:0030018(Z di…	ko04510(Focal adhesion)
hsa	hsa-miR-193b-3p	ENST00000338797	ENSG00000105662	CRTC1	CREB regulated transcription coactivator 1 [Source:HGNC Symbol;Acc:HGNC:16062]	GO:0005634(nucleus);GO:0005737(cytoplasm);GO:0005829(cytosol);GO:0005654(nucleoplasm);GO:0006351(transcription, DNA-templated);GO:0006355(regulation of transcription, DNA-templated);GO:0005886(plasma membrane);GO:0051289(protein homotetramerization);GO:0005515(protein binding);GO:0016604(nuclear body);GO:0048511(rhythmic process);GO:0045944(positive regulation of transcription from RNA polymerase…	ko05166(HTLV-I infection)
hsa	hsa-miR-193b-3p	ENST00000339420	ENSG00000163812	ZDHHC3	zinc finger DHHC-type containing 3 [Source:HGNC Symbol;Acc:HGNC:18470]	GO:0016020(membrane);GO:0016021(integral component of membrane);GO:0016740(transferase activity);GO:0016746(transferase activity, transferring acyl groups);GO:0019706(protein-cysteine S-palmitoyltransferase activity);GO:0005794(Golgi apparatus);GO:0000139(Golgi membrane);GO:0016409(palmitoyltransferase activity);GO:0018345(protein palmitoylation);GO:0006605(protein targeting)
hsa	hsa-miR-193b-3p	ENST00000339438	ENSG00000009307	CSDE1	cold shock domain containing E1 [Source:HGNC Symbol;Acc:HGNC:29905]	GO:0003676(nucleic acid binding);GO:0003723(RNA binding);GO:0005737(cytoplasm);GO:0005794(Golgi apparatus);GO:0005829(cytosol);GO:0006355(regulation of transcription, DNA-templated);GO:0003677(DNA binding);GO:0005886(plasma membrane);GO:0005515(protein binding);GO:0008584(male gonad development);GO:0070937(CRD-mediated mRNA stability complex);GO:0070966(nuclear-transcribed mRNA catabolic process,…
hsa	hsa-miR-193b-3p	ENST00000339659	ENSG00000157540	DYRK1A	dual specificity tyrosine phosphorylation regulated kinase 1A [Source:HGNC Symbol;Acc:HGNC:3091]	GO:0005634(nucleus);GO:0016607(nuclear speck);GO:0000166(nucleotide binding);GO:0004672(protein kinase activity);GO:0004674(protein serine/threonine kinase activity);GO:0005524(ATP binding);GO:0006468(protein phosphorylation);GO:0016740(transferase activity);GO:0016301(kinase activity);GO:0016310(phosphorylation);GO:0004713(protein tyrosine kinase activity);GO:0005515(protein binding);GO:0007623(…
hsa	hsa-miR-193b-3p	ENST00000339728	ENSG00000188042	ARL4C	ADP ribosylation factor like GTPase 4C [Source:HGNC Symbol;Acc:HGNC:698]	GO:0006810(transport);GO:0005737(cytoplasm);GO:0016020(membrane);GO:0005525(GTP binding);GO:0007264(small GTPase mediated signal transduction);GO:0000166(nucleotide binding);GO:0005829(cytosol);GO:0005622(intracellular);GO:0005886(plasma membrane);GO:0042995(cell projection);GO:0005515(protein binding);GO:0030175(filopodium);GO:0043014(alpha-tubulin binding);GO:0005634(nucleus);GO:0003924(GTPase …
hsa	hsa-miR-193b-3p	ENST00000340093	ENSG00000011422	PLAUR	plasminogen activator, urokinase receptor [Source:HGNC Symbol;Acc:HGNC:9053]	GO:0016020(membrane);GO:0016021(integral component of membrane);GO:0005886(plasma membrane);GO:0042995(cell projection);GO:0005515(protein binding);GO:0005576(extracellular region);GO:0030054(cell junction);GO:0019904(protein domain specific binding);GO:0031225(anchored component of membrane);GO:0005925(focal adhesion);GO:0005789(endoplasmic reticulum membrane);GO:0070062(extracellular exosome);G…	ko04610(Complement and coagulation cascades);ko05205(Proteoglycans in cancer)
hsa	hsa-miR-193b-3p	ENST00000340239	ENSG00000183569	SERHL2	serine hydrolase like 2 [Source:HGNC Symbol;Acc:HGNC:29446]	GO:0016787(hydrolase activity);GO:0005737(cytoplasm);GO:0048471(perinuclear region of cytoplasm);GO:0005777(peroxisome);GO:0005739(mitochondrion);GO:0031410(cytoplasmic vesicle);GO:0003674(molecular_function);GO:0008150(biological_process);GO:0005575(cellular_component)
hsa	hsa-miR-193b-3p	ENST00000340353	ENSG00000166575	TMEM135	transmembrane protein 135 [Source:HGNC Symbol;Acc:HGNC:26167]	GO:0016020(membrane);GO:0016021(integral component of membrane);GO:0005739(mitochondrion);GO:0005777(peroxisome);GO:0005778(peroxisomal membrane);GO:0031966(mitochondrial membrane);GO:0007031(peroxisome organization);GO:0009409(response to cold);GO:0032094(response to food);GO:0090140(regulation of mitochondrial fission);GO:0005811(lipid particle)
hsa	hsa-miR-193b-3p	ENST00000340573	ENSG00000156587	UBE2L6	ubiquitin conjugating enzyme E2 L6 [Source:HGNC Symbol;Acc:HGNC:12490]	GO:0016740(transferase activity);GO:0016567(protein ubiquitination);GO:0005515(protein binding);GO:0005654(nucleoplasm);GO:0005829(cytosol);GO:0044267(cellular protein metabolic process);GO:0004842(ubiquitin-protein transferase activity);GO:0006464(cellular protein modification process);GO:0043130(ubiquitin binding);GO:0019985(translesion synthesis);GO:0032480(negative regulation of type I interf…	ko04120(Ubiquitin mediated proteolysis);ko05012(Parkinson's disease)
hsa	hsa-miR-193b-3p	ENST00000340600	ENSG00000120833	SOCS2	suppressor of cytokine signaling 2 [Source:HGNC Symbol;Acc:HGNC:19382]	GO:0005737(cytoplasm);GO:0016567(protein ubiquitination);GO:0035556(intracellular signal transduction);GO:0009967(positive regulation of signal transduction);GO:0005515(protein binding);GO:0001558(regulation of cell growth);GO:0005159(insulin-like growth factor receptor binding);GO:0008269(JAK pathway signal transduction adaptor activity);GO:0046426(negative regulation of JAK-STAT cascade);GO:000…	ko04630(Jak-STAT signaling pathway);ko04910(Insulin signaling pathway);ko04917(Prolactin signaling pathway);ko04930(Type II diabetes mellitus)
hsa	hsa-miR-193b-3p	ENST00000340622	ENSG00000181220	ZNF746	zinc finger protein 746 [Source:HGNC Symbol;Acc:HGNC:21948]	GO:0003676(nucleic acid binding);GO:0005634(nucleus);GO:0005737(cytoplasm);GO:0046872(metal ion binding);GO:0006355(regulation of transcription, DNA-templated);GO:0006351(transcription, DNA-templated);GO:0003677(DNA binding);GO:0005622(intracellular);GO:0005515(protein binding);GO:0000978(RNA polymerase II core promoter proximal region sequence-specific DNA binding);GO:0001078(transcriptional rep…
hsa	hsa-miR-193b-3p	ENST00000340666	ENSG00000008056	SYN1	synapsin I [Source:HGNC Symbol;Acc:HGNC:11494]	GO:0005524(ATP binding);GO:0003824(catalytic activity);GO:0005794(Golgi apparatus);GO:0003779(actin binding);GO:0005515(protein binding);GO:0007269(neurotransmitter secretion);GO:0008021(synaptic vesicle);GO:0030054(cell junction);GO:0045202(synapse);GO:0005215(transporter activity);GO:0007268(chemical synaptic transmission);GO:0019901(protein kinase binding);GO:0048306(calcium-dependent protein …
hsa	hsa-miR-193b-3p	ENST00000340855	ENSG00000010404	IDS	iduronate 2-sulfatase [Source:HGNC Symbol;Acc:HGNC:5389]	GO:0046872(metal ion binding);GO:0016787(hydrolase activity);GO:0003824(catalytic activity);GO:0008152(metabolic process);GO:0008484(sulfuric ester hydrolase activity);GO:0005764(lysosome);GO:0043202(lysosomal lumen);GO:0006027(glycosaminoglycan catabolic process);GO:0030207(chondroitin sulfate catabolic process);GO:0004423(iduronate-2-sulfatase activity)	ko00531(Glycosaminoglycan degradation);ko04142(Lysosome)
hsa	hsa-miR-193b-3p	ENST00000340940	ENSG00000188883	KLRG2	killer cell lectin like receptor G2 [Source:HGNC Symbol;Acc:HGNC:24778]	GO:0016020(membrane);GO:0016021(integral component of membrane);GO:0030246(carbohydrate binding)
hsa	hsa-miR-193b-3p	ENST00000341068	ENSG00000153107	ANAPC1	anaphase promoting complex subunit 1 [Source:HGNC Symbol;Acc:HGNC:19988]	GO:0005680(anaphase-promoting complex);GO:0016567(protein ubiquitination);GO:0051301(cell division);GO:0007049(cell cycle);GO:0005654(nucleoplasm);GO:0005829(cytosol);GO:0031145(anaphase-promoting complex-dependent catabolic process);GO:0043161(proteasome-mediated ubiquitin-dependent protein catabolic process);GO:0051437(positive regulation of ubiquitin-protein ligase activity involved in regulat…	ko04120(Ubiquitin mediated proteolysis);ko04110(Cell cycle);ko04114(Oocyte meiosis);ko04914(Progesterone-mediated oocyte maturation);ko05166(HTLV-I infection)
hsa	hsa-miR-193b-3p	ENST00000341166	ENSG00000104361	NIPAL2	NIPA like domain containing 2 [Source:HGNC Symbol;Acc:HGNC:25854]	GO:0016020(membrane);GO:0016021(integral component of membrane);GO:0015095(magnesium ion transmembrane transporter activity);GO:0015693(magnesium ion transport);GO:1903830(magnesium ion transmembrane transport)
hsa	hsa-miR-193b-3p	ENST00000341184	ENSG00000128268	MGAT3	mannosyl (beta-1,4-)-glycoprotein beta-1,4-N-acetylglucosaminyltransferase [Source:HGNC Symbol;Acc:HGNC:7046]	GO:0016020(membrane);GO:0016021(integral component of membrane);GO:0016740(transferase activity);GO:0016757(transferase activity, transferring glycosyl groups);GO:0005794(Golgi apparatus);GO:0000139(Golgi membrane);GO:0006487(protein N-linked glycosylation);GO:0006486(protein glycosylation);GO:0003830(beta-1,4-mannosylglycoprotein 4-beta-N-acetylglucosaminyltransferase activity)	ko00510(N-Glycan biosynthesis)
hsa	hsa-miR-193b-3p	ENST00000341394	ENSG00000135387	CAPRIN1	cell cycle associated protein 1 [Source:HGNC Symbol;Acc:HGNC:6743]	GO:0003723(RNA binding);GO:0005737(cytoplasm);GO:0016020(membrane);GO:0005829(cytosol);GO:0042995(cell projection);GO:0030154(cell differentiation);GO:0030425(dendrite);GO:0000932(P-body);GO:0005887(integral component of plasma membrane);GO:0017148(negative regulation of translation);GO:0010494(cytoplasmic stress granule);GO:0005515(protein binding);GO:0050775(positive regulation of dendrite morp…
hsa	hsa-miR-193b-3p	ENST00000341420	ENSG00000125848	FLRT3	fibronectin leucine rich transmembrane protein 3 [Source:HGNC Symbol;Acc:HGNC:3762]	GO:0016020(membrane);GO:0016021(integral component of membrane);GO:0007155(cell adhesion);GO:0005783(endoplasmic reticulum);GO:0005789(endoplasmic reticulum membrane);GO:0042803(protein homodimerization activity);GO:0005886(plasma membrane);GO:0042995(cell projection);GO:0005576(extracellular region);GO:0007275(multicellular organism development);GO:0005578(proteinaceous extracellular matrix);GO:…
hsa	hsa-miR-193b-3p	ENST00000341657	ENSG00000185722	ANKFY1	ankyrin repeat and FYVE domain containing 1 [Source:HGNC Symbol;Acc:HGNC:20763]	GO:0005737(cytoplasm);GO:0016020(membrane);GO:0005829(cytosol);GO:0043231(intracellular membrane-bounded organelle);GO:0046872(metal ion binding);GO:0005765(lysosomal membrane);GO:0005515(protein binding);GO:0005768(endosome);GO:0006897(endocytosis);GO:0070062(extracellular exosome);GO:0005769(early endosome);GO:0010008(endosome membrane);GO:0042147(retrograde transport, endosome to Golgi);GO:001…
hsa	hsa-miR-193b-3p	ENST00000341695	ENSG00000138777	PPA2	pyrophosphatase (inorganic) 2 [Source:HGNC Symbol;Acc:HGNC:28883]	GO:0005737(cytoplasm);GO:0046872(metal ion binding);GO:0000287(magnesium ion binding);GO:0016787(hydrolase activity);GO:0005739(mitochondrion);GO:0006470(protein dephosphorylation);GO:0004427(inorganic diphosphatase activity);GO:0006796(phosphate-containing compound metabolic process);GO:0070062(extracellular exosome);GO:0005759(mitochondrial matrix);GO:0006418(tRNA aminoacylation for protein tra…	ko00190(Oxidative phosphorylation)
hsa	hsa-miR-193b-3p	ENST00000341865	ENSG00000188112	C6orf132	chromosome 6 open reading frame 132 [Source:HGNC Symbol;Acc:HGNC:21288]
hsa	hsa-miR-193b-3p	ENST00000341901	ENSG00000188322	SBK1	SH3 domain binding kinase 1 [Source:HGNC Symbol;Acc:HGNC:17699]	GO:0005737(cytoplasm);GO:0000166(nucleotide binding);GO:0004672(protein kinase activity);GO:0004674(protein serine/threonine kinase activity);GO:0005524(ATP binding);GO:0006468(protein phosphorylation);GO:0016740(transferase activity);GO:0016301(kinase activity);GO:0016310(phosphorylation);GO:0018105(peptidyl-serine phosphorylation);GO:0018107(peptidyl-threonine phosphorylation)
hsa	hsa-miR-193b-3p	ENST00000342056	ENSG00000185760	KCNQ5	potassium voltage-gated channel subfamily Q member 5 [Source:HGNC Symbol;Acc:HGNC:6299]	GO:0006810(transport);GO:0016020(membrane);GO:0016021(integral component of membrane);GO:0055085(transmembrane transport);GO:0005216(ion channel activity);GO:0006811(ion transport);GO:0005244(voltage-gated ion channel activity);GO:0005249(voltage-gated potassium channel activity);GO:0005267(potassium channel activity);GO:0006813(potassium ion transport);GO:0034765(regulation of ion transmembrane …	ko04725(Cholinergic synapse)
hsa	hsa-miR-193b-3p	ENST00000342063	ENSG00000188305	C19orf35	chromosome 19 open reading frame 35 [Source:HGNC Symbol;Acc:HGNC:24793]	GO:0006468(protein phosphorylation);GO:0015629(actin cytoskeleton);GO:0004672(protein kinase activity);GO:0005925(focal adhesion)
hsa	hsa-miR-193b-3p	ENST00000342228	ENSG00000168575	SLC20A2	solute carrier family 20 member 2 [Source:HGNC Symbol;Acc:HGNC:10947]	GO:0006810(transport);GO:0016020(membrane);GO:0016021(integral component of membrane);GO:0015293(symporter activity);GO:0055085(transmembrane transport);GO:0006811(ion transport);GO:0005886(plasma membrane);GO:0006814(sodium ion transport);GO:0035725(sodium ion transmembrane transport);GO:0046718(viral entry into host cell);GO:0070062(extracellular exosome);GO:0005315(inorganic phosphate transmem…
hsa	hsa-miR-193b-3p	ENST00000342315	ENSG00000111335	OAS2	2'-5'-oligoadenylate synthetase 2 [Source:HGNC Symbol;Acc:HGNC:8087]	GO:0003723(RNA binding);GO:0005634(nucleus);GO:0005737(cytoplasm);GO:0016020(membrane);GO:0043231(intracellular membrane-bounded organelle);GO:0046872(metal ion binding);GO:0000166(nucleotide binding);GO:0005524(ATP binding);GO:0005829(cytosol);GO:0005654(nucleoplasm);GO:0016740(transferase activity);GO:0005783(endoplasmic reticulum);GO:0005739(mitochondrion);GO:0005515(protein binding);GO:000695…	ko04621(NOD-like receptor signaling pathway);ko05162(Measles);ko05164(Influenza A);ko05160(Hepatitis C);ko05168(Herpes simplex infection)
hsa	hsa-miR-193b-3p	ENST00000342316	ENSG00000178662	CSRNP3	cysteine and serine rich nuclear protein 3 [Source:HGNC Symbol;Acc:HGNC:30729]	GO:0005634(nucleus);GO:0006366(transcription from RNA polymerase II promoter);GO:0006351(transcription, DNA-templated);GO:0006355(regulation of transcription, DNA-templated);GO:0003677(DNA binding);GO:0003700(transcription factor activity, sequence-specific DNA binding);GO:0006915(apoptotic process);GO:0045944(positive regulation of transcription from RNA polymerase II promoter);GO:0043065(positi…
hsa	hsa-miR-193b-3p	ENST00000342462	ENSG00000188167	TMPPE	transmembrane protein with metallophosphoesterase domain [Source:HGNC Symbol;Acc:HGNC:33865]	GO:0016020(membrane);GO:0016021(integral component of membrane);GO:0046872(metal ion binding);GO:0016787(hydrolase activity)
hsa	hsa-miR-193b-3p	ENST00000342607	ENSG00000188735	TMEM120B	transmembrane protein 120B [Source:HGNC Symbol;Acc:HGNC:32008]	GO:0016020(membrane);GO:0016021(integral component of membrane);GO:0005634(nucleus);GO:0005515(protein binding);GO:0003674(molecular_function);GO:0008150(biological_process);GO:0005575(cellular_component);GO:0045444(fat cell differentiation);GO:0051291(protein heterooligomerization);GO:0005637(nuclear inner membrane)
hsa	hsa-miR-193b-3p	ENST00000342665	ENSG00000177732	SOX12	SRY-box 12 [Source:HGNC Symbol;Acc:HGNC:11198]	GO:0005634(nucleus);GO:0005654(nucleoplasm);GO:0006366(transcription from RNA polymerase II promoter);GO:0006351(transcription, DNA-templated);GO:0006355(regulation of transcription, DNA-templated);GO:0006357(regulation of transcription from RNA polymerase II promoter);GO:0003677(DNA binding);GO:0001105(RNA polymerase II transcription coactivator activity);GO:0005575(cellular_component);GO:004594…
hsa	hsa-miR-193b-3p	ENST00000342697	ENSG00000164938	TP53INP1	tumor protein p53 inducible nuclear protein 1 [Source:HGNC Symbol;Acc:HGNC:18022]	GO:0005634(nucleus);GO:0005737(cytoplasm);GO:0005829(cytosol);GO:0006355(regulation of transcription, DNA-templated);GO:0006351(transcription, DNA-templated);GO:0010506(regulation of autophagy);GO:0006915(apoptotic process);GO:0006914(autophagy);GO:0031410(cytoplasmic vesicle);GO:0098869(cellular oxidant detoxification);GO:0008285(negative regulation of cell proliferation);GO:0045893(positive reg…	ko05166(HTLV-I infection)
hsa	hsa-miR-193b-3p	ENST00000342788	ENSG00000178568	ERBB4	erb-b2 receptor tyrosine kinase 4 [Source:HGNC Symbol;Acc:HGNC:3432]	GO:0005634(nucleus);GO:0016020(membrane);GO:0016021(integral component of membrane);GO:0000166(nucleotide binding);GO:0004672(protein kinase activity);GO:0005524(ATP binding);GO:0006468(protein phosphorylation);GO:0016740(transferase activity);GO:0016301(kinase activity);GO:0016310(phosphorylation);GO:0006351(transcription, DNA-templated);GO:0006355(regulation of transcription, DNA-templated);GO:…	ko04012(ErbB signaling pathway);ko04020(Calcium signaling pathway);ko05205(Proteoglycans in cancer)
hsa	hsa-miR-193b-3p	ENST00000343003	ENSG00000182957	SPATA13	spermatogenesis associated 13 [Source:HGNC Symbol;Acc:HGNC:23222]	GO:0005737(cytoplasm);GO:0016020(membrane);GO:0005829(cytosol);GO:0005654(nucleoplasm);GO:0005886(plasma membrane);GO:0005089(Rho guanyl-nucleotide exchange factor activity);GO:0035023(regulation of Rho protein signal transduction);GO:0043547(positive regulation of GTPase activity);GO:0042995(cell projection);GO:0005515(protein binding);GO:0005085(guanyl-nucleotide exchange factor activity);GO:00…	ko04810(Regulation of actin cytoskeleton)
hsa	hsa-miR-193b-3p	ENST00000343010	ENSG00000188315	C3orf62	chromosome 3 open reading frame 62 [Source:HGNC Symbol;Acc:HGNC:24771]	GO:0005515(protein binding)
hsa	hsa-miR-193b-3p	ENST00000343164	ENSG00000010379	SLC6A13	solute carrier family 6 member 13 [Source:HGNC Symbol;Acc:HGNC:11046]	GO:0006810(transport);GO:0016020(membrane);GO:0016021(integral component of membrane);GO:0005887(integral component of plasma membrane);GO:0015293(symporter activity);GO:0055085(transmembrane transport);GO:0005886(plasma membrane);GO:0005328(neurotransmitter:sodium symporter activity);GO:0005332(gamma-aminobutyric acid:sodium symporter activity);GO:0006836(neurotransmitter transport);GO:0070062(e…	ko04727(GABAergic synapse)
hsa	hsa-miR-193b-3p	ENST00000343450	ENSG00000171148	TADA3	transcriptional adaptor 3 [Source:HGNC Symbol;Acc:HGNC:19422]	GO:0005634(nucleus);GO:0005654(nucleoplasm);GO:0006351(transcription, DNA-templated);GO:0006355(regulation of transcription, DNA-templated);GO:0005515(protein binding);GO:0004402(histone acetyltransferase activity);GO:0003713(transcription coactivator activity);GO:0045893(positive regulation of transcription, DNA-templated);GO:0010628(positive regulation of gene expression);GO:0016579(protein deu…	ko05165(Human papillomavirus infection)
hsa	hsa-miR-193b-3p	ENST00000343744	ENSG00000162390	ACOT11	acyl-CoA thioesterase 11 [Source:HGNC Symbol;Acc:HGNC:18156]	GO:0005737(cytoplasm);GO:0005829(cytosol);GO:0016787(hydrolase activity);GO:0006631(fatty acid metabolic process);GO:0008289(lipid binding);GO:0052689(carboxylic ester hydrolase activity);GO:0070062(extracellular exosome);GO:0047617(acyl-CoA hydrolase activity);GO:0006637(acyl-CoA metabolic process);GO:0035556(intracellular signal transduction);GO:0009266(response to temperature stimulus);GO:0009…
hsa	hsa-miR-193b-3p	ENST00000343936	ENSG00000188177	ZC3H6	zinc finger CCCH-type containing 6 [Source:HGNC Symbol;Acc:HGNC:24762]	GO:0046872(metal ion binding);GO:0003674(molecular_function);GO:0008150(biological_process);GO:0005575(cellular_component)
hsa	hsa-miR-193b-3p	ENST00000344041	ENSG00000136237	RAPGEF5	Rap guanine nucleotide exchange factor 5 [Source:HGNC Symbol;Acc:HGNC:16862]	GO:0005622(intracellular);GO:0005634(nucleus);GO:0007264(small GTPase mediated signal transduction);GO:0005654(nucleoplasm);GO:0043547(positive regulation of GTPase activity);GO:0016604(nuclear body);GO:0007399(nervous system development);GO:0005085(guanyl-nucleotide exchange factor activity);GO:0030742(GTP-dependent protein binding);GO:0005088(Ras guanyl-nucleotide exchange factor activity);GO:0…	ko04014(Ras signaling pathway);ko04015(Rap1 signaling pathway)
hsa	hsa-miR-193b-3p	ENST00000344096	ENSG00000127334	DYRK2	dual specificity tyrosine phosphorylation regulated kinase 2 [Source:HGNC Symbol;Acc:HGNC:3093]	GO:0005634(nucleus);GO:0005737(cytoplasm);GO:0000166(nucleotide binding);GO:0004672(protein kinase activity);GO:0004674(protein serine/threonine kinase activity);GO:0005524(ATP binding);GO:0006468(protein phosphorylation);GO:0005829(cytosol);GO:0005654(nucleoplasm);GO:0016740(transferase activity);GO:0016301(kinase activity);GO:0016310(phosphorylation);GO:0004713(protein tyrosine kinase activity)…
hsa	hsa-miR-193b-3p	ENST00000344129	ENSG00000169551	CT55	cancer/testis antigen 55 [Source:HGNC Symbol;Acc:HGNC:26047]	GO:0005515(protein binding)
hsa	hsa-miR-193b-3p	ENST00000344423	ENSG00000186918	ZNF395	zinc finger protein 395 [Source:HGNC Symbol;Acc:HGNC:18737]	GO:0003676(nucleic acid binding);GO:0005634(nucleus);GO:0005737(cytoplasm);GO:0046872(metal ion binding);GO:0005829(cytosol);GO:0006351(transcription, DNA-templated);GO:0006355(regulation of transcription, DNA-templated);GO:0003677(DNA binding);GO:0000978(RNA polymerase II core promoter proximal region sequence-specific DNA binding);GO:0006357(regulation of transcription from RNA polymerase II pr…
hsa	hsa-miR-193b-3p	ENST00000344517	ENSG00000135776	ABCB10	ATP binding cassette subfamily B member 10 [Source:HGNC Symbol;Acc:HGNC:41]	GO:0006810(transport);GO:0016020(membrane);GO:0016021(integral component of membrane);GO:0055085(transmembrane transport);GO:0000166(nucleotide binding);GO:0005524(ATP binding);GO:0005743(mitochondrial inner membrane);GO:0005739(mitochondrion);GO:0042626(ATPase activity, coupled to transmembrane movement of substances);GO:0016887(ATPase activity);GO:0005215(transporter activity);GO:0032592(integr…	ko02010(ABC transporters)
hsa	hsa-miR-193b-3p	ENST00000344641	ENSG00000148187	MRRF	mitochondrial ribosome recycling factor [Source:HGNC Symbol;Acc:HGNC:7234]	GO:0006412(translation);GO:0005739(mitochondrion);GO:0032790(ribosome disassembly);GO:0005759(mitochondrial matrix);GO:0043023(ribosomal large subunit binding);GO:0070126(mitochondrial translational termination)
hsa	hsa-miR-193b-3p	ENST00000344651	ENSG00000175970	UNC119B	unc-119 lipid binding chaperone B [Source:HGNC Symbol;Acc:HGNC:16488]	GO:0006810(transport);GO:0015031(protein transport);GO:0042995(cell projection);GO:0005622(intracellular);GO:0008289(lipid binding);GO:0005515(protein binding);GO:0060271(cilium assembly);GO:0005929(cilium);GO:0005829(cytosol);GO:0030030(cell projection organization);GO:0030182(neuron differentiation);GO:0042953(lipoprotein transport);GO:0035869(ciliary transition zone)
hsa	hsa-miR-193b-3p	ENST00000344791	ENSG00000183060	LYSMD4	LysM domain containing 4 [Source:HGNC Symbol;Acc:HGNC:26571]	GO:0016020(membrane);GO:0016021(integral component of membrane)
hsa	hsa-miR-193b-3p	ENST00000344836	ENSG00000187555	USP7	ubiquitin specific peptidase 7 [Source:HGNC Symbol;Acc:HGNC:12630]	GO:0005634(nucleus);GO:0005737(cytoplasm);GO:0016579(protein deubiquitination);GO:0016787(hydrolase activity);GO:0005694(chromosome);GO:0005829(cytosol);GO:0005515(protein binding);GO:0008233(peptidase activity);GO:0008234(cysteine-type peptidase activity);GO:0006508(proteolysis);GO:0006281(DNA repair);GO:0006974(cellular response to DNA damage stimulus);GO:0006511(ubiquitin-dependent protein cat…	ko04068(FoxO signaling pathway);ko05203(Viral carcinogenesis);ko05168(Herpes simplex infection);ko05169(Epstein-Barr virus infection)
hsa	hsa-miR-193b-3p	ENST00000344954	ENSG00000151702	FLI1	Fli-1 proto-oncogene, ETS transcription factor [Source:HGNC Symbol;Acc:HGNC:3749]	GO:0003700(transcription factor activity, sequence-specific DNA binding);GO:0006355(regulation of transcription, DNA-templated);GO:0005634(nucleus);GO:0043565(sequence-specific DNA binding);GO:0005829(cytosol);GO:0006366(transcription from RNA polymerase II promoter);GO:0006351(transcription, DNA-templated);GO:0003677(DNA binding);GO:0005515(protein binding);GO:0016604(nuclear body);GO:0000978(RN…	ko05202(Transcriptional misregulation in cancers)
hsa	hsa-miR-193b-3p	ENST00000345096	ENSG00000189375	TBC1D28	TBC1 domain family member 28 [Source:HGNC Symbol;Acc:HGNC:26858]	GO:0005096(GTPase activator activity);GO:0017137(Rab GTPase binding);GO:0006886(intracellular protein transport);GO:0031338(regulation of vesicle fusion);GO:0090630(activation of GTPase activity);GO:0005622(intracellular);GO:0012505(endomembrane system)
hsa	hsa-miR-193b-3p	ENST00000345317	ENSG00000005020	SKAP2	src kinase associated phosphoprotein 2 [Source:HGNC Symbol;Acc:HGNC:15687]	GO:0005737(cytoplasm);GO:0009967(positive regulation of signal transduction);GO:0005515(protein binding);GO:0005829(cytosol);GO:0005886(plasma membrane);GO:0042113(B cell activation);GO:0007165(signal transduction);GO:0006461(protein complex assembly);GO:0005070(SH3/SH2 adaptor activity);GO:0002757(immune response-activating signal transduction);GO:0008285(negative regulation of cell proliferatio…
hsa	hsa-miR-193b-3p	ENST00000345901	ENSG00000083454	P2RX5	purinergic receptor P2X 5 [Source:HGNC Symbol;Acc:HGNC:8536]	GO:0006810(transport);GO:0016020(membrane);GO:0016021(integral component of membrane);GO:0005524(ATP binding);GO:0005829(cytosol);GO:0005216(ion channel activity);GO:0006811(ion transport);GO:0005887(integral component of plasma membrane);GO:0098655(cation transmembrane transport);GO:0060079(excitatory postsynaptic potential);GO:0001614(purinergic nucleotide receptor activity);GO:0004931(extracel…	ko04020(Calcium signaling pathway);ko04080(Neuroactive ligand-receptor interaction)
hsa	hsa-miR-193b-3p	ENST00000346183	ENSG00000072736	NFATC3	nuclear factor of activated T-cells 3 [Source:HGNC Symbol;Acc:HGNC:7777]	GO:0006355(regulation of transcription, DNA-templated);GO:0003677(DNA binding);GO:0003700(transcription factor activity, sequence-specific DNA binding);GO:0005634(nucleus);GO:0005737(cytoplasm);GO:0005829(cytosol);GO:0005654(nucleoplasm);GO:0006351(transcription, DNA-templated);GO:0005515(protein binding);GO:0038095(Fc-epsilon receptor signaling pathway);GO:0000978(RNA polymerase II core promoter…	ko04010(MAPK signaling pathway);ko04310(Wnt signaling pathway);ko04022(cGMP - PKG signaling pathway);ko04218(Cellular senescence);ko04660(T cell receptor signaling pathway);ko04658(Th1 and Th2 cell differentiation);ko04659(Th17 cell differentiation);ko04662(B cell receptor signaling pathway);ko04921(Oxytocin signaling pathway);ko04360(Axon guidance);ko05166(HTLV-I infection);ko05161(Hepatitis B);…
hsa	hsa-miR-193b-3p	ENST00000346199	ENSG00000053438	NNAT	neuronatin [Source:HGNC Symbol;Acc:HGNC:7860]	GO:0007275(multicellular organism development);GO:0007420(brain development);GO:0005737(cytoplasm);GO:0006810(transport);GO:0032024(positive regulation of insulin secretion);GO:0009249(protein lipoylation);GO:0030182(neuron differentiation)
hsa	hsa-miR-193b-3p	ENST00000346246	ENSG00000179361	ARID3B	AT-rich interaction domain 3B [Source:HGNC Symbol;Acc:HGNC:14350]	GO:0005634(nucleus);GO:0005654(nucleoplasm);GO:0006366(transcription from RNA polymerase II promoter);GO:0006351(transcription, DNA-templated);GO:0006355(regulation of transcription, DNA-templated);GO:0003677(DNA binding);GO:0005515(protein binding);GO:0008150(biological_process);GO:0000977(RNA polymerase II regulatory region sequence-specific DNA binding);GO:0001228(transcriptional activator act…
hsa	hsa-miR-193b-3p	ENST00000346693	ENSG00000102181	CD99L2	CD99 molecule like 2 [Source:HGNC Symbol;Acc:HGNC:18237]	GO:0016020(membrane);GO:0016021(integral component of membrane);GO:0007155(cell adhesion);GO:0005886(plasma membrane);GO:0005515(protein binding);GO:0030054(cell junction);GO:0005925(focal adhesion)
hsa	hsa-miR-193b-3p	ENST00000346964	ENSG00000075711	DLG1	discs large MAGUK scaffold protein 1 [Source:HGNC Symbol;Acc:HGNC:2900]	GO:0005737(cytoplasm);GO:0005634(nucleus);GO:0016020(membrane);GO:0034220(ion transmembrane transport);GO:0005794(Golgi apparatus);GO:0005783(endoplasmic reticulum);GO:0005789(endoplasmic reticulum membrane);GO:0005886(plasma membrane);GO:0004721(phosphoprotein phosphatase activity);GO:0005515(protein binding);GO:0048471(perinuclear region of cytoplasm);GO:0030054(cell junction);GO:0045202(synaps…	ko04390(Hippo signaling pathway);ko04530(Tight junction);ko04660(T cell receptor signaling pathway);ko05203(Viral carcinogenesis);ko05166(HTLV-I infection);ko05165(Human papillomavirus infection)
hsa	hsa-miR-193b-3p	ENST00000347077	ENSG00000187187	ZNF546	zinc finger protein 546 [Source:HGNC Symbol;Acc:HGNC:28671]	GO:0003676(nucleic acid binding);GO:0006355(regulation of transcription, DNA-templated);GO:0005622(intracellular);GO:0046872(metal ion binding);GO:0005634(nucleus);GO:0006351(transcription, DNA-templated);GO:0003677(DNA binding);GO:0003700(transcription factor activity, sequence-specific DNA binding);GO:0016020(membrane);GO:0016021(integral component of membrane)
hsa	hsa-miR-193b-3p	ENST00000347230	ENSG00000072121	ZFYVE26	zinc finger FYVE-type containing 26 [Source:HGNC Symbol;Acc:HGNC:20761]	GO:0005737(cytoplasm);GO:0046872(metal ion binding);GO:0005765(lysosomal membrane);GO:0051301(cell division);GO:0005856(cytoskeleton);GO:0006281(DNA repair);GO:0006974(cellular response to DNA damage stimulus);GO:0007049(cell cycle);GO:0032266(phosphatidylinositol-3-phosphate binding);GO:0000724(double-strand break repair via homologous recombination);GO:0005813(centrosome);GO:0005815(microtubule…
hsa	hsa-miR-193b-3p	ENST00000347612	ENSG00000161509	GRIN2C	glutamate ionotropic receptor NMDA type subunit 2C [Source:HGNC Symbol;Acc:HGNC:4587]	GO:0005622(intracellular);GO:0006810(transport);GO:0016020(membrane);GO:0016021(integral component of membrane);GO:0005216(ion channel activity);GO:0006811(ion transport);GO:0034220(ion transmembrane transport);GO:0098655(cation transmembrane transport);GO:0005886(plasma membrane);GO:0043547(positive regulation of GTPase activity);GO:0005515(protein binding);GO:0030054(cell junction);GO:0045202(s…	ko04020(Calcium signaling pathway);ko04024(cAMP signaling pathway);ko04080(Neuroactive ligand-receptor interaction);ko04724(Glutamatergic synapse);ko04720(Long-term potentiation);ko04713(Circadian entrainment);ko05010(Alzheimer's disease);ko05014(Amyotrophic lateral sclerosis (ALS));ko05030(Cocaine addiction);ko05031(Amphetamine addiction);ko05033(Nicotine addiction);ko05034(Alcoholism)
hsa	hsa-miR-193b-3p	ENST00000347635	ENSG00000093000	NUP50	nucleoporin 50 [Source:HGNC Symbol;Acc:HGNC:8065]	GO:0006810(transport);GO:0051028(mRNA transport);GO:0005634(nucleus);GO:0016020(membrane);GO:0015031(protein transport);GO:0043231(intracellular membrane-bounded organelle);GO:0005654(nucleoplasm);GO:0031965(nuclear membrane);GO:0005643(nuclear pore);GO:0005515(protein binding);GO:0046907(intracellular transport);GO:0075733(intracellular transport of virus);GO:0043657(host cell);GO:0016032(viral …	ko03013(RNA transport)
hsa	hsa-miR-193b-3p	ENST00000347708	ENSG00000235173	HGH1	HGH1 homolog [Source:HGNC Symbol;Acc:HGNC:24161]	GO:0003674(molecular_function);GO:0008150(biological_process);GO:0005575(cellular_component)
hsa	hsa-miR-193b-3p	ENST00000347735	ENSG00000082805	ERC1	ELKS/RAB6-interacting/CAST family member 1 [Source:HGNC Symbol;Acc:HGNC:17072]	GO:0048786(presynaptic active zone);GO:0006810(transport);GO:0005737(cytoplasm);GO:0016020(membrane);GO:0015031(protein transport);GO:0006355(regulation of transcription, DNA-templated);GO:0005794(Golgi apparatus);GO:0005515(protein binding);GO:0000139(Golgi membrane);GO:0007275(multicellular organism development);GO:0045296(cadherin binding);GO:0043066(negative regulation of apoptotic process);G…	ko04064(NF-kappa B signaling pathway)
hsa	hsa-miR-193b-3p	ENST00000348518	ENSG00000256061	DNAAF4	dynein axonemal assembly factor 4 [Source:HGNC Symbol;Acc:HGNC:21493]	GO:0005634(nucleus);GO:0005737(cytoplasm);GO:0005829(cytosol);GO:0005886(plasma membrane);GO:0005515(protein binding);GO:0007399(nervous system development);GO:0003341(cilium movement);GO:0030331(estrogen receptor binding);GO:0036159(inner dynein arm assembly);GO:0061136(regulation of proteasomal protein catabolic process);GO:0007368(determination of left/right symmetry);GO:0001764(neuron migrati…
hsa	hsa-miR-193b-3p	ENST00000348520	ENSG00000126214	KLC1	kinesin light chain 1 [Source:HGNC Symbol;Acc:HGNC:6387]	GO:0005737(cytoplasm);GO:0016020(membrane);GO:0003777(microtubule motor activity);GO:0005871(kinesin complex);GO:0005856(cytoskeleton);GO:0042995(cell projection);GO:0005515(protein binding);GO:0005874(microtubule);GO:0031410(cytoplasmic vesicle);GO:0005829(cytosol);GO:0030426(growth cone);GO:0006890(retrograde vesicle-mediated transport, Golgi to ER);GO:0016032(viral process);GO:0003774(motor ac…	ko05132(Salmonella infection)
hsa	hsa-miR-193b-3p	ENST00000348706	ENSG00000138777	PPA2	pyrophosphatase (inorganic) 2 [Source:HGNC Symbol;Acc:HGNC:28883]	GO:0005737(cytoplasm);GO:0046872(metal ion binding);GO:0000287(magnesium ion binding);GO:0016787(hydrolase activity);GO:0005739(mitochondrion);GO:0006470(protein dephosphorylation);GO:0004427(inorganic diphosphatase activity);GO:0006796(phosphate-containing compound metabolic process);GO:0070062(extracellular exosome);GO:0005759(mitochondrial matrix);GO:0006418(tRNA aminoacylation for protein tra…	ko00190(Oxidative phosphorylation)
hsa	hsa-miR-193b-3p	ENST00000348831	ENSG00000197381	ADARB1	adenosine deaminase, RNA specific B1 [Source:HGNC Symbol;Acc:HGNC:226]	GO:0003723(RNA binding);GO:0006396(RNA processing);GO:0006397(mRNA processing);GO:0005634(nucleus);GO:0046872(metal ion binding);GO:0005829(cytosol);GO:0005654(nucleoplasm);GO:0016787(hydrolase activity);GO:0005515(protein binding);GO:0002376(immune system process);GO:0045087(innate immune response);GO:0005730(nucleolus);GO:0051607(defense response to virus);GO:0004000(adenosine deaminase activit…
hsa	hsa-miR-193b-3p	ENST00000348987	ENSG00000074660	SCARF1	scavenger receptor class F member 1 [Source:HGNC Symbol;Acc:HGNC:16820]	GO:0016020(membrane);GO:0016021(integral component of membrane);GO:0007155(cell adhesion);GO:0005044(scavenger receptor activity);GO:0007165(signal transduction);GO:0006898(receptor-mediated endocytosis);GO:0005886(plasma membrane);GO:0004888(transmembrane signaling receptor activity);GO:0030666(endocytic vesicle membrane);GO:0010976(positive regulation of neuron projection development);GO:001632…
hsa	hsa-miR-193b-3p	ENST00000349038	ENSG00000011304	PTBP1	polypyrimidine tract binding protein 1 [Source:HGNC Symbol;Acc:HGNC:9583]	GO:0005634(nucleus);GO:0003676(nucleic acid binding);GO:0003723(RNA binding);GO:0006397(mRNA processing);GO:0008380(RNA splicing);GO:0016020(membrane);GO:0005515(protein binding);GO:0005654(nucleoplasm);GO:0070062(extracellular exosome);GO:0075522(IRES-dependent viral translational initiation);GO:0000381(regulation of alternative mRNA splicing, via spliceosome);GO:0048025(negative regulation of m…
hsa	hsa-miR-193b-3p	ENST00000349223	ENSG00000072736	NFATC3	nuclear factor of activated T-cells 3 [Source:HGNC Symbol;Acc:HGNC:7777]	GO:0006355(regulation of transcription, DNA-templated);GO:0003677(DNA binding);GO:0003700(transcription factor activity, sequence-specific DNA binding);GO:0005634(nucleus);GO:0005737(cytoplasm);GO:0005829(cytosol);GO:0005654(nucleoplasm);GO:0006351(transcription, DNA-templated);GO:0005515(protein binding);GO:0038095(Fc-epsilon receptor signaling pathway);GO:0000978(RNA polymerase II core promoter…	ko04010(MAPK signaling pathway);ko04310(Wnt signaling pathway);ko04022(cGMP - PKG signaling pathway);ko04218(Cellular senescence);ko04660(T cell receptor signaling pathway);ko04658(Th1 and Th2 cell differentiation);ko04659(Th17 cell differentiation);ko04662(B cell receptor signaling pathway);ko04921(Oxytocin signaling pathway);ko04360(Axon guidance);ko05166(HTLV-I infection);ko05161(Hepatitis B);…
hsa	hsa-miR-193b-3p	ENST00000349752	ENSG00000158089	GALNT14	polypeptide N-acetylgalactosaminyltransferase 14 [Source:HGNC Symbol;Acc:HGNC:22946]	GO:0016020(membrane);GO:0016021(integral component of membrane);GO:0046872(metal ion binding);GO:0016740(transferase activity);GO:0030246(carbohydrate binding);GO:0016757(transferase activity, transferring glycosyl groups);GO:0005794(Golgi apparatus);GO:0000139(Golgi membrane);GO:0006486(protein glycosylation);GO:0016266(O-glycan processing);GO:0004653(polypeptide N-acetylgalactosaminyltransferas…	ko00512(Mucin type O-glycan biosynthesis)
hsa	hsa-miR-193b-3p	ENST00000350228	ENSG00000166006	KCNC2	potassium voltage-gated channel subfamily C member 2 [Source:HGNC Symbol;Acc:HGNC:6234]	GO:0005622(intracellular);GO:0006810(transport);GO:0016020(membrane);GO:0016021(integral component of membrane);GO:0055085(transmembrane transport);GO:0005216(ion channel activity);GO:0006811(ion transport);GO:0005244(voltage-gated ion channel activity);GO:0005249(voltage-gated potassium channel activity);GO:0005267(potassium channel activity);GO:0006813(potassium ion transport);GO:0034765(regula…
hsa	hsa-miR-193b-3p	ENST00000350249	ENSG00000078304	PPP2R5C	protein phosphatase 2 regulatory subunit B'gamma [Source:HGNC Symbol;Acc:HGNC:9311]	GO:0005634(nucleus);GO:0005794(Golgi apparatus);GO:0005829(cytosol);GO:0005654(nucleoplasm);GO:0007165(signal transduction);GO:0005694(chromosome);GO:0050790(regulation of catalytic activity);GO:0005515(protein binding);GO:0019888(protein phosphatase regulator activity);GO:0000159(protein phosphatase type 2A complex);GO:0000775(chromosome, centromeric region);GO:0008285(negative regulation of cel…	ko03015(mRNA surveillance pathway);ko04071(Sphingolipid signaling pathway);ko04151(PI3K-Akt signaling pathway);ko04152(AMPK signaling pathway);ko04114(Oocyte meiosis);ko04261(Adrenergic signaling in cardiomyocytes);ko04728(Dopaminergic synapse);ko05165(Human papillomavirus infection)
hsa	hsa-miR-193b-3p	ENST00000350274	ENSG00000134539	KLRD1	killer cell lectin like receptor D1 [Source:HGNC Symbol;Acc:HGNC:6378]	GO:0016020(membrane);GO:0016021(integral component of membrane);GO:0030246(carbohydrate binding);GO:0005515(protein binding);GO:0050776(regulation of immune response);GO:0005886(plasma membrane);GO:0045087(innate immune response);GO:0043235(receptor complex);GO:0007166(cell surface receptor signaling pathway);GO:0004888(transmembrane signaling receptor activity);GO:0023024(MHC class I protein com…	ko04650(Natural killer cell mediated cytotoxicity);ko04612(Antigen processing and presentation);ko05332(Graft-versus-host disease)
hsa	hsa-miR-193b-3p	ENST00000351773	ENSG00000075407	ZNF37A	zinc finger protein 37A [Source:HGNC Symbol;Acc:HGNC:13102]	GO:0003676(nucleic acid binding);GO:0006355(regulation of transcription, DNA-templated);GO:0005622(intracellular);GO:0005634(nucleus);GO:0046872(metal ion binding);GO:0006351(transcription, DNA-templated);GO:0003677(DNA binding);GO:0003700(transcription factor activity, sequence-specific DNA binding)
hsa	hsa-miR-193b-3p	ENST00000351797	ENSG00000055147	FAM114A2	family with sequence similarity 114 member A2 [Source:HGNC Symbol;Acc:HGNC:1333]	GO:0008150(biological_process);GO:0005575(cellular_component);GO:0017076(purine nucleotide binding)
hsa	hsa-miR-193b-3p	ENST00000351960	ENSG00000137497	NUMA1	nuclear mitotic apparatus protein 1 [Source:HGNC Symbol;Acc:HGNC:8059]	GO:0005654(nucleoplasm);GO:0000139(Golgi membrane);GO:0005634(nucleus);GO:0005737(cytoplasm);GO:0016020(membrane);GO:0005829(cytosol);GO:0051301(cell division);GO:0005694(chromosome);GO:0005886(plasma membrane);GO:0005856(cytoskeleton);GO:0005515(protein binding);GO:0007049(cell cycle);GO:0005874(microtubule);GO:0008017(microtubule binding);GO:0000922(spindle pole);GO:0005813(centrosome);GO:00058…
hsa	hsa-miR-193b-3p	ENST00000352689	ENSG00000128585	MKLN1	muskelin 1 [Source:HGNC Symbol;Acc:HGNC:7109]	GO:0005737(cytoplasm);GO:0005829(cytosol);GO:0042995(cell projection);GO:0005938(cell cortex);GO:0008360(regulation of cell shape);GO:0001726(ruffle);GO:0007165(signal transduction);GO:0007160(cell-matrix adhesion);GO:0031532(actin cytoskeleton reorganization)
hsa	hsa-miR-193b-3p	ENST00000353088	ENSG00000088833	NSFL1C	NSFL1 cofactor [Source:HGNC Symbol;Acc:HGNC:15912]	GO:0005634(nucleus);GO:0005829(cytosol);GO:0005654(nucleoplasm);GO:0005794(Golgi apparatus);GO:0005886(plasma membrane);GO:0005694(chromosome);GO:0045111(intermediate filament cytoskeleton);GO:0050790(regulation of catalytic activity);GO:0005515(protein binding);GO:0008289(lipid binding);GO:0043161(proteasome-mediated ubiquitin-dependent protein catabolic process);GO:0000045(autophagosome assembl…	ko04141(Protein processing in endoplasmic reticulum)
hsa	hsa-miR-193b-3p	ENST00000353245	ENSG00000164924	YWHAZ	tyrosine 3-monooxygenase/tryptophan 5-monooxygenase activation protein zeta [Source:HGNC Symbol;Acc:HGNC:12855]	GO:0003723(RNA binding);GO:0005634(nucleus);GO:0005737(cytoplasm);GO:0004497(monooxygenase activity);GO:0055114(oxidation-reduction process);GO:0019904(protein domain specific binding);GO:0005515(protein binding);GO:0042470(melanosome);GO:0005615(extracellular space);GO:0005925(focal adhesion);GO:0042802(identical protein binding);GO:0005654(nucleoplasm);GO:0005829(cytosol);GO:0045296(cadherin bi…	ko04390(Hippo signaling pathway);ko04151(PI3K-Akt signaling pathway);ko04110(Cell cycle);ko04114(Oocyte meiosis);ko05203(Viral carcinogenesis);ko05130(Pathogenic Escherichia coli infection);ko05161(Hepatitis B);ko05169(Epstein-Barr virus infection)
hsa	hsa-miR-193b-3p	ENST00000353278	ENSG00000163817	SLC6A20	solute carrier family 6 member 20 [Source:HGNC Symbol;Acc:HGNC:30927]	GO:0006810(transport);GO:0016020(membrane);GO:0016021(integral component of membrane);GO:0005887(integral component of plasma membrane);GO:0015293(symporter activity);GO:0055085(transmembrane transport);GO:0005886(plasma membrane);GO:0003333(amino acid transmembrane transport);GO:0005515(protein binding);GO:0005328(neurotransmitter:sodium symporter activity);GO:0006836(neurotransmitter transport)…
hsa	hsa-miR-193b-3p	ENST00000353411	ENSG00000113558	SKP1	S-phase kinase associated protein 1 [Source:HGNC Symbol;Acc:HGNC:10899]	GO:0016567(protein ubiquitination);GO:0005515(protein binding);GO:0006511(ubiquitin-dependent protein catabolic process);GO:0038095(Fc-epsilon receptor signaling pathway);GO:0005654(nucleoplasm);GO:0005829(cytosol);GO:0070062(extracellular exosome);GO:0000209(protein polyubiquitination);GO:0002223(stimulatory C-type lectin receptor signaling pathway);GO:0010972(negative regulation of G2/M transit…	ko04141(Protein processing in endoplasmic reticulum);ko04120(Ubiquitin mediated proteolysis);ko04310(Wnt signaling pathway);ko04350(TGF-beta signaling pathway);ko04110(Cell cycle);ko04114(Oocyte meiosis);ko04710(Circadian rhythm);ko05200(Pathways in cancer);ko05168(Herpes simplex infection)
hsa	hsa-miR-193b-3p	ENST00000353442	ENSG00000105983	LMBR1	limb development membrane protein 1 [Source:HGNC Symbol;Acc:HGNC:13243]	GO:0016020(membrane);GO:0016021(integral component of membrane);GO:0042733(embryonic digit morphogenesis)
hsa	hsa-miR-193b-3p	ENST00000353617	ENSG00000164144	ARFIP1	ADP ribosylation factor interacting protein 1 [Source:HGNC Symbol;Acc:HGNC:21496]	GO:0019904(protein domain specific binding);GO:0000139(Golgi membrane);GO:0045296(cadherin binding);GO:0070273(phosphatidylinositol-4-phosphate binding);GO:0050708(regulation of protein secretion);GO:0032588(trans-Golgi network membrane);GO:0005829(cytosol);GO:0034315(regulation of Arp2/3 complex-mediated actin nucleation);GO:0006886(intracellular protein transport)
hsa	hsa-miR-193b-3p	ENST00000354179	ENSG00000165671	NSD1	nuclear receptor binding SET domain protein 1 [Source:HGNC Symbol;Acc:HGNC:14234]	GO:0005634(nucleus);GO:0046872(metal ion binding);GO:0008168(methyltransferase activity);GO:0016740(transferase activity);GO:0032259(methylation);GO:0006351(transcription, DNA-templated);GO:0006355(regulation of transcription, DNA-templated);GO:0016569(covalent chromatin modification);GO:0005694(chromosome);GO:0008270(zinc ion binding);GO:0018024(histone-lysine N-methyltransferase activity);GO:00…	ko00310(Lysine degradation)
hsa	hsa-miR-193b-3p	ENST00000354200	ENSG00000125875	TBC1D20	TBC1 domain family member 20 [Source:HGNC Symbol;Acc:HGNC:16133]	GO:0016020(membrane);GO:0016021(integral component of membrane);GO:0005789(endoplasmic reticulum membrane);GO:0005515(protein binding);GO:0005783(endoplasmic reticulum);GO:0005096(GTPase activator activity);GO:0043547(positive regulation of GTPase activity);GO:0061024(membrane organization);GO:0016032(viral process);GO:0006888(ER to Golgi vesicle-mediated transport);GO:0030173(integral component …
hsa	hsa-miR-193b-3p	ENST00000354300	ENSG00000196850	PPTC7	PTC7 protein phosphatase homolog [Source:HGNC Symbol;Acc:HGNC:30695]	GO:0046872(metal ion binding);GO:0016787(hydrolase activity);GO:0003824(catalytic activity);GO:0004721(phosphoprotein phosphatase activity);GO:0006470(protein dephosphorylation);GO:0005739(mitochondrion)
hsa	hsa-miR-193b-3p	ENST00000354336	ENSG00000099942	CRKL	CRK like proto-oncogene, adaptor protein [Source:HGNC Symbol;Acc:HGNC:2363]	GO:0003723(RNA binding);GO:0005515(protein binding);GO:0005829(cytosol);GO:0045296(cadherin binding);GO:0070062(extracellular exosome);GO:0004871(signal transducer activity);GO:0001784(phosphotyrosine residue binding);GO:0005070(SH3/SH2 adaptor activity);GO:0035556(intracellular signal transduction);GO:0007265(Ras protein signal transduction);GO:0000186(activation of MAPKK activity);GO:0005768(en…	ko04015(Rap1 signaling pathway);ko04010(MAPK signaling pathway);ko04012(ErbB signaling pathway);ko04510(Focal adhesion);ko04810(Regulation of actin cytoskeleton);ko04666(Fc gamma R-mediated phagocytosis);ko04062(Chemokine signaling pathway);ko04910(Insulin signaling pathway);ko04722(Neurotrophin signaling pathway);ko05200(Pathways in cancer);ko05206(MicroRNAs in cancer);ko05220(Chronic myeloid le…
hsa	hsa-miR-193b-3p	ENST00000354366	ENSG00000119720	NRDE2	NRDE-2, necessary for RNA interference, domain containing [Source:HGNC Symbol;Acc:HGNC:20186]	GO:0003674(molecular_function);GO:0008150(biological_process);GO:0005575(cellular_component);GO:0071013(catalytic step 2 spliceosome);GO:0016246(RNA interference);GO:0031048(chromatin silencing by small RNA)
hsa	hsa-miR-193b-3p	ENST00000354416	ENSG00000125354	43349	septin 6 [Source:HGNC Symbol;Acc:HGNC:15848]	GO:0005737(cytoplasm);GO:0005525(GTP binding);GO:0000166(nucleotide binding);GO:0051301(cell division);GO:0005694(chromosome);GO:0005856(cytoskeleton);GO:0042995(cell projection);GO:0005515(protein binding);GO:0007049(cell cycle);GO:0030154(cell differentiation);GO:0031105(septin complex);GO:0007283(spermatogenesis);GO:0005819(spindle);GO:0030496(midbody);GO:0000775(chromosome, centromeric region…	ko05100(Bacterial invasion of epithelial cells)
hsa	hsa-miR-193b-3p	ENST00000354691	ENSG00000163374	YY1AP1	YY1 associated protein 1 [Source:HGNC Symbol;Acc:HGNC:30935]	GO:0005634(nucleus);GO:0005737(cytoplasm);GO:0006351(transcription, DNA-templated);GO:0006355(regulation of transcription, DNA-templated);GO:0001650(fibrillar center);GO:0005515(protein binding);GO:0030154(cell differentiation);GO:0005654(nucleoplasm);GO:0005730(nucleolus);GO:0008283(cell proliferation);GO:0051726(regulation of cell cycle);GO:0031011(Ino80 complex)
hsa	hsa-miR-193b-3p	ENST00000354764	ENSG00000197121	PGAP1	post-GPI attachment to proteins 1 [Source:HGNC Symbol;Acc:HGNC:25712]	GO:0006810(transport);GO:0016020(membrane);GO:0016021(integral component of membrane);GO:0015031(protein transport);GO:0016787(hydrolase activity);GO:0005783(endoplasmic reticulum);GO:0005789(endoplasmic reticulum membrane);GO:0090305(nucleic acid phosphodiester bond hydrolysis);GO:0016788(hydrolase activity, acting on ester bonds);GO:0004518(nuclease activity);GO:0016255(attachment of GPI anchor…	ko00563(Glycosylphosphatidylinositol(GPI)-anchor biosynthesis)
hsa	hsa-miR-193b-3p	ENST00000354901	ENSG00000070366	SMG6	SMG6, nonsense mediated mRNA decay factor [Source:HGNC Symbol;Acc:HGNC:17809]	GO:0005634(nucleus);GO:0005737(cytoplasm);GO:0046872(metal ion binding);GO:0005730(nucleolus);GO:0005829(cytosol);GO:0016787(hydrolase activity);GO:0003677(DNA binding);GO:0005694(chromosome);GO:0090305(nucleic acid phosphodiester bond hydrolysis);GO:0005515(protein binding);GO:0004519(endonuclease activity);GO:0090502(RNA phosphodiester bond hydrolysis, endonucleolytic);GO:0004518(nuclease activ…	ko03015(mRNA surveillance pathway)
hsa	hsa-miR-193b-3p	ENST00000354956	ENSG00000197548	ATG7	autophagy related 7 [Source:HGNC Symbol;Acc:HGNC:16935]	GO:0005737(cytoplasm);GO:0006914(autophagy);GO:0006810(transport);GO:0015031(protein transport);GO:0016567(protein ubiquitination);GO:0042803(protein homodimerization activity);GO:0008641(small protein activating enzyme activity);GO:0005515(protein binding);GO:0005576(extracellular region);GO:0005829(cytosol);GO:0075044(autophagy of host cells involved in interaction with symbiont);GO:0005930(axo…	ko04140(Autophagy - animal);ko04136(Autophagy - other eukaryotes);ko04216(Ferroptosis)
hsa	hsa-miR-193b-3p	ENST00000355028	ENSG00000099968	BCL2L13	BCL2 like 13 [Source:HGNC Symbol;Acc:HGNC:17164]	GO:0005634(nucleus);GO:0016020(membrane);GO:0016021(integral component of membrane);GO:0042981(regulation of apoptotic process);GO:0005739(mitochondrion);GO:0005515(protein binding);GO:0006915(apoptotic process);GO:0031966(mitochondrial membrane);GO:0008656(cysteine-type endopeptidase activator activity involved in apoptotic process);GO:0006919(activation of cysteine-type endopeptidase activity i…	ko04137(Mitophagy - animal);ko05134(Legionellosis)
hsa	hsa-miR-193b-3p	ENST00000355029	ENSG00000173848	NET1	neuroepithelial cell transforming 1 [Source:HGNC Symbol;Acc:HGNC:14592]	GO:0005634(nucleus);GO:0005737(cytoplasm);GO:0035556(intracellular signal transduction);GO:0005089(Rho guanyl-nucleotide exchange factor activity);GO:0035023(regulation of Rho protein signal transduction);GO:0043547(positive regulation of GTPase activity);GO:0005515(protein binding);GO:0005085(guanyl-nucleotide exchange factor activity);GO:0005829(cytosol);GO:0051056(regulation of small GTPase me…
hsa	hsa-miR-193b-3p	ENST00000355194	ENSG00000185760	KCNQ5	potassium voltage-gated channel subfamily Q member 5 [Source:HGNC Symbol;Acc:HGNC:6299]	GO:0006810(transport);GO:0016020(membrane);GO:0016021(integral component of membrane);GO:0055085(transmembrane transport);GO:0005216(ion channel activity);GO:0006811(ion transport);GO:0005244(voltage-gated ion channel activity);GO:0005249(voltage-gated potassium channel activity);GO:0005267(potassium channel activity);GO:0006813(potassium ion transport);GO:0034765(regulation of ion transmembrane …	ko04725(Cholinergic synapse)
hsa	hsa-miR-193b-3p	ENST00000355377	ENSG00000103528	SYT17	synaptotagmin 17 [Source:HGNC Symbol;Acc:HGNC:24119]	GO:0016020(membrane);GO:0006887(exocytosis);GO:0005515(protein binding);GO:0030154(cell differentiation);GO:0098793(presynapse);GO:0005886(plasma membrane);GO:0005509(calcium ion binding);GO:0005544(calcium-dependent phospholipid binding);GO:0019905(syntaxin binding);GO:0030276(clathrin binding);GO:0006906(vesicle fusion);GO:0017158(regulation of calcium ion-dependent exocytosis);GO:0048791(calci…
hsa	hsa-miR-193b-3p	ENST00000355520	ENSG00000079482	OPHN1	oligophrenin 1 [Source:HGNC Symbol;Acc:HGNC:8148]	GO:0005737(cytoplasm);GO:0007165(signal transduction);GO:0043547(positive regulation of GTPase activity);GO:0042995(cell projection);GO:0030054(cell junction);GO:0045202(synapse);GO:0007399(nervous system development);GO:0005096(GTPase activator activity);GO:0030425(dendrite);GO:0030424(axon);GO:0005829(cytosol);GO:0006897(endocytosis);GO:0051056(regulation of small GTPase mediated signal transdu…
hsa	hsa-miR-193b-3p	ENST00000355530	ENSG00000182557	SPNS3	sphingolipid transporter 3 (putative) [Source:HGNC Symbol;Acc:HGNC:28433]	GO:0006810(transport);GO:0016020(membrane);GO:0016021(integral component of membrane);GO:0055085(transmembrane transport);GO:0006869(lipid transport);GO:0005765(lysosomal membrane);GO:0031982(vesicle);GO:0040011(locomotion);GO:0046624(sphingolipid transporter activity);GO:0003376(sphingosine-1-phosphate signaling pathway)
hsa	hsa-miR-193b-3p	ENST00000355610	ENSG00000133131	MORC4	MORC family CW-type zinc finger 4 [Source:HGNC Symbol;Acc:HGNC:23485]	GO:0005634(nucleus);GO:0008270(zinc ion binding);GO:0046872(metal ion binding);GO:0005654(nucleoplasm);GO:0005515(protein binding)
hsa	hsa-miR-193b-3p	ENST00000355635	ENSG00000185760	KCNQ5	potassium voltage-gated channel subfamily Q member 5 [Source:HGNC Symbol;Acc:HGNC:6299]	GO:0006810(transport);GO:0016020(membrane);GO:0016021(integral component of membrane);GO:0055085(transmembrane transport);GO:0005216(ion channel activity);GO:0006811(ion transport);GO:0005244(voltage-gated ion channel activity);GO:0005249(voltage-gated potassium channel activity);GO:0005267(potassium channel activity);GO:0006813(potassium ion transport);GO:0034765(regulation of ion transmembrane …	ko04725(Cholinergic synapse)
hsa	hsa-miR-193b-3p	ENST00000355774	ENSG00000119684	MLH3	mutL homolog 3 [Source:HGNC Symbol;Acc:HGNC:7128]	GO:0005634(nucleus);GO:0005524(ATP binding);GO:0006281(DNA repair);GO:0006974(cellular response to DNA damage stimulus);GO:0030983(mismatched DNA binding);GO:0006298(mismatch repair);GO:0005515(protein binding);GO:0007131(reciprocal meiotic recombination);GO:0016887(ATPase activity);GO:0000795(synaptonemal complex);GO:0032300(mismatch repair complex);GO:0003697(single-stranded DNA binding);GO:000…	ko03430(Mismatch repair)
hsa	hsa-miR-193b-3p	ENST00000355957	ENSG00000124222	STX16	syntaxin 16 [Source:HGNC Symbol;Acc:HGNC:11431]	GO:0006886(intracellular protein transport);GO:0016192(vesicle-mediated transport);GO:0043231(intracellular membrane-bounded organelle);GO:0016020(membrane);GO:0031201(SNARE complex);GO:0006810(transport);GO:0005737(cytoplasm);GO:0016021(integral component of membrane);GO:0015031(protein transport);GO:0005829(cytosol);GO:0005794(Golgi apparatus);GO:0005515(protein binding);GO:0000139(Golgi membra…	ko04130(SNARE interactions in vesicular transport)
hsa	hsa-miR-193b-3p	ENST00000355983	ENSG00000173585	CCR9	C-C motif chemokine receptor 9 [Source:HGNC Symbol;Acc:HGNC:1610]	GO:0016020(membrane);GO:0016021(integral component of membrane);GO:0004930(G-protein coupled receptor activity);GO:0007186(G-protein coupled receptor signaling pathway);GO:0005886(plasma membrane);GO:0004871(signal transducer activity);GO:0007165(signal transduction);GO:0006955(immune response);GO:0004950(chemokine receptor activity);GO:0016493(C-C chemokine receptor activity);GO:0006935(chemotax…	ko04060(Cytokine-cytokine receptor interaction);ko04672(Intestinal immune network for IgA production);ko04062(Chemokine signaling pathway)
hsa	hsa-miR-193b-3p	ENST00000355995	ENSG00000148737	TCF7L2	transcription factor 7 like 2 [Source:HGNC Symbol;Acc:HGNC:11641]	GO:0051897(positive regulation of protein kinase B signaling);GO:0045944(positive regulation of transcription from RNA polymerase II promoter);GO:0043433(negative regulation of sequence-specific DNA binding transcription factor activity);GO:0005634(nucleus);GO:0008013(beta-catenin binding);GO:0060070(canonical Wnt signaling pathway);GO:0006351(transcription, DNA-templated);GO:0006355(regulation o…	ko04310(Wnt signaling pathway);ko04390(Hippo signaling pathway);ko04520(Adherens junction);ko04916(Melanogenesis);ko05200(Pathways in cancer);ko05210(Colorectal cancer);ko05225(Hepatocellular carcinoma);ko05226(Gastric cancer);ko05216(Thyroid cancer);ko05221(Acute myeloid leukemia);ko05217(Basal cell carcinoma);ko05215(Prostate cancer);ko05213(Endometrial cancer);ko05224(Breast cancer);ko05412(Ar…
hsa	hsa-miR-193b-3p	ENST00000356003	ENSG00000198373	WWP2	WW domain containing E3 ubiquitin protein ligase 2 [Source:HGNC Symbol;Acc:HGNC:16804]	GO:0005737(cytoplasm);GO:0043433(negative regulation of sequence-specific DNA binding transcription factor activity);GO:0005634(nucleus);GO:0016020(membrane);GO:0016740(transferase activity);GO:0006366(transcription from RNA polymerase II promoter);GO:0016567(protein ubiquitination);GO:0004842(ubiquitin-protein transferase activity);GO:0016874(ligase activity);GO:0005515(protein binding);GO:00616…	ko04120(Ubiquitin mediated proteolysis)
hsa	hsa-miR-193b-3p	ENST00000356073	ENSG00000196628	TCF4	transcription factor 4 [Source:HGNC Symbol;Acc:HGNC:11634]	GO:0045944(positive regulation of transcription from RNA polymerase II promoter);GO:0005634(nucleus);GO:0046983(protein dimerization activity);GO:0006351(transcription, DNA-templated);GO:0006355(regulation of transcription, DNA-templated);GO:0003677(DNA binding);GO:0003700(transcription factor activity, sequence-specific DNA binding);GO:0005515(protein binding);GO:0007399(nervous system developme…
hsa	hsa-miR-193b-3p	ENST00000356132	ENSG00000110080	ST3GAL4	ST3 beta-galactoside alpha-2,3-sialyltransferase 4 [Source:HGNC Symbol;Acc:HGNC:10864]	GO:0016020(membrane);GO:0016021(integral component of membrane);GO:0016740(transferase activity);GO:0008373(sialyltransferase activity);GO:0016757(transferase activity, transferring glycosyl groups);GO:0006486(protein glycosylation);GO:0097503(sialylation);GO:0005794(Golgi apparatus);GO:0005576(extracellular region);GO:0032580(Golgi cisterna membrane);GO:0070062(extracellular exosome);GO:0000139(…	ko00601(Glycosphingolipid biosynthesis - lacto and neolacto series)
hsa	hsa-miR-193b-3p	ENST00000356175	ENSG00000196712	NF1	neurofibromin 1 [Source:HGNC Symbol;Acc:HGNC:7765]	GO:0005634(nucleus);GO:0016020(membrane);GO:0007165(signal transduction);GO:0005515(protein binding);GO:0005096(GTPase activator activity);GO:0043087(regulation of GTPase activity);GO:0098793(presynapse);GO:0043547(positive regulation of GTPase activity);GO:0005730(nucleolus);GO:0005737(cytoplasm);GO:0008289(lipid binding);GO:0005829(cytosol);GO:0008429(phosphatidylethanolamine binding);GO:003121…	ko04014(Ras signaling pathway);ko04010(MAPK signaling pathway);ko01521(EGFR tyrosine kinase inhibitor resistance)
hsa	hsa-miR-193b-3p	ENST00000356338	ENSG00000197535	MYO5A	myosin VA [Source:HGNC Symbol;Acc:HGNC:7602]	GO:0003723(RNA binding);GO:0006810(transport);GO:0005737(cytoplasm);GO:0016020(membrane);GO:0015031(protein transport);GO:0000166(nucleotide binding);GO:0005524(ATP binding);GO:0003774(motor activity);GO:0016459(myosin complex);GO:0003779(actin binding);GO:0005829(cytosol);GO:0005783(endoplasmic reticulum);GO:0005764(lysosome);GO:0005777(peroxisome);GO:0016192(vesicle-mediated transport);GO:00055…
hsa	hsa-miR-193b-3p	ENST00000356357	ENSG00000119682	AREL1	apoptosis resistant E3 ubiquitin protein ligase 1 [Source:HGNC Symbol;Acc:HGNC:20363]	GO:0016567(protein ubiquitination);GO:0004842(ubiquitin-protein transferase activity);GO:0005737(cytoplasm);GO:0016740(transferase activity);GO:0005829(cytosol);GO:0006915(apoptotic process);GO:0061630(ubiquitin protein ligase activity);GO:0042787(protein ubiquitination involved in ubiquitin-dependent protein catabolic process);GO:0043066(negative regulation of apoptotic process);GO:0016020(membr…
hsa	hsa-miR-193b-3p	ENST00000356427	ENSG00000166669	ATF7IP2	activating transcription factor 7 interacting protein 2 [Source:HGNC Symbol;Acc:HGNC:20397]	GO:0005634(nucleus);GO:0006351(transcription, DNA-templated);GO:0006355(regulation of transcription, DNA-templated)
hsa	hsa-miR-193b-3p	ENST00000356522	ENSG00000174059	CD34	CD34 molecule [Source:HGNC Symbol;Acc:HGNC:1662]	GO:0005737(cytoplasm);GO:0016020(membrane);GO:0016021(integral component of membrane);GO:0007155(cell adhesion);GO:0005886(plasma membrane);GO:0007165(signal transduction);GO:0048471(perinuclear region of cytoplasm);GO:0005764(lysosome);GO:0050776(regulation of immune response);GO:0005887(integral component of plasma membrane);GO:0010628(positive regulation of gene expression);GO:0008283(cell pro…	ko04514(Cell adhesion molecules (CAMs));ko04640(Hematopoietic cell lineage)
hsa	hsa-miR-193b-3p	ENST00000356577	ENSG00000159140	SON	SON DNA binding protein [Source:HGNC Symbol;Acc:HGNC:11183]	GO:0003676(nucleic acid binding);GO:0003723(RNA binding);GO:0006397(mRNA processing);GO:0008380(RNA splicing);GO:0005634(nucleus);GO:0016607(nuclear speck);GO:0003677(DNA binding);GO:0007049(cell cycle);GO:0043484(regulation of RNA splicing);GO:0051726(regulation of cell cycle);GO:0005515(protein binding);GO:0043066(negative regulation of apoptotic process);GO:0000226(microtubule cytoskeleton org…
hsa	hsa-miR-193b-3p	ENST00000356583	ENSG00000042317	SPATA7	spermatogenesis associated 7 [Source:HGNC Symbol;Acc:HGNC:20423]	GO:0005737(cytoplasm);GO:0005829(cytosol);GO:0005654(nucleoplasm);GO:0005739(mitochondrion);GO:0005856(cytoskeleton);GO:0042995(cell projection);GO:0050896(response to stimulus);GO:0005515(protein binding);GO:0015630(microtubule cytoskeleton);GO:0005930(axoneme);GO:0036064(ciliary basal body);GO:0007601(visual perception);GO:0045494(photoreceptor cell maintenance);GO:0032391(photoreceptor connect…
hsa	hsa-miR-193b-3p	ENST00000356641	ENSG00000196914	ARHGEF12	Rho guanine nucleotide exchange factor 12 [Source:HGNC Symbol;Acc:HGNC:14193]	GO:0005737(cytoplasm);GO:0016020(membrane);GO:0035556(intracellular signal transduction);GO:0005089(Rho guanyl-nucleotide exchange factor activity);GO:0035023(regulation of Rho protein signal transduction);GO:0043547(positive regulation of GTPase activity);GO:0005515(protein binding);GO:0005096(GTPase activator activity);GO:0005085(guanyl-nucleotide exchange factor activity);GO:0005829(cytosol);G…	ko04810(Regulation of actin cytoskeleton);ko04611(Platelet activation);ko04270(Vascular smooth muscle contraction);ko04360(Axon guidance);ko05200(Pathways in cancer);ko05205(Proteoglycans in cancer);ko05152(Tuberculosis)
hsa	hsa-miR-193b-3p	ENST00000356721	ENSG00000196470	SIAH1	siah E3 ubiquitin protein ligase 1 [Source:HGNC Symbol;Acc:HGNC:10857]	GO:0005634(nucleus);GO:0005737(cytoplasm);GO:0008270(zinc ion binding);GO:0046872(metal ion binding);GO:0016740(transferase activity);GO:0016567(protein ubiquitination);GO:0007275(multicellular organism development);GO:0005515(protein binding);GO:0007049(cell cycle);GO:0006511(ubiquitin-dependent protein catabolic process);GO:0006915(apoptotic process);GO:0030154(cell differentiation);GO:0007283(…	ko04120(Ubiquitin mediated proteolysis);ko04310(Wnt signaling pathway);ko04115(p53 signaling pathway)
hsa	hsa-miR-193b-3p	ENST00000356784	ENSG00000102387	TAF7L	TATA-box binding protein associated factor 7 like [Source:HGNC Symbol;Acc:HGNC:11548]	GO:0005634(nucleus);GO:0005737(cytoplasm);GO:0006351(transcription, DNA-templated);GO:0006355(regulation of transcription, DNA-templated);GO:0007275(multicellular organism development);GO:0030154(cell differentiation);GO:0006367(transcription initiation from RNA polymerase II promoter);GO:0005669(transcription factor TFIID complex);GO:0007283(spermatogenesis);GO:0003674(molecular_function);GO:000…	ko03022(Basal transcription factors)
hsa	hsa-miR-193b-3p	ENST00000356799	ENSG00000118518	RNF146	ring finger protein 146 [Source:HGNC Symbol;Acc:HGNC:21336]	GO:0005634(nucleus);GO:0005737(cytoplasm);GO:0008270(zinc ion binding);GO:0046872(metal ion binding);GO:0005829(cytosol);GO:0005654(nucleoplasm);GO:0016740(transferase activity);GO:0016567(protein ubiquitination);GO:0005886(plasma membrane);GO:0005515(protein binding);GO:0061630(ubiquitin protein ligase activity);GO:0016055(Wnt signaling pathway);GO:0016579(protein deubiquitination);GO:0090263(po…
hsa	hsa-miR-193b-3p	ENST00000356948	ENSG00000011304	PTBP1	polypyrimidine tract binding protein 1 [Source:HGNC Symbol;Acc:HGNC:9583]	GO:0005634(nucleus);GO:0003676(nucleic acid binding);GO:0003723(RNA binding);GO:0006397(mRNA processing);GO:0008380(RNA splicing);GO:0016020(membrane);GO:0005515(protein binding);GO:0005654(nucleoplasm);GO:0070062(extracellular exosome);GO:0075522(IRES-dependent viral translational initiation);GO:0000381(regulation of alternative mRNA splicing, via spliceosome);GO:0048025(negative regulation of m…
hsa	hsa-miR-193b-3p	ENST00000356978	ENSG00000198668	CALM1	calmodulin 1 [Source:HGNC Symbol;Acc:HGNC:1442]	GO:0005509(calcium ion binding);GO:0005737(cytoplasm);GO:0046872(metal ion binding);GO:0016301(kinase activity);GO:0016310(phosphorylation);GO:0005856(cytoskeleton);GO:0005515(protein binding);GO:0000922(spindle pole);GO:0005819(spindle);GO:0044325(ion channel binding);GO:0090150(establishment of protein localization to membrane);GO:0090151(establishment of protein localization to mitochondrial m…	ko04014(Ras signaling pathway);ko04015(Rap1 signaling pathway);ko04371(Apelin signaling pathway);ko04020(Calcium signaling pathway);ko04070(Phosphatidylinositol signaling system);ko04024(cAMP signaling pathway);ko04022(cGMP - PKG signaling pathway);ko04114(Oocyte meiosis);ko04218(Cellular senescence);ko04910(Insulin signaling pathway);ko04922(Glucagon signaling pathway);ko04912(GnRH signaling pat…
hsa	hsa-miR-193b-3p	ENST00000357081	ENSG00000135049	AGTPBP1	ATP/GTP binding protein 1 [Source:HGNC Symbol;Acc:HGNC:17258]	GO:0005634(nucleus);GO:0005737(cytoplasm);GO:0043231(intracellular membrane-bounded organelle);GO:0008270(zinc ion binding);GO:0046872(metal ion binding);GO:0005730(nucleolus);GO:0016787(hydrolase activity);GO:0005829(cytosol);GO:0005739(mitochondrion);GO:0008233(peptidase activity);GO:0006508(proteolysis);GO:0004181(metallocarboxypeptidase activity);GO:0021702(cerebellar Purkinje cell differenti…
hsa	hsa-miR-193b-3p	ENST00000357199	ENSG00000158901	WFDC8	WAP four-disulfide core domain 8 [Source:HGNC Symbol;Acc:HGNC:16163]	GO:0005576(extracellular region);GO:0004867(serine-type endopeptidase inhibitor activity);GO:0010951(negative regulation of endopeptidase activity);GO:0030414(peptidase inhibitor activity);GO:0010466(negative regulation of peptidase activity)
hsa	hsa-miR-193b-3p	ENST00000357303	ENSG00000178752	ERFE	erythroferrone [Source:HGNC Symbol;Acc:HGNC:26727]	GO:0005623(cell);GO:0005576(extracellular region);GO:0006879(cellular iron ion homeostasis);GO:0005179(hormone activity);GO:0042803(protein homodimerization activity);GO:0019217(regulation of fatty acid metabolic process);GO:2000193(positive regulation of fatty acid transport);GO:0005615(extracellular space)
hsa	hsa-miR-193b-3p	ENST00000357328	ENSG00000198105	ZNF248	zinc finger protein 248 [Source:HGNC Symbol;Acc:HGNC:13041]	GO:0003676(nucleic acid binding);GO:0006355(regulation of transcription, DNA-templated);GO:0005622(intracellular);GO:0005634(nucleus);GO:0046872(metal ion binding);GO:0006351(transcription, DNA-templated);GO:0003677(DNA binding)
hsa	hsa-miR-193b-3p	ENST00000357345	ENSG00000159082	SYNJ1	synaptojanin 1 [Source:HGNC Symbol;Acc:HGNC:11503]	GO:0005622(intracellular);GO:0003676(nucleic acid binding);GO:0003723(RNA binding);GO:0016787(hydrolase activity);GO:0045202(synapse);GO:0046856(phosphatidylinositol dephosphorylation);GO:0034595(phosphatidylinositol phosphate 5-phosphatase activity);GO:0042578(phosphoric ester hydrolase activity);GO:0048488(synaptic vesicle endocytosis);GO:0008022(protein C-terminus binding);GO:0017124(SH3 domai…	ko00562(Inositol phosphate metabolism);ko04070(Phosphatidylinositol signaling system)
hsa	hsa-miR-193b-3p	ENST00000357355	ENSG00000123146	ADGRE5	adhesion G protein-coupled receptor E5 [Source:HGNC Symbol;Acc:HGNC:1711]	GO:0016020(membrane);GO:0016021(integral component of membrane);GO:0004930(G-protein coupled receptor activity);GO:0007186(G-protein coupled receptor signaling pathway);GO:0005509(calcium ion binding);GO:0007155(cell adhesion);GO:0005886(plasma membrane);GO:0004871(signal transducer activity);GO:0007165(signal transduction);GO:0005576(extracellular region);GO:0004888(transmembrane signaling recep…
hsa	hsa-miR-193b-3p	ENST00000357559	ENSG00000114416	FXR1	FMR1 autosomal homolog 1 [Source:HGNC Symbol;Acc:HGNC:4023]	GO:0003676(nucleic acid binding);GO:0003723(RNA binding);GO:0005737(cytoplasm);GO:0016020(membrane);GO:0005829(cytosol);GO:0042803(protein homodimerization activity);GO:0007275(multicellular organism development);GO:0030154(cell differentiation);GO:0005515(protein binding);GO:0003729(mRNA binding);GO:0007517(muscle organ development);GO:2000637(positive regulation of gene silencing by miRNA);GO:0…	ko03013(RNA transport)
hsa	hsa-miR-193b-3p	ENST00000357574	ENSG00000091157	WDR7	WD repeat domain 7 [Source:HGNC Symbol;Acc:HGNC:13490]	GO:0005737(cytoplasm);GO:0002244(hematopoietic progenitor cell differentiation);GO:0008021(synaptic vesicle);GO:0005515(protein binding)
hsa	hsa-miR-193b-3p	ENST00000357632	ENSG00000173585	CCR9	C-C motif chemokine receptor 9 [Source:HGNC Symbol;Acc:HGNC:1610]	GO:0016020(membrane);GO:0016021(integral component of membrane);GO:0004930(G-protein coupled receptor activity);GO:0007186(G-protein coupled receptor signaling pathway);GO:0005886(plasma membrane);GO:0004871(signal transducer activity);GO:0007165(signal transduction);GO:0006955(immune response);GO:0004950(chemokine receptor activity);GO:0016493(C-C chemokine receptor activity);GO:0006935(chemotax…	ko04060(Cytokine-cytokine receptor interaction);ko04672(Intestinal immune network for IgA production);ko04062(Chemokine signaling pathway)
hsa	hsa-miR-193b-3p	ENST00000357635	ENSG00000178761	FAM219B	family with sequence similarity 219 member B [Source:HGNC Symbol;Acc:HGNC:24695]
hsa	hsa-miR-193b-3p	ENST00000357674	ENSG00000075711	DLG1	discs large MAGUK scaffold protein 1 [Source:HGNC Symbol;Acc:HGNC:2900]	GO:0005737(cytoplasm);GO:0005634(nucleus);GO:0016020(membrane);GO:0034220(ion transmembrane transport);GO:0005794(Golgi apparatus);GO:0005783(endoplasmic reticulum);GO:0005789(endoplasmic reticulum membrane);GO:0005886(plasma membrane);GO:0004721(phosphoprotein phosphatase activity);GO:0005515(protein binding);GO:0048471(perinuclear region of cytoplasm);GO:0030054(cell junction);GO:0045202(synaps…	ko04390(Hippo signaling pathway);ko04530(Tight junction);ko04660(T cell receptor signaling pathway);ko05203(Viral carcinogenesis);ko05166(HTLV-I infection);ko05165(Human papillomavirus infection)
hsa	hsa-miR-193b-3p	ENST00000357710	ENSG00000080815	PSEN1	presenilin 1 [Source:HGNC Symbol;Acc:HGNC:9508]	GO:0016020(membrane);GO:0016021(integral component of membrane);GO:0005794(Golgi apparatus);GO:0005634(nucleus);GO:0035556(intracellular signal transduction);GO:0030054(cell junction);GO:0004190(aspartic-type endopeptidase activity);GO:0042500(aspartic endopeptidase activity, intramembrane cleaving);GO:0016485(protein processing);GO:0042987(amyloid precursor protein catabolic process);GO:0006508(…	ko04310(Wnt signaling pathway);ko04330(Notch signaling pathway);ko04722(Neurotrophin signaling pathway);ko05010(Alzheimer's disease);ko05165(Human papillomavirus infection)
hsa	hsa-miR-193b-3p	ENST00000357865	ENSG00000117632	STMN1	stathmin 1 [Source:HGNC Symbol;Acc:HGNC:6510]	GO:0005737(cytoplasm);GO:0005856(cytoskeleton);GO:0005515(protein binding);GO:0007275(multicellular organism development);GO:0007399(nervous system development);GO:0030154(cell differentiation);GO:0005874(microtubule);GO:0031110(regulation of microtubule polymerization or depolymerization);GO:0000281(mitotic cytokinesis);GO:0007409(axonogenesis);GO:0007420(brain development);GO:0031115(negative r…	ko04010(MAPK signaling pathway);ko05206(MicroRNAs in cancer)
hsa	hsa-miR-193b-3p	ENST00000357872	ENSG00000172901	LVRN	laeverin [Source:HGNC Symbol;Acc:HGNC:26904]	GO:0016020(membrane);GO:0016021(integral component of membrane);GO:0008270(zinc ion binding);GO:0046872(metal ion binding);GO:0016787(hydrolase activity);GO:0008233(peptidase activity);GO:0006508(proteolysis);GO:0008237(metallopeptidase activity);GO:0005737(cytoplasm);GO:0005886(plasma membrane);GO:0007165(signal transduction);GO:0007267(cell-cell signaling);GO:0042277(peptide binding);GO:0070006…
hsa	hsa-miR-193b-3p	ENST00000357877	ENSG00000135622	SEMA4F	ssemaphorin 4F [Source:HGNC Symbol;Acc:HGNC:10734]	GO:0016020(membrane);GO:0016021(integral component of membrane);GO:0007411(axon guidance);GO:0007275(multicellular organism development);GO:0007399(nervous system development);GO:0030154(cell differentiation);GO:0005615(extracellular space);GO:0005783(endoplasmic reticulum);GO:0005887(integral component of plasma membrane);GO:0005886(plasma membrane);GO:0007267(cell-cell signaling);GO:0050919(neg…	ko04360(Axon guidance)
hsa	hsa-miR-193b-3p	ENST00000357916	ENSG00000213401	MAGEA12	MAGE family member A12 [Source:HGNC Symbol;Acc:HGNC:6799]	GO:0003674(molecular_function);GO:0008150(biological_process);GO:0005575(cellular_component)
hsa	hsa-miR-193b-3p	ENST00000358005	ENSG00000128891	CCDC32	coiled-coil domain containing 32 [Source:HGNC Symbol;Acc:HGNC:28295]	GO:0005515(protein binding)
hsa	hsa-miR-193b-3p	ENST00000358029	ENSG00000124222	STX16	syntaxin 16 [Source:HGNC Symbol;Acc:HGNC:11431]	GO:0006886(intracellular protein transport);GO:0016192(vesicle-mediated transport);GO:0043231(intracellular membrane-bounded organelle);GO:0016020(membrane);GO:0031201(SNARE complex);GO:0006810(transport);GO:0005737(cytoplasm);GO:0016021(integral component of membrane);GO:0015031(protein transport);GO:0005829(cytosol);GO:0005794(Golgi apparatus);GO:0005515(protein binding);GO:0000139(Golgi membra…	ko04130(SNARE interactions in vesicular transport)
hsa	hsa-miR-193b-3p	ENST00000358149	ENSG00000113761	ZNF346	zinc finger protein 346 [Source:HGNC Symbol;Acc:HGNC:16403]	GO:0003676(nucleic acid binding);GO:0008270(zinc ion binding);GO:0046872(metal ion binding);GO:0003723(RNA binding);GO:0005634(nucleus);GO:0005737(cytoplasm);GO:0005515(protein binding);GO:0005730(nucleolus);GO:0019899(enzyme binding);GO:0003725(double-stranded RNA binding);GO:0002039(p53 binding);GO:0072332(intrinsic apoptotic signaling pathway by p53 class mediator);GO:0043065(positive regulati…
hsa	hsa-miR-193b-3p	ENST00000358212	ENSG00000197535	MYO5A	myosin VA [Source:HGNC Symbol;Acc:HGNC:7602]	GO:0003723(RNA binding);GO:0006810(transport);GO:0005737(cytoplasm);GO:0016020(membrane);GO:0015031(protein transport);GO:0000166(nucleotide binding);GO:0005524(ATP binding);GO:0003774(motor activity);GO:0016459(myosin complex);GO:0003779(actin binding);GO:0005829(cytosol);GO:0005783(endoplasmic reticulum);GO:0005764(lysosome);GO:0005777(peroxisome);GO:0016192(vesicle-mediated transport);GO:00055…
hsa	hsa-miR-193b-3p	ENST00000358273	ENSG00000196712	NF1	neurofibromin 1 [Source:HGNC Symbol;Acc:HGNC:7765]	GO:0005634(nucleus);GO:0016020(membrane);GO:0007165(signal transduction);GO:0005515(protein binding);GO:0005096(GTPase activator activity);GO:0043087(regulation of GTPase activity);GO:0098793(presynapse);GO:0043547(positive regulation of GTPase activity);GO:0005730(nucleolus);GO:0005737(cytoplasm);GO:0008289(lipid binding);GO:0005829(cytosol);GO:0008429(phosphatidylethanolamine binding);GO:003121…	ko04014(Ras signaling pathway);ko04010(MAPK signaling pathway);ko01521(EGFR tyrosine kinase inhibitor resistance)
hsa	hsa-miR-193b-3p	ENST00000358301	ENSG00000130669	PAK4	p21 (RAC1) activated kinase 4 [Source:HGNC Symbol;Acc:HGNC:16059]	GO:0004674(protein serine/threonine kinase activity);GO:0006468(protein phosphorylation);GO:0005737(cytoplasm);GO:0000166(nucleotide binding);GO:0004672(protein kinase activity);GO:0005524(ATP binding);GO:0016740(transferase activity);GO:0016301(kinase activity);GO:0016310(phosphorylation);GO:0005515(protein binding);GO:0007165(signal transduction);GO:0007049(cell cycle);GO:0006915(apoptotic proc…	ko04014(Ras signaling pathway);ko04012(ErbB signaling pathway);ko04510(Focal adhesion);ko04810(Regulation of actin cytoskeleton);ko04660(T cell receptor signaling pathway);ko04360(Axon guidance);ko05206(MicroRNAs in cancer);ko05211(Renal cell carcinoma)
hsa	hsa-miR-193b-3p	ENST00000358309	ENSG00000168329	CX3CR1	C-X3-C motif chemokine receptor 1 [Source:HGNC Symbol;Acc:HGNC:2558]	GO:0016020(membrane);GO:0016021(integral component of membrane);GO:0004930(G-protein coupled receptor activity);GO:0007186(G-protein coupled receptor signaling pathway);GO:0007155(cell adhesion);GO:0005886(plasma membrane);GO:0004871(signal transducer activity);GO:0007165(signal transduction);GO:0006935(chemotaxis);GO:0070098(chemokine-mediated signaling pathway);GO:0005515(protein binding);GO:00…	ko04060(Cytokine-cytokine receptor interaction);ko04062(Chemokine signaling pathway)
hsa	hsa-miR-193b-3p	ENST00000358402	ENSG00000125952	MAX	MYC associated factor X [Source:HGNC Symbol;Acc:HGNC:6913]	GO:0005634(nucleus);GO:0046983(protein dimerization activity);GO:0006351(transcription, DNA-templated);GO:0006355(regulation of transcription, DNA-templated);GO:0003677(DNA binding);GO:0042995(cell projection);GO:0005515(protein binding);GO:0030425(dendrite);GO:0000122(negative regulation of transcription from RNA polymerase II promoter);GO:0005654(nucleoplasm);GO:0003713(transcription coactivato…	ko04010(MAPK signaling pathway);ko05200(Pathways in cancer);ko05202(Transcriptional misregulation in cancers);ko05222(Small cell lung cancer)
hsa	hsa-miR-193b-3p	ENST00000358461	ENSG00000196526	AFAP1	actin filament associated protein 1 [Source:HGNC Symbol;Acc:HGNC:24017]	GO:0005737(cytoplasm);GO:0005829(cytosol);GO:0003779(actin binding);GO:0005925(focal adhesion);GO:0015629(actin cytoskeleton);GO:0005856(cytoskeleton);GO:0009966(regulation of signal transduction);GO:0051493(regulation of cytoskeleton organization)
hsa	hsa-miR-193b-3p	ENST00000358525	ENSG00000163817	SLC6A20	solute carrier family 6 member 20 [Source:HGNC Symbol;Acc:HGNC:30927]	GO:0006810(transport);GO:0016020(membrane);GO:0016021(integral component of membrane);GO:0005887(integral component of plasma membrane);GO:0015293(symporter activity);GO:0055085(transmembrane transport);GO:0005886(plasma membrane);GO:0003333(amino acid transmembrane transport);GO:0005515(protein binding);GO:0005328(neurotransmitter:sodium symporter activity);GO:0006836(neurotransmitter transport)…
hsa	hsa-miR-193b-3p	ENST00000358526	ENSG00000147081	AKAP4	A-kinase anchoring protein 4 [Source:HGNC Symbol;Acc:HGNC:374]	GO:0005634(nucleus);GO:0031514(motile cilium);GO:0042995(cell projection);GO:0005737(cytoplasm);GO:0005929(cilium);GO:0030030(cell projection organization);GO:0007338(single fertilization);GO:0007165(signal transduction);GO:0005856(cytoskeleton);GO:0006928(movement of cell or subcellular component);GO:0030317(flagellated sperm motility);GO:0051018(protein kinase A binding);GO:0010738(regulation o…
hsa	hsa-miR-193b-3p	ENST00000358528	ENSG00000009307	CSDE1	cold shock domain containing E1 [Source:HGNC Symbol;Acc:HGNC:29905]	GO:0003676(nucleic acid binding);GO:0003723(RNA binding);GO:0005737(cytoplasm);GO:0005794(Golgi apparatus);GO:0005829(cytosol);GO:0006355(regulation of transcription, DNA-templated);GO:0003677(DNA binding);GO:0005886(plasma membrane);GO:0005515(protein binding);GO:0008584(male gonad development);GO:0070937(CRD-mediated mRNA stability complex);GO:0070966(nuclear-transcribed mRNA catabolic process,…
hsa	hsa-miR-193b-3p	ENST00000358595	ENSG00000143437	ARNT	aryl hydrocarbon receptor nuclear translocator [Source:HGNC Symbol;Acc:HGNC:700]	GO:0045648(positive regulation of erythrocyte differentiation);GO:0005634(nucleus);GO:0005737(cytoplasm);GO:0046983(protein dimerization activity);GO:0006355(regulation of transcription, DNA-templated);GO:0006351(transcription, DNA-templated);GO:0003677(DNA binding);GO:0003700(transcription factor activity, sequence-specific DNA binding);GO:0005515(protein binding);GO:0030522(intracellular recept…	ko04066(HIF-1 signaling pathway);ko05200(Pathways in cancer);ko05204(Chemical carcinogenesis);ko05211(Renal cell carcinoma)
hsa	hsa-miR-193b-3p	ENST00000358664	ENSG00000125952	MAX	MYC associated factor X [Source:HGNC Symbol;Acc:HGNC:6913]	GO:0005634(nucleus);GO:0046983(protein dimerization activity);GO:0006351(transcription, DNA-templated);GO:0006355(regulation of transcription, DNA-templated);GO:0003677(DNA binding);GO:0042995(cell projection);GO:0005515(protein binding);GO:0030425(dendrite);GO:0000122(negative regulation of transcription from RNA polymerase II promoter);GO:0005654(nucleoplasm);GO:0003713(transcription coactivato…	ko04010(MAPK signaling pathway);ko05200(Pathways in cancer);ko05202(Transcriptional misregulation in cancers);ko05222(Small cell lung cancer)
hsa	hsa-miR-193b-3p	ENST00000358678	ENSG00000198015	MRPL42	mitochondrial ribosomal protein L42 [Source:HGNC Symbol;Acc:HGNC:14493]	GO:0003723(RNA binding);GO:0006412(translation);GO:0005739(mitochondrion);GO:0030529(intracellular ribonucleoprotein complex);GO:0005840(ribosome);GO:0005886(plasma membrane);GO:0003735(structural constituent of ribosome);GO:0005743(mitochondrial inner membrane);GO:0070125(mitochondrial translational elongation);GO:0070126(mitochondrial translational termination);GO:0005763(mitochondrial small ri…
hsa	hsa-miR-193b-3p	ENST00000358689	ENSG00000197217	ENTPD4	ectonucleoside triphosphate diphosphohydrolase 4 [Source:HGNC Symbol;Acc:HGNC:14573]	GO:0016787(hydrolase activity);GO:0016020(membrane);GO:0016021(integral component of membrane);GO:0005794(Golgi apparatus);GO:0000139(Golgi membrane);GO:0031410(cytoplasmic vesicle);GO:0000421(autophagosome membrane);GO:0030173(integral component of Golgi membrane);GO:0017110(nucleoside-diphosphatase activity);GO:0045134(uridine-diphosphatase activity);GO:0034656(nucleobase-containing small molec…	ko00230(Purine metabolism);ko00240(Pyrimidine metabolism);ko04142(Lysosome)
hsa	hsa-miR-193b-3p	ENST00000358691	ENSG00000198265	HELZ	helicase with zinc finger [Source:HGNC Symbol;Acc:HGNC:16878]	GO:0003723(RNA binding);GO:0005634(nucleus);GO:0016020(membrane);GO:0046872(metal ion binding);GO:0000166(nucleotide binding);GO:0005524(ATP binding);GO:0016787(hydrolase activity);GO:0004386(helicase activity);GO:0016021(integral component of membrane)
hsa	hsa-miR-193b-3p	ENST00000358731	ENSG00000145734	BDP1	B double prime 1, subunit of RNA polymerase III transcription initiation factor IIIB [Source:HGNC Symbol;Acc:HGNC:13652]	GO:0005634(nucleus);GO:0006351(transcription, DNA-templated);GO:0006355(regulation of transcription, DNA-templated);GO:0003677(DNA binding);GO:0001026(TFIIIB-type transcription factor activity);GO:0006359(regulation of transcription from RNA polymerase III promoter);GO:0006383(transcription from RNA polymerase III promoter);GO:0000126(transcription factor TFIIIB complex);GO:0005654(nucleoplasm);G…
hsa	hsa-miR-193b-3p	ENST00000358849	ENSG00000197150	ABCB8	ATP binding cassette subfamily B member 8 [Source:HGNC Symbol;Acc:HGNC:49]	GO:0006810(transport);GO:0016020(membrane);GO:0016021(integral component of membrane);GO:0055085(transmembrane transport);GO:0000166(nucleotide binding);GO:0005524(ATP binding);GO:0005634(nucleus);GO:0005730(nucleolus);GO:0005739(mitochondrion);GO:0005743(mitochondrial inner membrane);GO:0042626(ATPase activity, coupled to transmembrane movement of substances);GO:0016887(ATPase activity);GO:00052…	ko02010(ABC transporters)
hsa	hsa-miR-193b-3p	ENST00000358965	ENSG00000137497	NUMA1	nuclear mitotic apparatus protein 1 [Source:HGNC Symbol;Acc:HGNC:8059]	GO:0005654(nucleoplasm);GO:0000139(Golgi membrane);GO:0005634(nucleus);GO:0005737(cytoplasm);GO:0016020(membrane);GO:0005829(cytosol);GO:0051301(cell division);GO:0005694(chromosome);GO:0005886(plasma membrane);GO:0005856(cytoskeleton);GO:0005515(protein binding);GO:0007049(cell cycle);GO:0005874(microtubule);GO:0008017(microtubule binding);GO:0000922(spindle pole);GO:0005813(centrosome);GO:00058…
hsa	hsa-miR-193b-3p	ENST00000359060	ENSG00000160075	SSU72	SSU72 homolog, RNA polymerase II CTD phosphatase [Source:HGNC Symbol;Acc:HGNC:25016]	GO:0005634(nucleus);GO:0006397(mRNA processing);GO:0005737(cytoplasm);GO:0005829(cytosol);GO:0005654(nucleoplasm);GO:0016787(hydrolase activity);GO:0004721(phosphoprotein phosphatase activity);GO:0005515(protein binding);GO:0005847(mRNA cleavage and polyadenylation specificity factor complex);GO:0008420(CTD phosphatase activity);GO:0006378(mRNA polyadenylation);GO:0006369(termination of RNA polym…	ko03015(mRNA surveillance pathway)
hsa	hsa-miR-193b-3p	ENST00000359154	ENSG00000198373	WWP2	WW domain containing E3 ubiquitin protein ligase 2 [Source:HGNC Symbol;Acc:HGNC:16804]	GO:0005737(cytoplasm);GO:0043433(negative regulation of sequence-specific DNA binding transcription factor activity);GO:0005634(nucleus);GO:0016020(membrane);GO:0016740(transferase activity);GO:0006366(transcription from RNA polymerase II promoter);GO:0016567(protein ubiquitination);GO:0004842(ubiquitin-protein transferase activity);GO:0016874(ligase activity);GO:0005515(protein binding);GO:00616…	ko04120(Ubiquitin mediated proteolysis)
hsa	hsa-miR-193b-3p	ENST00000359209	ENSG00000183853	KIRREL1	kirre like nephrin family adhesion molecule 1 [Source:HGNC Symbol;Acc:HGNC:15734]	GO:0016020(membrane);GO:0016021(integral component of membrane);GO:0005886(plasma membrane);GO:0005515(protein binding);GO:0048471(perinuclear region of cytoplasm);GO:0070062(extracellular exosome);GO:0007411(axon guidance);GO:0005911(cell-cell junction);GO:0031295(T cell costimulation);GO:0017022(myosin binding);GO:0001933(negative regulation of protein phosphorylation);GO:0007588(excretion);GO:…
hsa	hsa-miR-193b-3p	ENST00000359318	ENSG00000188984	AADACL3	arylacetamide deacetylase like 3 [Source:HGNC Symbol;Acc:HGNC:32037]	GO:0016787(hydrolase activity);GO:0008152(metabolic process);GO:0009056(catabolic process)
hsa	hsa-miR-193b-3p	ENST00000359370	ENSG00000113578	FGF1	fibroblast growth factor 1 [Source:HGNC Symbol;Acc:HGNC:3665]	GO:0045944(positive regulation of transcription from RNA polymerase II promoter);GO:0005634(nucleus);GO:0005737(cytoplasm);GO:0005654(nucleoplasm);GO:0018108(peptidyl-tyrosine phosphorylation);GO:0008083(growth factor activity);GO:0005576(extracellular region);GO:0005829(cytosol);GO:0043547(positive regulation of GTPase activity);GO:0005515(protein binding);GO:0007275(multicellular organism devel…	ko04014(Ras signaling pathway);ko04015(Rap1 signaling pathway);ko04010(MAPK signaling pathway);ko04390(Hippo signaling pathway);ko04151(PI3K-Akt signaling pathway);ko04810(Regulation of actin cytoskeleton);ko05200(Pathways in cancer);ko05226(Gastric cancer);ko05218(Melanoma);ko05224(Breast cancer)
hsa	hsa-miR-193b-3p	ENST00000359600	ENSG00000162415	ZSWIM5	zinc finger SWIM-type containing 5 [Source:HGNC Symbol;Acc:HGNC:29299]	GO:0008270(zinc ion binding);GO:0046872(metal ion binding);GO:0005615(extracellular space)
hsa	hsa-miR-193b-3p	ENST00000359617	ENSG00000124222	STX16	syntaxin 16 [Source:HGNC Symbol;Acc:HGNC:11431]	GO:0006886(intracellular protein transport);GO:0016192(vesicle-mediated transport);GO:0043231(intracellular membrane-bounded organelle);GO:0016020(membrane);GO:0031201(SNARE complex);GO:0006810(transport);GO:0005737(cytoplasm);GO:0016021(integral component of membrane);GO:0015031(protein transport);GO:0005829(cytosol);GO:0005794(Golgi apparatus);GO:0005515(protein binding);GO:0000139(Golgi membra…	ko04130(SNARE interactions in vesicular transport)
hsa	hsa-miR-193b-3p	ENST00000359674	ENSG00000111181	SLC6A12	solute carrier family 6 member 12 [Source:HGNC Symbol;Acc:HGNC:11045]	GO:0006810(transport);GO:0016020(membrane);GO:0016021(integral component of membrane);GO:0005887(integral component of plasma membrane);GO:0015293(symporter activity);GO:0055085(transmembrane transport);GO:0003333(amino acid transmembrane transport);GO:0005515(protein binding);GO:0005328(neurotransmitter:sodium symporter activity);GO:0005332(gamma-aminobutyric acid:sodium symporter activity);GO:0…
hsa	hsa-miR-193b-3p	ENST00000359676	ENSG00000197183	NOL4L	nucleolar protein 4 like [Source:HGNC Symbol;Acc:HGNC:16106]	GO:0005829(cytosol);GO:0005654(nucleoplasm);GO:0005515(protein binding)
hsa	hsa-miR-193b-3p	ENST00000359712	ENSG00000119185	ITGB1BP1	integrin subunit beta 1 binding protein 1 [Source:HGNC Symbol;Acc:HGNC:23927]	GO:0005634(nucleus);GO:0005737(cytoplasm);GO:0016020(membrane);GO:0015031(protein transport);GO:0005829(cytosol);GO:0005654(nucleoplasm);GO:0006351(transcription, DNA-templated);GO:0006355(regulation of transcription, DNA-templated);GO:0007155(cell adhesion);GO:0005886(plasma membrane);GO:0005856(cytoskeleton);GO:0042995(cell projection);GO:0005515(protein binding);GO:0048471(perinuclear region o…
hsa	hsa-miR-193b-3p	ENST00000359827	ENSG00000221866	PLXNA4	plexin A4 [Source:HGNC Symbol;Acc:HGNC:9102]	GO:0016020(membrane);GO:0016021(integral component of membrane);GO:0007165(signal transduction);GO:0005886(plasma membrane);GO:0017154(semaphorin receptor activity);GO:0007399(nervous system development);GO:0007411(axon guidance);GO:0008045(motor neuron axon guidance);GO:0021602(cranial nerve morphogenesis);GO:0021610(facial nerve morphogenesis);GO:0021612(facial nerve structural organization);GO…	ko04360(Axon guidance)
hsa	hsa-miR-193b-3p	ENST00000359856	ENSG00000162704	ARPC5	actin related protein 2/3 complex subunit 5 [Source:HGNC Symbol;Acc:HGNC:708]	GO:0005737(cytoplasm);GO:0003779(actin binding);GO:0015629(actin cytoskeleton);GO:0005856(cytoskeleton);GO:0042995(cell projection);GO:0030833(regulation of actin filament polymerization);GO:0034314(Arp2/3 complex-mediated actin nucleation);GO:0005885(Arp2/3 protein complex);GO:0005925(focal adhesion);GO:0038096(Fc-gamma receptor signaling pathway involved in phagocytosis);GO:0005576(extracellula…	ko04144(Endocytosis);ko04810(Regulation of actin cytoskeleton);ko04666(Fc gamma R-mediated phagocytosis);ko05130(Pathogenic Escherichia coli infection);ko05132(Salmonella infection);ko05131(Shigellosis);ko05100(Bacterial invasion of epithelial cells)
hsa	hsa-miR-193b-3p	ENST00000359887	ENSG00000184033	CTAG1B	cancer/testis antigen 1B [Source:HGNC Symbol;Acc:HGNC:2491]	GO:0005737(cytoplasm);GO:0005515(protein binding)
hsa	hsa-miR-193b-3p	ENST00000359930	ENSG00000196562	SULF2	sulfatase 2 [Source:HGNC Symbol;Acc:HGNC:20392]	GO:0040037(negative regulation of fibroblast growth factor receptor signaling pathway);GO:0046872(metal ion binding);GO:0016787(hydrolase activity);GO:0005509(calcium ion binding);GO:0003824(catalytic activity);GO:0005794(Golgi apparatus);GO:0008152(metabolic process);GO:0005783(endoplasmic reticulum);GO:0005886(plasma membrane);GO:0005615(extracellular space);GO:0008484(sulfuric ester hydrolase …
hsa	hsa-miR-193b-3p	ENST00000360089	ENSG00000183853	KIRREL1	kirre like nephrin family adhesion molecule 1 [Source:HGNC Symbol;Acc:HGNC:15734]	GO:0016020(membrane);GO:0016021(integral component of membrane);GO:0005886(plasma membrane);GO:0005515(protein binding);GO:0048471(perinuclear region of cytoplasm);GO:0070062(extracellular exosome);GO:0007411(axon guidance);GO:0005911(cell-cell junction);GO:0031295(T cell costimulation);GO:0017022(myosin binding);GO:0001933(negative regulation of protein phosphorylation);GO:0007588(excretion);GO:…
hsa	hsa-miR-193b-3p	ENST00000360121	ENSG00000197471	SPN	sialophorin [Source:HGNC Symbol;Acc:HGNC:11249]	GO:0016020(membrane);GO:0016021(integral component of membrane);GO:0050900(leukocyte migration);GO:0005886(plasma membrane);GO:0070062(extracellular exosome);GO:0005887(integral component of plasma membrane);GO:0006935(chemotaxis);GO:0006955(immune response);GO:0007165(signal transduction);GO:0009986(cell surface);GO:0004888(transmembrane signaling receptor activity);GO:0042742(defense response t…	ko04514(Cell adhesion molecules (CAMs));ko05169(Epstein-Barr virus infection)
hsa	hsa-miR-193b-3p	ENST00000360265	ENSG00000196526	AFAP1	actin filament associated protein 1 [Source:HGNC Symbol;Acc:HGNC:24017]	GO:0005737(cytoplasm);GO:0005829(cytosol);GO:0003779(actin binding);GO:0005925(focal adhesion);GO:0015629(actin cytoskeleton);GO:0005856(cytoskeleton);GO:0009966(regulation of signal transduction);GO:0051493(regulation of cytoskeleton organization)
hsa	hsa-miR-193b-3p	ENST00000360332	ENSG00000107643	MAPK8	mitogen-activated protein kinase 8 [Source:HGNC Symbol;Acc:HGNC:6881]	GO:0005622(intracellular);GO:0004672(protein kinase activity);GO:0005524(ATP binding);GO:0006468(protein phosphorylation);GO:0004707(MAP kinase activity);GO:0000165(MAPK cascade);GO:0010628(positive regulation of gene expression);GO:0005634(nucleus);GO:0005739(mitochondrion);GO:0005737(cytoplasm);GO:0000166(nucleotide binding);GO:0004674(protein serine/threonine kinase activity);GO:0016740(transf…	ko04141(Protein processing in endoplasmic reticulum);ko04014(Ras signaling pathway);ko04010(MAPK signaling pathway);ko04012(ErbB signaling pathway);ko04310(Wnt signaling pathway);ko04668(TNF signaling pathway);ko04068(FoxO signaling pathway);ko04071(Sphingolipid signaling pathway);ko04024(cAMP signaling pathway);ko04140(Autophagy - animal);ko04137(Mitophagy - animal);ko04210(Apoptosis);ko04215(Ap…
hsa	hsa-miR-193b-3p	ENST00000360348	ENSG00000079102	RUNX1T1	RUNX1 translocation partner 1 [Source:HGNC Symbol;Acc:HGNC:1535]	GO:0005634(nucleus);GO:0046872(metal ion binding);GO:0005654(nucleoplasm);GO:0006355(regulation of transcription, DNA-templated);GO:0006351(transcription, DNA-templated);GO:0003677(DNA binding);GO:0003700(transcription factor activity, sequence-specific DNA binding);GO:0003714(transcription corepressor activity);GO:0005515(protein binding);GO:0045892(negative regulation of transcription, DNA-temp…	ko05200(Pathways in cancer);ko05202(Transcriptional misregulation in cancers);ko05221(Acute myeloid leukemia)
hsa	hsa-miR-193b-3p	ENST00000360442	ENSG00000130669	PAK4	p21 (RAC1) activated kinase 4 [Source:HGNC Symbol;Acc:HGNC:16059]	GO:0004674(protein serine/threonine kinase activity);GO:0006468(protein phosphorylation);GO:0005737(cytoplasm);GO:0000166(nucleotide binding);GO:0004672(protein kinase activity);GO:0005524(ATP binding);GO:0016740(transferase activity);GO:0016301(kinase activity);GO:0016310(phosphorylation);GO:0005515(protein binding);GO:0007165(signal transduction);GO:0007049(cell cycle);GO:0006915(apoptotic proc…	ko04014(Ras signaling pathway);ko04012(ErbB signaling pathway);ko04510(Focal adhesion);ko04810(Regulation of actin cytoskeleton);ko04660(T cell receptor signaling pathway);ko04360(Axon guidance);ko05206(MicroRNAs in cancer);ko05211(Renal cell carcinoma)
hsa	hsa-miR-193b-3p	ENST00000360541	ENSG00000120705	ETF1	eukaryotic translation termination factor 1 [Source:HGNC Symbol;Acc:HGNC:3477]	GO:0003723(RNA binding);GO:0005737(cytoplasm);GO:0006412(translation);GO:0005515(protein binding);GO:0043022(ribosome binding);GO:0003747(translation release factor activity);GO:0006415(translational termination);GO:0005829(cytosol);GO:0000184(nuclear-transcribed mRNA catabolic process, nonsense-mediated decay);GO:0006449(regulation of translational termination);GO:1990825(sequence-specific mRNA …	ko03015(mRNA surveillance pathway)
hsa	hsa-miR-193b-3p	ENST00000360697	ENSG00000197381	ADARB1	adenosine deaminase, RNA specific B1 [Source:HGNC Symbol;Acc:HGNC:226]	GO:0003723(RNA binding);GO:0006396(RNA processing);GO:0006397(mRNA processing);GO:0005634(nucleus);GO:0046872(metal ion binding);GO:0005829(cytosol);GO:0005654(nucleoplasm);GO:0016787(hydrolase activity);GO:0005515(protein binding);GO:0002376(immune system process);GO:0045087(innate immune response);GO:0005730(nucleolus);GO:0051607(defense response to virus);GO:0004000(adenosine deaminase activit…
hsa	hsa-miR-193b-3p	ENST00000360718	ENSG00000161011	SQSTM1	sequestosome 1 [Source:HGNC Symbol;Acc:HGNC:11280]	GO:0008270(zinc ion binding);GO:0046872(metal ion binding);GO:0005634(nucleus);GO:0005737(cytoplasm);GO:0043231(intracellular membrane-bounded organelle);GO:0004674(protein serine/threonine kinase activity);GO:0005829(cytosol);GO:0006468(protein phosphorylation);GO:0005783(endoplasmic reticulum);GO:0005515(protein binding);GO:0006915(apoptotic process);GO:0030154(cell differentiation);GO:0006914(…	ko04137(Mitophagy - animal);ko04217(Necroptosis);ko04218(Cellular senescence);ko04380(Osteoclast differentiation);ko05418(Fluid shear stress and atherosclerosis)
hsa	hsa-miR-193b-3p	ENST00000360768	ENSG00000196715	VKORC1L1	vitamin K epoxide reductase complex subunit 1 like 1 [Source:HGNC Symbol;Acc:HGNC:21492]	GO:0016020(membrane);GO:0016021(integral component of membrane);GO:0005783(endoplasmic reticulum);GO:0016491(oxidoreductase activity);GO:0055114(oxidation-reduction process);GO:0005789(endoplasmic reticulum membrane);GO:0034599(cellular response to oxidative stress);GO:0042373(vitamin K metabolic process);GO:0048038(quinone binding);GO:0047057(vitamin-K-epoxide reductase (warfarin-sensitive) acti…	ko00130(Ubiquinone and other terpenoid-quinone biosynthesis)
hsa	hsa-miR-193b-3p	ENST00000360905	ENSG00000082805	ERC1	ELKS/RAB6-interacting/CAST family member 1 [Source:HGNC Symbol;Acc:HGNC:17072]	GO:0048786(presynaptic active zone);GO:0006810(transport);GO:0005737(cytoplasm);GO:0016020(membrane);GO:0015031(protein transport);GO:0006355(regulation of transcription, DNA-templated);GO:0005794(Golgi apparatus);GO:0005515(protein binding);GO:0000139(Golgi membrane);GO:0007275(multicellular organism development);GO:0045296(cadherin binding);GO:0043066(negative regulation of apoptotic process);G…	ko04064(NF-kappa B signaling pathway)
hsa	hsa-miR-193b-3p	ENST00000360963	ENSG00000007402	CACNA2D2	calcium voltage-gated channel auxiliary subunit alpha2delta 2 [Source:HGNC Symbol;Acc:HGNC:1400]	GO:0006810(transport);GO:0016020(membrane);GO:0016021(integral component of membrane);GO:0046872(metal ion binding);GO:0005244(voltage-gated ion channel activity);GO:0006811(ion transport);GO:0034765(regulation of ion transmembrane transport);GO:0006816(calcium ion transport);GO:0005262(calcium channel activity);GO:0070588(calcium ion transmembrane transport);GO:0005886(plasma membrane);GO:006133…	ko04010(MAPK signaling pathway);ko04921(Oxytocin signaling pathway);ko04260(Cardiac muscle contraction);ko04261(Adrenergic signaling in cardiomyocytes);ko05410(Hypertrophic cardiomyopathy (HCM));ko05412(Arrhythmogenic right ventricular cardiomyopathy (ARVC));ko05414(Dilated cardiomyopathy (DCM))
hsa	hsa-miR-193b-3p	ENST00000360971	ENSG00000197594	ENPP1	ectonucleotide pyrophosphatase/phosphodiesterase 1 [Source:HGNC Symbol;Acc:HGNC:3356]	GO:0005615(extracellular space);GO:0045599(negative regulation of fat cell differentiation);GO:0003676(nucleic acid binding);GO:0016020(membrane);GO:0016021(integral component of membrane);GO:0046872(metal ion binding);GO:0016787(hydrolase activity);GO:0003824(catalytic activity);GO:0005886(plasma membrane);GO:0005765(lysosomal membrane);GO:0008152(metabolic process);GO:0008270(zinc ion binding);…	ko00500(Starch and sucrose metabolism);ko00230(Purine metabolism);ko00240(Pyrimidine metabolism);ko00740(Riboflavin metabolism);ko00760(Nicotinate and nicotinamide metabolism);ko00770(Pantothenate and CoA biosynthesis)
hsa	hsa-miR-193b-3p	ENST00000361070	ENSG00000168411	RFWD3	ring finger and WD repeat domain 3 [Source:HGNC Symbol;Acc:HGNC:25539]	GO:0005634(nucleus);GO:0005737(cytoplasm);GO:0046872(metal ion binding);GO:0005654(nucleoplasm);GO:0016740(transferase activity);GO:0016567(protein ubiquitination);GO:0005515(protein binding);GO:0006281(DNA repair);GO:0006974(cellular response to DNA damage stimulus);GO:0031297(replication fork processing);GO:0004842(ubiquitin-protein transferase activity);GO:0016605(PML body);GO:0000724(double-s…
hsa	hsa-miR-193b-3p	ENST00000361085	ENSG00000075407	ZNF37A	zinc finger protein 37A [Source:HGNC Symbol;Acc:HGNC:13102]	GO:0003676(nucleic acid binding);GO:0006355(regulation of transcription, DNA-templated);GO:0005622(intracellular);GO:0005634(nucleus);GO:0046872(metal ion binding);GO:0006351(transcription, DNA-templated);GO:0003677(DNA binding);GO:0003700(transcription factor activity, sequence-specific DNA binding)
hsa	hsa-miR-193b-3p	ENST00000361093	ENSG00000159131	GART	phosphoribosylglycinamide formyltransferase, phosphoribosylglycinamide synthetase, phosphoribosylaminoimidazole synthetase [Source:HGNC Symbol;Acc:HGNC:4163]	GO:0005737(cytoplasm);GO:0046872(metal ion binding);GO:0000166(nucleotide binding);GO:0005524(ATP binding);GO:0016740(transferase activity);GO:0003824(catalytic activity);GO:0009058(biosynthetic process);GO:0016874(ligase activity);GO:0008152(metabolic process);GO:0006164(purine nucleotide biosynthetic process);GO:0006189('de novo' IMP biosynthetic process);GO:0016742(hydroxymethyl-, formyl- and …	ko00230(Purine metabolism);ko00670(One carbon pool by folate);ko01523(Antifolate resistance)
hsa	hsa-miR-193b-3p	ENST00000361101	ENSG00000108669	CYTH1	cytohesin 1 [Source:HGNC Symbol;Acc:HGNC:9501]	GO:0005737(cytoplasm);GO:0016020(membrane);GO:0005829(cytosol);GO:0005886(plasma membrane);GO:0043547(positive regulation of GTPase activity);GO:0005515(protein binding);GO:0005086(ARF guanyl-nucleotide exchange factor activity);GO:0032012(regulation of ARF protein signal transduction);GO:0005085(guanyl-nucleotide exchange factor activity);GO:0008289(lipid binding);GO:0005923(bicellular tight jun…	ko04072(Phospholipase D signaling pathway);ko04144(Endocytosis)
hsa	hsa-miR-193b-3p	ENST00000361140	ENSG00000163374	YY1AP1	YY1 associated protein 1 [Source:HGNC Symbol;Acc:HGNC:30935]	GO:0005634(nucleus);GO:0005737(cytoplasm);GO:0006351(transcription, DNA-templated);GO:0006355(regulation of transcription, DNA-templated);GO:0001650(fibrillar center);GO:0005515(protein binding);GO:0030154(cell differentiation);GO:0005654(nucleoplasm);GO:0005730(nucleolus);GO:0008283(cell proliferation);GO:0051726(regulation of cell cycle);GO:0031011(Ino80 complex)
[truncated: 2,160 more rows]

## Sheet: hsa-miR-369-3p
Species ID	miRNA ID	Transcript ID	Gene ID	Symbol	Gene Annoation	GO Term	KEGG pathways
[truncated: 2,228 more rows]

## Sheet: hsa-miR-410-3p
Species ID	miRNA ID	Transcript ID	Gene ID	Symbol	Gene Annoation	GO Term	KEGG pathways
[truncated: 2,060 more rows]

[truncated: 1 more sheets: hsa-miR-486-3p]
